# Supplementary material for: Single-cell RNA profiling links ncRNAs to spatiotemporal gene expression during C. elegans embryogenesis
Source: Sci Rep. 2020 Nov 2;10:18863. doi: 10.1038/s41598-020-75801-3 (PMC7606524; doi:10.1038/s41598-020-75801-3)
Supplement: Supplementary file 2 — Supplementary Information 2. [file 41598_2020_75801_MOESM2_ESM.xlsx]

## Sheet: celegans.markers_cluster_des
	p_val	avg_logFC	pct.1	pct.2	p_val_adj	cluster	gene	gene_biotype	Concise_description	Automated_description	Gene_class_description
F19F10.9	3.01325e-72	1.06191	1	0.978	8.65286e-68	0	F19F10.9	protein_coding	The F19F10.9 gene encodes a homolog of the human SART1 gene, which encodes a protein recognised by IgE that may be involved in atopic disease.	Is an ortholog of human SART1 (spliceosome associated factor 1, recruiter of U4/U6.U5 tri-snRNP). Human SART1 exhibits RNA binding activity. Is predicted to encode a protein with the following domain: SNU66/SART1 family.	not known
Y71F9AL.7	3.14231e-70	0.664763	1	0.74	9.02345e-66	0	Y71F9AL.7	protein_coding	none available	Is affected by several genes including daf-2; eat-2; and sir-2.1 based on microarray and RNA-seq studies. Is affected by eleven chemicals including 1-methylnicotinamide; methylmercuric chloride; and Rotenone based on RNA-seq and microarray studies.	not known
top-2	5.95746e-69	0.923257	1	0.916	1.71074e-64	0	top-2	protein_coding	none available	Is an ortholog of human TOP2A (DNA topoisomerase II alpha). Is predicted to have several functions, including ATP binding activity; DNA binding activity; and DNA topoisomerase type II (ATP-hydrolyzing) activity. Is involved in mitotic sister chromatid separation.	TOPoisomerase
T05H4.11	7.1386e-69	1.01854	1	0.911	2.04992e-64	0	T05H4.11	protein_coding	none available	Is enriched in AFD; germ line; and neurons based on RNA-seq and microarray studies. Is affected by several genes including daf-16; gld-1; and sir-2.1 based on microarray and RNA-seq studies. Is affected by thirteen chemicals including Rotenone; Zidovudine; and bisphenol A based on RNA-seq and microarray studies.	not known
Y65A5A.1	2.4555e-68	1.16936	1	0.84	7.05121e-64	0	Y65A5A.1	protein_coding	none available	Is enriched in body wall musculature; hypodermis; intestine; and pharyngeal muscle cell based on tiling array and microarray studies. Is affected by several genes including daf-16; daf-2; and daf-12 based on microarray and RNA-seq studies. Is affected by seventeen chemicals including 1-methylnicotinamide; methylmercuric chloride; and Rotenone based on RNA-seq and microarray studies.	not known
F53H1.4	3.34135e-68	0.837457	1	0.946	9.59503e-64	0	F53H1.4	protein_coding	none available	Is predicted to have metal ion binding activity. Is expressed in gonad.	not known
his-24	5.77766e-68	1.36774	1	0.974	1.65911e-63	0	his-24	protein_coding	his-24 encodes one of eight C. elegans H1 linker histones; HIS-24, along with the histone deacetylase SIR-2.1 and the Enhancer of zeste E(Z) ortholog MES-2, plays a key role in heterochromatin regulation and thus, in regulation of fertility and embryonic development; specifically, HIS-24 and SIR-2.1 are essential for maintenance of the histone H3K27me3 mark at subtelomeric regions in the C. elega…	Is an ortholog of human H1-0 (H1.0 linker histone). Is predicted to have double-stranded DNA binding activity and nucleosomal DNA binding activity. Localizes to the cytoplasm and nuclear chromosome, telomeric region. Is expressed in several structures, including germ line and gonad.	HIStone
mix-1	4.13809e-67	0.964388	1	0.977	1.18829e-62	0	mix-1	protein_coding	The mix-1 gene encodes a homolog of SMC2 involved in chromosome segregation, X-chromosome gene regulation, and repression of X-linked genes during dosage compensation.	Is an ortholog of human SMC2 (structural maintenance of chromosomes 2). Is predicted to have ATP binding activity. Is involved in dosage compensation by hypoactivation of X chromosome; embryo development; and mitotic chromosome condensation. Localizes to the chromosome, centromeric region; condensed chromosome; and dosage compensation complex. Is expressed in AB.	MItosis and X associated
let-504	2.58011e-66	0.882071	1	0.954	7.40903e-62	0	let-504	protein_coding	let-504 encodes a 256-amino acid protein with sequence similarity to the human gene NFB-activating protein (NKAP) with 30% identity at the protein level (OMIM:300766); in humans, NKAP is a transcriptional repressor that associates with the NOTCH co-repressor complex and is required for T-cell development; the phenotypes of the let-504 alleles range from larval arrest to sterile adults; h888 and h…	Is an ortholog of human NKAP (NFKB activating protein). Is predicted to have chromatin binding activity.	LEThal
lst-3	4.48948e-66	0.855695	1	0.971	1.2892e-61	0	lst-3	protein_coding	none available	Is an ortholog of human CCAR1 (cell division cycle and apoptosis regulator 1). Is involved in hemidesmosome assembly. Is expressed widely.	CCAR1 homolog
mig-6	4.92631e-66	1.13116	1	0.975	1.41464e-61	0	mig-6	protein_coding	mig-6 encodes at least two protein isoforms (long and short) that are highly similar to the extracellular matrix proteins papilin and lacunin; mig-6 is an essential gene required for embryonic hypodermal cell enclosure and normal excretory canal cell function in L1 larvae; MIG-6(S) activity is required cell nonautonomously for the ventral to dorsal phase of distal tip cell (DTC) migration and app…	Is an ortholog of human PAPLN (papilin, proteoglycan like sulfated glycoprotein). Is predicted to have peptidase activity and serine-type endopeptidase inhibitor activity. Is involved in several processes, including cell morphogenesis; embryo development; and nematode larval development. Localizes to the basement membrane. Is expressed in several structures, including CAN; GLR; basal lamina; ente…	abnormal cell MIGration
npp-8	5.33707e-66	0.861228	1	0.91	1.53259e-61	0	npp-8	protein_coding	none available	Is an ortholog of human NUP155 (nucleoporin 155). Is predicted to be a structural constituent of nuclear pore. Is involved in embryo development; nucleus organization; and regulation of exit from mitosis. Localizes to the nuclear pore. Human ortholog(s) of this gene are implicated in familial atrial fibrillation.	Nuclear Pore complex Protein
mnp-1	5.65017e-66	0.758584	1	0.902	1.6225e-61	0	mnp-1	protein_coding	mnp-1 encodes a protein related to the M1 family of metalloproteinases, but whose sequence indicates that it is unlikely to be catalytically active (MNP-1 lacks three of the four essential zinc-binding amino acids); during embryonic development mnp-1 activity is required, likely cell autonomously, for migration of muscle cells from their lateral positions to their final positions close to the dor…	Is expressed in Z1; Z4; body wall musculature; neuroblasts; and neurons. Is predicted to encode a protein with the following domain: Aminopeptidase N-like , N-terminal.	Matrix Non-Peptidase homolog
hil-3	6.79834e-66	1.30407	1	0.979	1.95221e-61	0	hil-3	protein_coding	none available	Is an ortholog of human H1-4 (H1.4 linker histone, cluster member) and H1-5 (H1.5 linker histone, cluster member). Is predicted to have double-stranded DNA binding activity and nucleosomal DNA binding activity. Is expressed widely.	HIstone H1 Like
unc-33	2.28659e-65	0.449563	1	0.901	6.56618e-61	0	unc-33	protein_coding	unc-33 encodes a conserved member of the CRMP/TOAD/Ulip/DRP family of proteins that includes mammalian CRMP-2 (Collapsin response mediator protein-2), which is essential for axon guidance and axonogenesis; in C. elegans, unc-33 activity is required for several biological processes including outgrowth and guidance of sensory, motor, and interneurons, sex myoblast migration, normal body movement an…	Is an ortholog of several human genes including DPYSL2 (dihydropyrimidinase like 2); DPYSL3 (dihydropyrimidinase like 3); and DPYSL5 (dihydropyrimidinase like 5). Exhibits filamin binding activity. Is involved in axon guidance. Localizes to the neuron projection. Is expressed in amphid socket cell; neuroblasts; neurons; pharyngeal cell; and somatic nervous system.	UNCoordinated
cyn-8	4.24071e-65	0.778269	1	0.882	1.21776e-60	0	cyn-8	protein_coding	cyn-8 encodes a peptidyl-propyl cis-trans isomerase of the cyclophilin family; cyclophilins are implicated in protein folding, however the precise role of cyn-8 is not known; a CYN-8-fusion protein localises specifically to gut cell nuclei.	Is an ortholog of human PPIG (peptidylprolyl isomerase G). Exhibits peptidyl-prolyl cis-trans isomerase activity. Localizes to the nucleus.	CYclophyliN
C41H7.6	1.54728e-64	0.520098	1	0.844	4.44317e-60	0	C41H7.6	protein_coding	none available	Is enriched in body wall muscle cell; coelomocyte; germ line; intestine; and neurons based on tiling array; RNA-seq; and microarray studies. Is affected by several genes including daf-16; daf-2; and rrf-3 based on microarray; tiling array; and RNA-seq studies. Is affected by eleven chemicals including Linolenic Acids; Psoralens; and allantoin based on RNA-seq and microarray studies. Is predicted …	LIn-8 Domain containing
top-1	3.03169e-64	0.844497	1	0.998	8.70581e-60	0	top-1	protein_coding	top-1 encodes the C. elegans DNA topoisomerase I ortholog; TOP-1 exhibits DNA topoisomerase I activity in vitro and in vivo, this activity is required for normal gonad, germline, and embryonic development; top-1 mRNA is expressed throughout the gonad and during early embryogenesis, with mRNA levels nearly gone by hatching; TOP-1 protein levels are highest in embryos and L1 larvae, decrease by the…	Is an ortholog of human TOP1 (DNA topoisomerase I) and TOP1MT (DNA topoisomerase I mitochondrial). Exhibits DNA topoisomerase type I activity. Localizes to the nucleolus and spindle pole centrosome. Is expressed in several structures, including IL socket cell; excretory cell; gonad; neurons; and oocyte.	TOPoisomerase
Y75B8A.18	6.27233e-64	0.640328	0.993	0.834	1.80116e-59	0	Y75B8A.18	protein_coding	none available	Is enriched in AFD; germ line; hypodermis; intestine; and pharyngeal muscle cell based on tiling array and RNA-seq studies. Is affected by several genes including age-1; dpy-10; and clk-1 based on microarray and RNA-seq studies. Is affected by eleven chemicals including hydrogen sulfide; Rotenone; and Mianserin based on microarray and RNA-seq studies.	not known
F28D1.2	8.85774e-64	1.03973	1	0.901	2.54359e-59	0	F28D1.2	protein_coding	atz-1 encodes a putative myosin heavy chain protein; deletion of atz-1 results in temperature sensitive reproductive defects, including a depleted or Abnormal Transition Zone with decreased REC-8 expression and disorded ooctye chromosomes; in somatic cells, atz-1 is expressed in the pharynx and the hypodermis.	Is enriched in germ line; intestine; and pharyngeal muscle cell based on microarray; Chronogram; tiling array; and RNA-seq studies. Is affected by several genes including daf-2; dpy-10; and clk-1 based on microarray and RNA-seq studies. Is affected by seventeen chemicals including hydrogen sulfide; 1-methylnicotinamide; and methylmercuric chloride based on microarray and RNA-seq studies.	Abnormal Transition Zone
pab-2	2.25695e-63	0.870607	1	0.998	6.48107e-59	0	pab-2	protein_coding	pab-2 encodes a polyadenylate-binding protein 1 homolog with high similarity to human PABP 1.	Is an ortholog of human PABPC1 (poly(A) binding protein cytoplasmic 1). Is predicted to have mRNA 3'-UTR binding activity; poly(A) binding activity; and poly(U) RNA binding activity. Localizes to the polysome.	PolyA Binding protein
duxl-1	2.54505e-63	0.549063	1	0.802	7.30837e-59	0	duxl-1	protein_coding	duxl-1 is a divergent homeobox gene; it encodes three homeodomains, two of which are likely to have arisen as internal tandem duplication; duxl-1 is expressed in the gonad, hypodermis, coelomocyte, intestine, germ line, and the excretory cell.	Is an ortholog of human DUXA (double homeobox A). Is predicted to have DNA-binding transcription repressor activity, RNA polymerase II-specific; RNA polymerase II intronic transcription regulatory region sequence-specific DNA binding activity; and RNA polymerase II proximal promoter sequence-specific DNA binding activity. Is expressed in coelomocyte; excretory cell; gonad; and spermatheca.	DUX (vertebrate dual homeobox) Like
lin-66	7.1395e-63	0.669199	1	0.959	2.05018e-58	0	lin-66	protein_coding	lin-66 encodes an unfamiliar protein, with visible homologs only in nematodes, that was identified in screens for molecules that interact with GEX-3, a homolog of mammalian protein ligands of the small GTPase Rac1, that is essential for ventral enclosure during embryonic development; LIN-66 is expressed in body wall and vulval muscles, and is also detected in the intestine, neurons, and probably …	Is involved in negative regulation of gene expression and regulation of development, heterochronic. Localizes to the cytoplasm. Is expressed in body wall musculature; hypodermis; intestine; neurons; and vulval muscle.	abnormal cell LINeage
D1081.8	1.3964e-62	0.632869	1	0.949	4.00991e-58	0	D1081.8	protein_coding	none available	Is an ortholog of human CDC5L (cell division cycle 5 like). Is predicted to have DNA binding activity.	Cell Division Cycle related
xnp-1	1.91321e-62	0.818304	1	0.99	5.49396e-58	0	xnp-1	protein_coding	xnp-1 encodes an ATP-dependent DNA helicase of the SNF2 family that is orthologous to human XNP/ATR-X, which is associated with a number of X-linked mental retardation syndromes; in C. elegans, xnp-1 activity is required at high temperatures for embryogenesis, somatic gonad development, fertility, and vulval morphogenesis; in addition, animals doubly mutant for xnp-1 and lin-35/Rb, hpl-2/HP1, or …	Is an ortholog of human ATRX (ATRX chromatin remodeler). Is predicted to have ATP binding activity; DNA binding activity; and DNA helicase activity. Is involved in several processes, including embryo development; hermaphrodite genitalia development; and vulval development. Is expressed in germ line; hermaphrodite gonad; and vulval precursor cell. Is used to study intellectual disability. Human or…	human XNP gene related
lbp-1	2.00365e-62	1.11237	1	0.954	5.75367e-58	0	lbp-1	protein_coding	lbp-1 encodes a predicted secreted fatty acid binding protein (FABP) that is similar to the Ascaris suum secreted FABP As-p18; by homology, LBP-1 is predicted to function in sequestering or transporting small hydrophobic molecules such as lipids and steroid hormones; an lbp-1::gfp promoter fusion is expressed in the embryo, beginning at gastrulation, in presumptive hypodermal precursors; lbp-1::g…	Is predicted to have lipid binding activity.	Lipid Binding Protein
B0284.1	2.85463e-62	0.764094	1	0.718	8.19737e-58	0	B0284.1	protein_coding	none available	Is enriched in Z1.p; Z4.a; dopaminergic neurons; excretory cell; and male distal tip cell based on tiling array; RNA-seq; and proteomic studies. Is affected by several genes including daf-16; daf-2; and glp-1 based on microarray; tiling array; and RNA-seq studies. Is affected by seven chemicals including Sodium Chloride; Psoralens; and allantoin based on RNA-seq and microarray studies.	Protein containing ALS2cr12 (ALS2CR12) signature
acin-1	3.58626e-62	0.6315	1	0.943	1.02983e-57	0	acin-1	protein_coding	acin-1 encodes an ortholog of human ACIN1 (OMIM:604562, which induces apoptotic chromatin condensation) and Drosophila HOOK-LIKE.	Is an ortholog of human ACIN1 (apoptotic chromatin condensation inducer 1). Is predicted to have RNA binding activity. Is involved in gonad morphogenesis and regulation of cell migration.	ACINus (mammalian Apoptotic Chromatin condensation Inducer in the Nucleus) homolog
hmg-4	5.96072e-62	0.765155	1	0.968	1.71168e-57	0	hmg-4	protein_coding	hmg-4 encodes a protein with strong similarity to the highly conserved high mobility group protein SSRP1 (structure-specific DNA recognition protein); by homology, HMG-4 is predicted to be a member of the FACT (facilitates chromatin transcription) complex that functions as a transcription elongation factor; RNAi experiments indicate that hmg-4 is required for locomotion and larval development, an…	Is an ortholog of human SSRP1 (structure specific recognition protein 1). Is predicted to have histone binding activity and nucleosome binding activity. Is involved in pharynx development and regulation of embryonic development. Localizes to the nucleus. Is expressed in several structures, including coelomocyte; head muscle; neurons; somatic cell; and somatic nervous system.	HMG
rbpl-1	1.69277e-61	0.794601	1	0.984	4.86095e-57	0	rbpl-1	protein_coding	rbpl-1 encodes a protein containing a DWNN domain that has similarity to the E3 ubiquitin-protein ligase RBBP6 (Retinoblastoma binding protein 6); loss of rbpl-1 activity via RNAi results in embryonic lethality and sick, slow growing animals with disorganized germlines.	Is an ortholog of human RBBP6 (RB binding protein 6, ubiquitin ligase). Is predicted to have nucleic acid binding activity; ubiquitin protein ligase activity; and zinc ion binding activity. Is expressed in intestine; neurons; spermatheca; and vulva.	Retinoblastoma Binding Protein Like
let-418	1.76101e-61	0.913339	1	0.987	5.05691e-57	0	let-418	protein_coding	The let-418 gene encodes a homolog of Mi-2/CHD3, a component of the nucleosome remodeling and histone deacetylase (NURD) complex; LET-418 is similar to DNA helicases, homologous to human AIRE (OMIM:607358, mutated in autoimmune polyendocrinopathy syndrome), and paralogous to CHD-3; with MEP-1, LET-418 is required to repress germline-specific genes in somatic cells, and also negatively regulates R…	Is an ortholog of human CHD4 (chromodomain helicase DNA binding protein 4). Exhibits transcription factor binding activity. Contributes to RNA polymerase II regulatory region sequence-specific DNA binding activity. Is involved in embryonic digestive tract morphogenesis; negative regulation of transcription by RNA polymerase II; and negative regulation of vulval development. Localizes to the RNA p…	LEThal
acdh-2	2.12184e-61	0.599659	1	0.783	6.09307e-57	0	acdh-2	protein_coding	acdh-2 encodes a short-chain acyl-CoA dehydrogenase; ACDH-2 is predicted to be a mitochondrial enzyme that catalyzes the first step of fatty acid beta-oxidation and thus plays a key role in energy production; steady-state acdh-2 mRNA levels are under the control of the MDT-15 mediator complex subunit; in addition, gene expression studies indicate that acdh-2 expression is downregulated in fasted …	Is an ortholog of human ACADSB (acyl-CoA dehydrogenase short/branched chain). Is predicted to have flavin adenine dinucleotide binding activity and oxidoreductase activity, acting on the CH-CH group of donors. Is expressed in body wall musculature and intestine.	Acyl CoA DeHydrogenase
nid-1	3.33726e-61	0.990249	1	0.91	9.58328e-57	0	nid-1	protein_coding	nid-1 encodes the single C.elegans homolog of the nidogen (entactin) protein; members of the nidogen protein family are structural components of basement membranes and are believed to connect laminin and collagen IV networks together; in C. elegans, nid-1 is not required for basement membrane assembly, however, nid-1 is required for the proper positioning of the longitudinal neurons and to direct…	Is an ortholog of human NID1 (nidogen 1) and NID2 (nidogen 2). Exhibits extracellular matrix structural constituent. Is involved in several processes, including cholinergic synaptic transmission; nervous system development; and protein localization to synapse. Localizes to the basal part of cell and basement membrane. Is expressed in several structures, including enteric muscle; gonad; labial sen…	NIDogen (basement membrane protein)
cav-1	1.1547e-60	1.11316	1	0.86	3.31583e-56	0	cav-1	protein_coding	cav-1 encodes one of two C. elegans caveolin orthologs; cav-1 is required for viability and Ras/MAP-kinase-dependent progression through the meiotic cell cycle; CAV-1 is expressed in the adult germ line and during embryonic development; CAV-1::GFP localizes to cortical granules that function to secrete chondroitin and mucin-like proteoglycans to the extracellular space following fertilization.	Is an ortholog of human CAV1 (caveolin 1) and CAV3 (caveolin 3). Is predicted to have molecular adaptor activity and structural molecule activity. Is involved in Ras protein signal transduction; meiotic cell cycle; and regulation of oviposition. Localizes to the cytoplasm; cytoplasmic side of plasma membrane; and integral component of plasma membrane. Is expressed in embryonic cell; germ cell; ne…	CAVeolin
F55A3.3	1.78352e-60	0.682757	1	0.945	5.12156e-56	0	F55A3.3	protein_coding	none available	Is an ortholog of human SUPT16H (SPT16 homolog, facilitates chromatin remodeling subunit). Is predicted to have histone binding activity and nucleosome binding activity. Is involved in pharynx development; positive regulation of chromosome segregation; and regulation of embryonic development. Localizes to the nucleus. Is expressed in several structures, including intestine.	SPT transcription factor family
C52B9.8	1.89794e-60	0.738904	1	0.96	5.45012e-56	0	C52B9.8	protein_coding	none available	Is an ortholog of human SMARCA2 (SWI/SNF related, matrix associated, actin dependent regulator of chromatin, subfamily a, member 2) and SMARCA4 (SWI/SNF related, matrix associated, actin dependent regulator of chromatin, subfamily a, member 4). Is predicted to have DNA binding activity; DNA-dependent ATPase activity; and transcription factor binding activity. Human ortholog(s) of this gene are im…	not known
sex-1	2.08873e-60	0.653436	1	0.833	5.998e-56	0	sex-1	protein_coding	sex-1 encodes a DNA-binding protein that is a member of the nuclear hormone receptor superfamily of transcriptional regulators; during embryonic development, SEX-1 functions as an X chromosome signal element that transmits the primary sex-determination signal by negatively regulating transcription of xol-1, a gene whose expression levels correlate with hermaphrodite or male development (low xol-1…	Is an ortholog of human PPARG (peroxisome proliferator activated receptor gamma). Exhibits RNA polymerase II regulatory region sequence-specific DNA binding activity. Is involved in dosage compensation by hypoactivation of X chromosome; negative regulation of transcription by RNA polymerase II; and primary sex determination. Localizes to the nucleus. Is expressed in gon_herm_dtc_A; gon_herm_dtc_P…	Signal Element on X
F57G12.1	4.32358e-60	0.776436	1	0.943	1.24156e-55	0	F57G12.1	protein_coding	none available	Is enriched in body wall musculature; coelomocyte; hypodermis; intestine; and neurons based on tiling array; RNA-seq; and microarray studies. Is affected by several genes including daf-16; daf-12; and clk-1 based on microarray; tiling array; and RNA-seq studies. Is affected by eleven chemicals including 1-methylnicotinamide; Alovudine; and Zidovudine based on RNA-seq and microarray studies.	not known
htz-1	4.56161e-60	0.922445	1	0.95	1.30991e-55	0	htz-1	protein_coding	htz-1 encodes the C. elegans ortholog of the H2A.Z histone variant; htz-1 is an essential gene and during development, HTZ-1 functions with the PHA-4/FoxA transcription factor and the MYS-1/TIP60-SSL-1/SWR1 remodeling complex to regulate gene expression during pharyngeal (foregut) organogenesis; a YFP::HTZ-1 fusion protein localizes to pharyngeal gene promoters at the onset of transcription, in a…	Is an ortholog of human H2AZ1 (H2A.Z variant histone 1) and H2AZ2 (H2A.Z variant histone 2). Is predicted to have DNA binding activity. Is involved in negative regulation of cell fate specification and negative regulation of transcription, DNA-templated. Localizes to the chromatin; condensed chromosome; and nucleus. Is expressed in several structures, including DTC and somatic gonad.	HisTone variant H2AZ homolog
prp-8	5.14504e-60	0.775812	1	0.97	1.47745e-55	0	prp-8	protein_coding	prp-8 is orthologous to the human gene SIMILAR TO U5 SNRNP-SPECIFIC PROTEIN (220 KD), ORTHOLOG OF S.	Is an ortholog of human PRPF8 (pre-mRNA processing factor 8). Is predicted to have RNA binding activity and second spliceosomal transesterification activity. Is expressed in germ line. Is used to study retinitis pigmentosa. Human ortholog(s) of this gene are implicated in retinitis pigmentosa 13.	yeast PRP (splicing factor) related
attf-2	5.65165e-60	0.810078	1	0.979	1.62293e-55	0	attf-2	protein_coding	none available	Is predicted to have DNA binding activity.	AT hook Transcription Factor family
hlh-16	6.84177e-60	1.02909	1	0.775	1.96468e-55	0	hlh-16	protein_coding	none available	Is an ortholog of human OLIG1 (oligodendrocyte transcription factor 1). Is predicted to have protein dimerization activity. Is expressed in ABplpapaaa; ABplpapaap; ABprpapaaa; ABprpapaap; and ventral ganglion.	Helix Loop Helix
T24C4.2	8.32548e-60	0.320692	0.979	0.575	2.39074e-55	0	T24C4.2	protein_coding	none available	Is affected by several genes including daf-2; clk-1; and eat-2 based on microarray and RNA-seq studies. Is affected by eleven chemicals including methylmercuric chloride; Rotenone; and bisphenol S based on microarray and RNA-seq studies.	not known
C17E4.20	8.63279e-60	0.919859	1	0.872	2.47899e-55	0	C17E4.20	protein_coding	none available	Is enriched in AFD and germ line based on RNA-seq studies. Is affected by several genes including daf-2; hsf-1; and eat-2 based on RNA-seq and microarray studies. Is affected by eight chemicals including Alovudine; metformin; and Sirolimus based on RNA-seq and microarray studies.	not known
W04A8.4	1.03538e-59	0.976177	1	0.932	2.97319e-55	0	W04A8.4	protein_coding	none available	Is predicted to have 3'-5' exonuclease activity and nucleic acid binding activity. Localizes to the endoplasmic reticulum.	not known
F40G9.6	1.50553e-59	0.419534	1	0.732	4.32329e-55	0	F40G9.6	protein_coding	none available	Is enriched in hypodermis; intestine; and pharynx based on microarray and tiling array studies. Is affected by several genes including daf-2; age-1; and eat-2 based on microarray; tiling array; and RNA-seq studies. Is affected by fourteen chemicals including 1-methylnicotinamide; methylmercuric chloride; and multi-walled carbon nanotube based on RNA-seq and microarray studies.	not known
Y55F3AM.3	1.72885e-59	0.714597	1	0.886	4.96457e-55	0	Y55F3AM.3	protein_coding	none available	Is an ortholog of human RBM23 (RNA binding motif protein 23). Is predicted to have RNA binding activity. Is expressed in PVDL; PVDR; neurons; and tail.	RNA Binding Motif protein homolog
set-2	2.41487e-59	0.724577	1	0.921	6.93455e-55	0	set-2	protein_coding	set-2 encodes a histone H3K4 methyltransferase closely related to the yeast Set1 and mammalian SET1/MLL proteins; SET-2 displays H3K4 methyltransferase activity in vitro and in C. elegans, regulates levels of H3K4; SET-2 plays a role in germline development, postembryonic development, negative regulation of lifespan in adult animals, and RNA interference; SET-2 localizes to nuclei.	Is an ortholog of human SETD1A (SET domain containing 1A, histone lysine methyltransferase) and SETD1B (SET domain containing 1B, histone lysine methyltransferase). Exhibits histone methyltransferase activity (H3-K4 specific). Is involved in determination of adult lifespan; histone H3-K4 methylation; and transdifferentiation. Localizes to the nucleus. Is expressed in several structures, including…	SET (trithorax/polycomb) domain containing
snrp-200	3.10301e-59	0.566192	1	0.964	8.91061e-55	0	snrp-200	protein_coding	none available	Is an ortholog of human SNRNP200 (small nuclear ribonucleoprotein U5 subunit 200). Is predicted to have RNA helicase activity. Is expressed in excretory cell; gonad; head ganglion; intestine; and pharynx. Human ortholog(s) of this gene are implicated in retinitis pigmentosa 33.	Small Nuclear RibonucleoProtein homolog
taf-1	5.93134e-59	0.630974	1	0.969	1.70324e-54	0	taf-1	protein_coding	The taf-1 gene encodes an ortholog of human TATA-binding protein associated factor TAF1L (TAFII250) that possesses histone acetyl transferase (HAT) activity and is a component of the TFIID general transcription factor that recognizes the transcription start site; TAF-1 is required for proper embryonic and larval development.	Is an ortholog of human TAF1 (TATA-box binding protein associated factor 1) and TAF1L (TATA-box binding protein associated factor 1 like). Is predicted to contribute to transcription regulatory region DNA binding activity. Is involved in embryo development and positive regulation of transcription by RNA polymerase II. Localizes to the nucleus. Human ortholog(s) of this gene are implicated in X-li…	TAF (TBP-associated transcription factor) family
rnr-2	6.45305e-59	0.77618	1	0.895	1.85306e-54	0	rnr-2	protein_coding	rnr-2 encodes the small subunit of ribonucleotide reductase; by homology, RNR-2 is predicted to function in deoxyribonucleotide biosynthesis; in C. elegans rnr-2 is an essential gene whose activity is required for reproduction and embryonic development.	Is an ortholog of human RRM2 (ribonucleotide reductase regulatory subunit M2). Is predicted to have ribonucleoside-diphosphate reductase activity, thioredoxin disulfide as acceptor. Is involved in embryo development. Is expressed in gonad. Human ortholog(s) of this gene are implicated in mitochondrial DNA depletion syndrome 8a and mitochondrial DNA depletion syndrome 8b.	RiboNucleotide Reductase
cir-1	6.87286e-59	0.510341	1	0.934	1.97361e-54	0	cir-1	protein_coding	cir-1 is a nuclear protein homologous to mammalian CIR, a component of the co-repressor complex which associates with CBF1 in mammals (OMIM:605228); cir-1 is required for larval and different aspects of germ line development from proliferation and gonad extension, to progression of meiosis; cir-1 mutants cause 90% of larvae to cease development at larval stage1, escapers are lethargic and show de…	Is an ortholog of human CIR1 (corepressor interacting with RBPJ, 1). Exhibits protein self-association. Is involved in oogenesis. Localizes to the nucleus.	CIR (transcription factor CBF1 Interacting coRepressor) homolog
F22E5.20	8.40664e-59	0.320835	1	0.65	2.41405e-54	0	F22E5.20	protein_coding	F22E5.20 encodes a protein containing an F-box, a motif predicted to mediate protein-protein interactions either with homologs of yeast Skp-1p or with other proteins.	Is enriched in GABAergic neurons; hypodermis; intestine; and pharyngeal muscle cell based on tiling array and RNA-seq studies. Is affected by several genes including daf-2; eat-2; and pgl-1 based on tiling array; RNA-seq; and microarray studies. Is affected by eight chemicals including hydrogen sulfide; Mianserin; and Psoralens based on microarray and RNA-seq studies.	not known
clec-196	9.88462e-59	0.694663	1	0.838	2.83847e-54	0	clec-196	protein_coding	none available	Is predicted to have carbohydrate binding activity.	C-type LECtin
mes-4	1.14919e-58	0.475962	1	0.854	3.30002e-54	0	mes-4	protein_coding	mes-4 encodes a SET domain-containing protein that also contains three plant homeodomain (PHD) fingers; MES-4 is required maternally for normal germline development, but in contrast to MES-2, -3, and -6, does not appear to be required for somatic anteroposterior patterning; in germline development, MES-4 activity is essential for regulating active chromatin states and for excluding the MES-2/MES-…	Is an ortholog of human NSD2 (nuclear receptor binding SET domain protein 2) and NSD3 (nuclear receptor binding SET domain protein 3). Exhibits histone methyltransferase activity (H3-K36 specific). Is involved in germ-line sex determination; histone H3-K36 methylation; and regulation of gene expression. Localizes to the X chromosome; autosome; and nuclear chromosome. Is expressed in Z2; Z3; and g…	Maternal Effect Sterile
cec-5	1.92869e-58	0.745452	1	0.958	5.53843e-54	0	cec-5	protein_coding	none available	Is predicted to have chromatin binding activity and methylated histone binding activity.	C.Elegans Chromodomain protein
prp-31	3.51573e-58	0.580216	1	0.878	1.00958e-53	0	prp-31	protein_coding	prp-31 is orthologous to the human gene U4/U6 small nuclear ribonucleoprotein Prp31 (PRPF31); prpf31 is a component of the spliceosome complex.	Is an ortholog of human PRPF31 (pre-mRNA processing factor 31). Human ortholog(s) of this gene are implicated in retinitis pigmentosa 11. Human PRPF31 exhibits U4 snRNA binding activity; U4atac snRNA binding activity; and snRNP binding activity. Is predicted to encode a protein with the following domains: Nop domain; NOSIC; Prp31 C-terminal; U4/U6 small nuclear ribonucleoprotein Prp31; Helix hair…	yeast PRP (splicing factor) related
T02G5.4	8.46025e-58	0.501045	1	0.786	2.42945e-53	0	T02G5.4	pseudogene	none available	Is an ortholog of human ACAT1 (acetyl-CoA acetyltransferase 1). Human ACAT1 exhibits acetyl-CoA C-acetyltransferase activity.	not known
Y44E3A.6	1.06057e-57	0.500548	1	0.934	3.04554e-53	0	Y44E3A.6	protein_coding	none available	Is an ortholog of human EDC4 (enhancer of mRNA decapping 4). Is predicted to encode a protein with the following domain: Enhancer of mRNA-decapping protein 4, WD40 repeat region.	yeast Enhancer of DeCapping homolog
ddx-23	1.13233e-57	0.66408	1	0.943	3.2516e-53	0	ddx-23	protein_coding	none available	Is an ortholog of human DDX23 (DEAD-box helicase 23). Is predicted to have RNA binding activity. Is involved in several processes, including embryonic body morphogenesis; hermaphrodite germ-line sex determination; and pre-miRNA processing. Localizes to the nucleus. Is expressed in germ cell; gonad; hypodermal cell; neurons; and ventral nerve cord.	DEAD boX helicase homolog
swsn-9	1.66228e-57	0.705376	1	0.941	4.7734e-53	0	swsn-9	protein_coding	none available	Is an ortholog of human BRD7 (bromodomain containing 7). Is expressed in muscle cell; pharynx; and somatic gonad. Is used to study alcohol use disorder. Human BRD7 exhibits several functions, including lysine-acetylated histone binding activity; transcription coregulator activity; and transcription factor binding activity. Is predicted to encode a protein with the following domains: Bromodomain; …	SWI/SNF nucleosome remodeling complex component
C50F4.6	2.04406e-57	0.920597	1	0.983	5.86972e-53	0	C50F4.6	protein_coding	his-36 encodes an UNSPECIFIED histone.	Is enriched in NSM; body wall musculature; germ line; intestine; and neurons based on RNA-seq and microarray studies. Is affected by several genes including daf-16; daf-2; and dpy-10 based on microarray; tiling array; and RNA-seq studies. Is affected by fourteen chemicals including Mianserin; Alovudine; and Zidovudine based on RNA-seq and microarray studies.	not known
dpy-27	2.59514e-57	0.622512	1	0.963	7.45221e-53	0	dpy-27	protein_coding	dpy-27 encodes an ATP-binding protein that is a homolog of the SMC4 subunit of mitotic condensin; DPY-27, in combination with other proteins including MIX-1, act as a unit to repress X-linked gene expression during hermaphrodite dosage compensation; in XX oocytes and early embryos, DPY-27 exhibits diffuse nuclear localization, but by the 30-cell stage of embryogenesis, DPY-27 specifically localiz…	Is an ortholog of human SMC4 (structural maintenance of chromosomes 4). Exhibits sequence-specific DNA binding activity. Is involved in dosage compensation by hypoactivation of X chromosome. Localizes to the X chromosome; dosage compensation complex; and nuclear chromosome.	DumPY: shorter than wild-type
C01F1.1	4.33504e-57	0.524689	1	0.94	1.24485e-52	0	C01F1.1	protein_coding	none available	Is an ortholog of human GTF2F1 (general transcription factor IIF subunit 1). Is predicted to have DNA binding activity.	General Transcription Factor homolog
mel-28	4.81153e-57	0.599619	1	0.94	1.38168e-52	0	mel-28	protein_coding	mel-28 encodes a large (1,784-residue) protein required for nuclearenvelope assembly; MEL-28 is highly divergent from, but orthologous tohuman AT-hook-containing transcription factor 1 (AHCTF1); MEL-28 isfound in nuclear pore complexes (NPCs) during interphase, kinetochoresearly in mitosis, and chromatin later in mitosis; mel-28 mutants werefirst identified in a screen for genes involved in cell …	Exhibits molecular adaptor activity. Is involved in mitotic sister chromatid segregation and nuclear pore complex assembly. Localizes to the condensed chromosome kinetochore; nuclear pore; and nucleoplasm.	Maternal Effect Lethal
cec-8	5.1758e-57	0.627263	1	0.86	1.48628e-52	0	cec-8	protein_coding	none available	Is predicted to have chromatin binding activity and methylated histone binding activity.	C.Elegans Chromodomain protein
sfa-1	6.05933e-57	0.301522	1	0.797	1.74e-52	0	sfa-1	protein_coding	sfa-1 encodes an ortholog of splicing factor SF1, which enables 3' splice site recognition by binding U2AF65 and the intron branch site during splicing complex formation; SFA-1 shares several domains with mammalian SF1 proteins (a U2AF65 binding domain, a hnRNP K homology domain, two RNA-binding zinc knuckles, and a proline-rich C-terminal domain), while also sharing a hydrophilic N-terminal doma…	Is an ortholog of human SF1 (splicing factor 1). Is predicted to have RNA binding activity. Is involved in alternative mRNA splicing, via spliceosome.	Splicing FActor
epg-2	7.13954e-57	0.81971	1	0.915	2.05019e-52	0	epg-2	protein_coding	none available	Is involved in macroautophagy and negative regulation of autophagosome assembly. Localizes to the cytoplasm.	Ectopic P Granules
snr-3	7.22616e-57	0.401656	1	0.898	2.07506e-52	0	snr-3	protein_coding	snr-3 encodes an ortholog of human small nuclear ribonucleoprotein Sm D1, a protein that forms part of a heptameric complex required for biogenesis and function of the snRNPs that catalyze mRNA splicing; in combination with the gene that encodes the human Sm D2 ortholog (snr-4), snr-3 affects embryonic viability and nuclear association and localization of P granules in embryos, based on an RNAi a…	Is an ortholog of human SNRPD1 (small nuclear ribonucleoprotein D1 polypeptide). Is predicted to have RNA binding activity. Localizes to the P granule. Is expressed in gonad.	Small Nuclear Ribonucleoprotein
ZK643.2	7.69806e-57	0.442802	1	0.758	2.21058e-52	0	ZK643.2	protein_coding	ZK643.2 encodes a deoxycytidine deaminase; by homology the product of ZK643.2 is predicted to function in deamination of deoxycytidine to deoxyuridine; large-scale expression studies suggest that ZK643.2 may be expressed in hypodermal tissues.	Is an ortholog of human DCTD (dCMP deaminase). Is predicted to have dCMP deaminase activity. Is expressed in hypodermis.	not known
ncbp-1	8.94066e-57	0.698667	1	0.92	2.5674e-52	0	ncbp-1	protein_coding	ncbp-1 encodes a putative nuclear cap-binding complex subunit ('CBP80') orthologous to budding yeast STO1 and human NCBP1 (OMIM:600469); in RNAi assays, ncbp-1 is required for embryonic and vulval development, normal locomotion, and general viability; by orthology to NCBP1, NCBP-1 is expected to participate in nonsense-mediated mRNA decay via a pioneerround of translation; ncbp-1(RNAi) induces ex…	Is an ortholog of human NCBP1 (nuclear cap binding protein subunit 1). Is predicted to have RNA cap binding activity.	Nuclear Cap Binding Protein
dpy-26	1.22064e-56	0.586046	1	0.939	3.5052e-52	0	dpy-26	protein_coding	dpy-26 encodes a novel, acidic protein that is highly conserved in other Caenorhabditis species; during development, dpy-26 activity is required for both dosage compensation and meiotic chromosome segregation; DPY-26 localizes to all meiotic chromosomes in the germline and to the hermaphrodite X chromosomes in somatic cells; SDC-1, SDC-2, and SDC-3 proteins form a complex and these three proteins…	Is involved in dosage compensation by hypoactivation of X chromosome; meiotic sister chromatid segregation; and mitotic sister chromatid segregation. Localizes to the condensed nuclear chromosome and dosage compensation complex. Is expressed widely.	DumPY: shorter than wild-type
lam-1	1.23929e-56	0.788404	1	0.94	3.55874e-52	0	lam-1	protein_coding	lam-1 encodes a laminin beta that affects degenerin-induced cell death and is required redundantly with lam-2 for morphogenesis.	Is an ortholog of human LAMB1 (laminin subunit beta 1) and LAMB2 (laminin subunit beta 2). Is involved in pharynx development and positive regulation of locomotion. Localizes to the basement membrane. Is expressed in intestine. Human ortholog(s) of this gene are implicated in Pierson syndrome; lissencephaly; and nephrotic syndrome type 5.	LAMinin related. See also lmb-
T02G5.15	1.31066e-56	0.414287	0.979	0.68	3.7637e-52	0	T02G5.15	protein_coding	none available	Is enriched in GABAergic neurons based on RNA-seq studies. Is affected by dpy-7 and hmg-3 based on RNA-seq studies. Is affected by ten chemicals including Alovudine; stavudine; and Zidovudine based on RNA-seq and microarray studies.	not known
npp-21	1.57147e-56	0.674122	1	0.956	4.51263e-52	0	npp-21	protein_coding	none available	Is an ortholog of human TPR (translocated promoter region, nuclear basket protein). Is predicted to be a structural constituent of nuclear pore.	Nuclear Pore complex Protein
Y59C2A.3	1.7279e-56	0.521302	0.993	0.783	4.96183e-52	0	Y59C2A.3	protein_coding	none available	Is enriched in AVE; OLL; PVD; and germ line based on microarray; tiling array; and RNA-seq studies. Is affected by several genes including daf-2; daf-12; and hsf-1 based on microarray; tiling array; RNA-seq; and proteomic studies. Is affected by six chemicals including aldicarb; 1-methylnicotinamide; and D-glucose based on microarray and RNA-seq studies.	not known
C24H12.1	2.33506e-56	0.514945	1	0.789	6.70537e-52	0	C24H12.1	protein_coding	This gene encodes a protein containing an F-box, a motif predicted to mediate protein-protein interactions either with homologs of yeast Skp-1p or with other proteins; its encoded protein also contains a Pfam-B45 motif of presently unknown function.	Is enriched in pharynx based on microarray studies. Is affected by several genes including daf-2; eat-2; and pgl-1 based on microarray and RNA-seq studies. Is affected by eight chemicals including methylmercuric chloride; Mianserin; and multi-walled carbon nanotube based on microarray and RNA-seq studies. Is predicted to encode a protein with the following domain: F-box associated domain, type 2.	not known
smu-2	3.09511e-56	0.579097	1	0.91	8.88791e-52	0	smu-2	protein_coding	smu-2 encodes a protein with homology to the mammalian nuclear protein RED that affects the accumulation of alternatively spliced unc-52 transcripts; SMU-2 activity is required, along with that of SMU-1, for regulation of splice site choice in the pre-mRNAs of unc-52 and other genes; SMU-2 physically interacts with SMU-1 both in vitro and in vivo, and stabilizes SMU-1; SMU-2 is ubiquitously expre…	Is an ortholog of human IK (IK cytokine). Is involved in several processes, including mechanosensory behavior; nematode larval development; and regulation of alternative mRNA splicing, via spliceosome. Localizes to the nucleolus. Is expressed widely.	Suppressor of Mec and Unc defects
cht-1	3.36489e-56	0.880876	1	0.914	9.66262e-52	0	cht-1	protein_coding	cht-1 encodes a chitinase orthologous to human chitinase-1 (OMIM:600031, mutations are associated with chitotriosidase deficiency); CHT-1 is predicted to function as an extracellular O-glycosyl hydrolase that hydrolyzes the glycosidic bond between two or more carbohydrates; in C. elegans, CHT-1 may play a role in embryogenesis, and may also be required for cuticle degradation during molting and d…	Is an ortholog of human CHIA (chitinase acidic) and CHIT1 (chitinase 1). Is predicted to have chitin binding activity and chitinase activity. Is involved in response to fungus. Is expressed in gonad. Human ortholog(s) of this gene are implicated in schizophrenia.	CHiTinase
prp-3	3.38013e-56	0.465273	1	0.92	9.70638e-52	0	prp-3	protein_coding	none available	Is an ortholog of human PRPF3 (pre-mRNA processing factor 3). Human ortholog(s) of this gene are implicated in retinitis pigmentosa 18. Human PRPF3 exhibits identical protein binding activity. Is predicted to encode a protein with the following domains: Domain of unknown function DUF1115; Pre-mRNA-splicing factor 3; and U4/U6 small nuclear ribonucleoprotein Prp3.	yeast PRP (splicing factor) related
cdt-1	3.97998e-56	0.48976	1	0.791	1.14289e-51	0	cdt-1	protein_coding	cdt-1 encodes the C. elegans ortholog of the replication-licensing factor Cdt1; CDT-1 activity is essential for DNA replication; CDT-1 levels are negatively regulated by a CUL-4-containing ubiquitin ligase complex.	Is an ortholog of human CDT1 (chromatin licensing and DNA replication factor 1). Is predicted to have DNA binding activity and DNA polymerase binding activity. Localizes to the chromatin; cytoplasm; and nucleus. Is expressed in anchor cell; germ line; and vulD. Human ortholog(s) of this gene are implicated in Meier-Gorlin syndrome 4.	CDT (S. pombe CDC10 Dependent Transcript) homolog
knl-2	4.21001e-56	0.745244	1	0.933	1.20895e-51	0	knl-2	protein_coding	none available	Localizes to the condensed nuclear chromosome kinetochore.	Kinetochore NuLl
Y63D3A.8	4.30491e-56	0.419656	1	0.857	1.2362e-51	0	Y63D3A.8	protein_coding	none available	Is an ortholog of human TLCD2 (TLC domain containing 2). Is involved in several processes, including membrane assembly; phospholipid homeostasis; and plasma membrane organization. Localizes to the plasma membrane. Is expressed widely.	membrane FLuiDity homeostasis
Y71G10AL.1	5.96795e-56	0.366309	1	0.92	1.71376e-51	0	Y71G10AL.1	protein_coding	none available	Is affected by several genes including daf-2; lin-28; and isp-1 based on microarray and RNA-seq studies. Is affected by seven chemicals including Rotenone; stavudine; and Chlorpyrifos based on RNA-seq and microarray studies.	Heterogeneous nuclear RibonucleoProtein U
hmg-1.2	7.71802e-56	0.905725	1	0.944	2.21631e-51	0	hmg-1.2	protein_coding	none available	Is an ortholog of human HMGB1 (high mobility group box 1). Exhibits transcription regulatory region DNA binding activity. Is involved in several processes, including gonad development; positive regulation of transcription by RNA polymerase II; and vulval development. Localizes to the nucleus. Is expressed in several structures, including tail.	HMG
thoc-2	1.03879e-55	0.524128	1	0.969	2.983e-51	0	thoc-2	protein_coding	thoc-2 encodes the C. elegans ortholog of mammalian THOC2 and S. cerevisiae Tho2, conserved subunits of the THO complex involved in mRNP biogenesis as part of transcription elongation, mRNA maturation, and export; in C. elegans, thoc-2 activity is required for progression through the meiotic and mitotic cell cycles and thus for normal fertility and organismal development.	Is an ortholog of human THOC2 (THO complex 2). Is predicted to have mRNA binding activity.	THO Complex (transcription factor/nuclear export) subunit
ndc-80	1.44185e-55	0.586428	1	0.895	4.14042e-51	0	ndc-80	protein_coding	ndc-80 (cogc-7) encodes an ortholog of mammalian COG-7 (OMIM:606978,mutated in congenital disorder of glycosylation), a subunit of lobe B ofthe conserved oligomeric Golgi complex (COGC); NDC-80 is also an outerkinetochore component orthologous to S. cerevisiae Ndc80p; NDC-80 affectsmetaphase plate formation in embryos (thus affecting chromosomesegregation), kinetochore-microtubule interactions, l…	Is an ortholog of human NDC80 (NDC80 kinetochore complex component). Exhibits protein domain specific binding activity. Is involved in several processes, including mitotic nuclear division; positive regulation of chromosome organization; and positive regulation of protein localization to kinetochore. Localizes to the Ndc80 complex.	Yeast NDC (nuclear division cycle) homolog
itsn-1	1.47827e-55	0.496718	1	0.943	4.24499e-51	0	itsn-1	protein_coding	itsn-1 encodes an EF hand and SH3 domain-containing protein that is homologous to the vertebrate and Drosophila intersectins; ITSN-1 functions as an endocytic adaptor protein to regulate cargo sorting through the endolysosomal system; ITSN-1 is also required, together with EHS-1, for synaptic vesicle recycling and hence, regulation of neurotransmission; in addition, ITSN-1 appears to function red…	Is an ortholog of human ITSN1 (intersectin 1) and ITSN2 (intersectin 2). Is involved in positive regulation of synaptic vesicle endocytosis. Localizes to the endocytic vesicle and presynaptic periactive zone. Is expressed in neurons; somatic nervous system; tail; and vulva.	ITSN (intersectin) family
fbxb-66	1.84441e-55	0.733998	1	0.757	5.29641e-51	0	fbxb-66	protein_coding	none available	Is enriched in hypodermis and pharynx based on microarray and tiling array studies. Is affected by several genes including daf-2; clk-1; and eat-2 based on microarray; tiling array; and RNA-seq studies. Is affected by sixteen chemicals including hydrogen sulfide; 1-methylnicotinamide; and methylmercuric chloride based on microarray and RNA-seq studies. Is predicted to encode a protein with the fo…	F-box B protein
rad-50	2.10842e-55	0.628865	1	0.938	6.05453e-51	0	rad-50	protein_coding	rad-50 encodes the C. elegans ortholog of eukaryotic Rad50 and bacterial SbcC; RAD-50 is predicted to function, in a complex with MRE-11 and COM-1, in homology-mediated double-strand break (DSB) repair; genetic analyses indicate that rad-50 is required for a distinct pathway of meiotic DSB repair that functions from the onset of meiotic prophase through the midpachytene/late pachytene transition.	Is an ortholog of human RAD50 (RAD50 double strand break repair protein). Is predicted to contribute to 3'-5' exonuclease activity; DNA helicase activity; and single-stranded DNA endodeoxyribonuclease activity.	RADiation sensitivity abnormal/yeast RAD-related
Y45G5AM.7	3.00991e-55	0.4029	1	0.833	8.64327e-51	0	Y45G5AM.7	protein_coding	none available	Is enriched in AVA and germ line based on proteomic; tiling array; and RNA-seq studies. Is affected by several genes including daf-2; gld-1; and hsf-1 based on microarray; tiling array; RNA-seq; and proteomic studies. Is affected by ten chemicals including manganese chloride; D-glucose; and Zidovudine based on RNA-seq and microarray studies.	not known
pqn-70	3.05639e-55	0.593137	1	0.969	8.77672e-51	0	pqn-70	protein_coding	The protein product of this gene is predicted to contain a glutamine/asparagine (Q/N)-rich ('prion') domain, by the algorithm of Michelitsch and Weissman (as of the WS77 release of WormBase, i.e., in wormpep77).	Is enriched in germ line and neurons based on proteomic; RNA-seq; and microarray studies. Is affected by several genes including gld-1; hsf-1; and sir-2.1 based on microarray and RNA-seq studies. Is affected by six chemicals including Rotenone; D-glucose; and stavudine based on RNA-seq and microarray studies.	Prion-like-(Q/N-rich)-domain-bearing protein
chd-3	3.16263e-55	0.684023	1	0.959	9.08181e-51	0	chd-3	protein_coding	chd-3 encodes a PHD-finger SNF2 family member containing a chromo domain and a C-terminal helicase domain that affects Notch-dependent vulval development; expressed in virtually all embryonic cells and in many larval nuclei.	Is an ortholog of human CHD4 (chromodomain helicase DNA binding protein 4). Is predicted to have DNA helicase activity. Is involved in cell fate determination; negative regulation of Ras protein signal transduction; and negative regulation of vulval development. Is expressed in several structures, including DTC; pharynx; ventral nerve cord; vulva; and vulval precursor cell.	Chromodomain and Helicase Domain protein
dot-1.1	3.50704e-55	0.3437	1	0.961	1.00708e-50	0	dot-1.1	protein_coding	none available	Is an ortholog of human DOT1L (DOT1 like histone lysine methyltransferase). Is predicted to have histone methyltransferase activity (H3-K79 specific).	DOT1 histone methyltransferase family
Y43F4B.10	3.52709e-55	0.420408	1	0.882	1.01284e-50	0	Y43F4B.10	protein_coding	none available	Is an ortholog of human CDK2AP1 (cyclin dependent kinase 2 associated protein 1) and CDK2AP2 (cyclin dependent kinase 2 associated protein 2). Human CDK2AP1 exhibits DNA polymerase binding activity. Is predicted to encode a protein with the following domain: Cyclin-dependent kinase 2-associated protein 1/2.	not known
C16H3.3	3.79911e-55	0.521004	1	0.904	1.09095e-50	0	C16H3.3	protein_coding	none available	Is enriched in intestine; neurons; and retrovesicular ganglion based on microarray and RNA-seq studies. Is affected by several genes including daf-16; daf-2; and daf-12 based on microarray; tiling array; and RNA-seq studies. Is affected by fifteen chemicals including 1-methylnicotinamide; Rotenone; and metformin based on RNA-seq and microarray studies.	not known
cyn-13	3.8577e-55	0.379502	1	0.873	1.10778e-50	0	cyn-13	protein_coding	cyn-13 encodes a predicted cyclophilin that can function as a nuclease in vitro; functions to regulate DNA degradation and cell death in a genetic pathway with wah-1, cps-6, crn-1, crn-4, crn-5 and these proteins are believed to form a complex in vivo.	Is an ortholog of human PPIE (peptidylprolyl isomerase E). Exhibits nuclease activity. Is involved in apoptotic DNA fragmentation.	CYclophyliN
M03C11.8	4.17689e-55	0.543528	1	0.941	1.19944e-50	0	M03C11.8	protein_coding	none available	Is an ortholog of human SMARCAD1 (SWI/SNF-related, matrix-associated actin-dependent regulator of chromatin, subfamily a, containing DEAD/H box 1). Is predicted to have DNA binding activity; DNA-dependent ATPase activity; and chromatin binding activity.	not known
B0284.2	4.2046e-55	0.447189	0.986	0.545	1.20739e-50	0	B0284.2	protein_coding	none available	Is enriched in several structures, including coelomocyte; dopaminergic neurons; excretory cell; male distal tip cell; and somatic gonad precursor based on tiling array and RNA-seq studies. Is affected by several genes including daf-16; daf-2; and daf-12 based on microarray and RNA-seq studies. Is affected by nine chemicals including Sodium Chloride; Psoralens; and allantoin based on RNA-seq and m…	Protein containing ALS2cr12 (ALS2CR12) signature
ssl-1	4.82974e-55	0.499879	1	0.949	1.38691e-50	0	ssl-1	protein_coding	The protein product of this gene is predicted to contain a glutamine/asparagine (Q/N)-rich ('prion') domain, by the algorithm of Michelitsch and Weissman (as of the WS77 release of WormBase, i.e., in wormpep77)	Is an ortholog of human SRCAP (Snf2 related CREBBP activator protein). Is predicted to have ATPase activity and histone binding activity. Is involved in negative regulation of cell fate specification.	yeast Swi2/Snf2-Like
cel-1	5.22615e-55	0.489621	1	0.936	1.50074e-50	0	cel-1	protein_coding	cel-1 encodes a mRNA capping enzyme, with a N-terminal region with RNA triphosphatase activity and a C-terminal region containing motifs found in yeast and vaccinia virus capping enzyme guanylytransferases; cel-1 is required for embryonic viability, body morphology, and vulval development.	Is an ortholog of human RNGTT (RNA guanylyltransferase and 5'-phosphatase). Exhibits polynucleotide 5'-phosphatase activity. Is involved in polynucleotide 5' dephosphorylation and positive regulation of gene expression. Is expressed in tail.	mRNA Capping Enzyme Like
hil-2	5.97874e-55	1.05206	1	0.956	1.71685e-50	0	hil-2	protein_coding	none available	Is an ortholog of human H1-0 (H1.0 linker histone). Is predicted to have double-stranded DNA binding activity and nucleosomal DNA binding activity.	HIstone H1 Like
C33D9.5	6.73554e-55	0.359144	1	0.852	1.93418e-50	0	C33D9.5	pseudogene	none available	Is enriched in AVA; OLL; PVD; body wall muscle cell; and neurons based on microarray and tiling array studies. Is affected by several genes including daf-2; daf-12; and clk-1 based on microarray; tiling array; and RNA-seq studies. Is affected by eleven chemicals including 1-methylnicotinamide; D-glucose; and Psoralens based on RNA-seq and microarray studies.	not known
lin-40	7.17349e-55	0.570025	1	0.959	2.05994e-50	0	lin-40	protein_coding	lin-40 encodes, along with egl-27, one of two C. elegans homologs of human MTA1 (metastasis-associated protein), part of a nucleosome remodeling and histone deacetylation (NURD) complex; lin-40 is an essential gene required for proper vulval cell fate specification and morphogenesis; in addition, lin-40 acts with its paralog, egl-27, in regulating posterior ventral hypodermal cell fate specificat…	Is an ortholog of human MTA2 (metastasis associated 1 family member 2) and MTA3 (metastasis associated 1 family member 3). Is predicted to have RNA polymerase II repressing transcription factor binding activity; histone deacetylase binding activity; and transcription coregulator activity. Is expressed in somatic cell.	abnormal cell LINeage
W03G11.4	7.27869e-55	0.606013	1	0.919	2.09015e-50	0	W03G11.4	protein_coding	none available	Is enriched in body wall musculature; hypodermis; neurons; and retrovesicular ganglion based on microarray; tiling array; and RNA-seq studies. Is affected by several genes including daf-16; daf-2; and age-1 based on microarray; tiling array; and RNA-seq studies. Is affected by fifteen chemicals including 1-methylnicotinamide; bisphenol S; and Zidovudine based on RNA-seq and microarray studies.	not known
cdc-25.2	7.77966e-55	0.450415	1	0.779	2.23401e-50	0	cdc-25.2	protein_coding	cdc-25.2 encodes a putative homolog of Cdc25 phosphatase protein family that affects germline proliferation.	Is an ortholog of human CDC25A (cell division cycle 25A); CDC25B (cell division cycle 25B); and CDC25C (cell division cycle 25C). Is predicted to have protein tyrosine phosphatase activity. Is expressed in several structures, including body wall musculature; diagonal muscle; hypodermis; oocyte; and ventral nerve cord.	Cell Division Cycle related
C39E9.11	8.34779e-55	0.451168	1	0.935	2.39715e-50	0	C39E9.11	protein_coding	C39E9.11 is orthologous to the human gene PAPILLARY RENAL CELL CARCINOMA (TRANSLOCATION-ASSOCIATED) (PRCC; OMIM:179755), which when mutated leads to disease.	Is an ortholog of human PRCC (proline rich mitotic checkpoint control factor). Is predicted to encode a protein with the following domain: Proline-rich protein PRCC.	Proline Rich mitotic Checkpoint Control factor homolog
teg-4	1.17252e-54	0.521396	1	0.921	3.36701e-50	0	teg-4	protein_coding	teg-4 encodes a SAP130 pre-mRNA splicing factor orthologous to human splicing factor 3b, subunit 3 (HGNC:SF3B3); teg-4 activity is required for proper regulation of the balance between proliferation and differentiation in the germ line; in regulating germline proliferation, teg-4 functions downstream of the GLP-1/Notch signaling pathway.	Is an ortholog of human SF3B3 (splicing factor 3b subunit 3). Is predicted to have nucleic acid binding activity.	Tumorous Enhancer of Glp-1(gf)
bmk-1	1.23968e-54	0.536591	1	0.872	3.55986e-50	0	bmk-1	protein_coding	bmk-1 encodes the sole C. elegans BimC/kinesin-5 homolog; while BMK-1 activity is not essential for mitotic progression or development, BMK-1 does play a role in negatively regulating interpolar microtubule sliding during anaphase spindle elongation, thus serving as a brake to slow the rate of spindle-pole separation; BMK-1 localizes to mitotic and meiotic spindles and becomes concentrated at the…	Is an ortholog of human KIF11 (kinesin family member 11). Is predicted to have ATP-dependent microtubule motor activity, plus-end-directed and microtubule binding activity. Is involved in negative regulation of mitotic spindle elongation. Localizes to the spindle midzone and spindle pole. Human ortholog(s) of this gene are implicated in microcephaly with or without chorioretinopathy, lymphedema, …	BiMC related Kinase
F35D2.3	1.36953e-54	0.560598	0.993	0.78	3.93274e-50	0	F35D2.3	protein_coding	none available	Is enriched in DA neuron; VA neuron; and neurons based on tiling array and microarray studies. Is affected by several genes including daf-2; hsf-1; and eat-2 based on microarray and RNA-seq studies. Is affected by seventeen chemicals including 1-methylnicotinamide; methylmercuric chloride; and bisphenol S based on RNA-seq and microarray studies. Is predicted to encode a protein with the following…	not known
F20C5.6	1.40095e-54	0.70051	1	0.944	4.02297e-50	0	F20C5.6	protein_coding	none available	Is enriched in coelomocyte; intestine; neurons; and ventral nerve cord based on microarray; tiling array; and RNA-seq studies. Is affected by several genes including daf-2; clk-1; and sir-2.1 based on microarray; RNA-seq; and tiling array studies. Is affected by seventeen chemicals including 1-methylnicotinamide; Rotenone; and bisphenol S based on RNA-seq and microarray studies.	not known
T08B2.5	1.43926e-54	0.497866	1	0.943	4.13297e-50	0	T08B2.5	protein_coding	none available	Is an ortholog of human RBM10 (RNA binding motif protein 10) and RBM5 (RNA binding motif protein 5). Is predicted to have RNA binding activity and metal ion binding activity. Is expressed in CAN; head neurons; intestinal cell; muscle cell; and ventral nerve cord.	RNA Binding Motif protein homolog
ada-2	1.60712e-54	0.59703	1	0.949	4.615e-50	0	ada-2	protein_coding	none available	Is an ortholog of human TADA2B (transcriptional adaptor 2B). Is predicted to contribute to histone acetyltransferase activity.	ADA (histone acetyltransferase complex) subunit
him-1	1.98094e-54	0.614743	1	0.943	5.68847e-50	0	him-1	protein_coding	him-1 encodes a homolog of the conserved eukaryotic protein, SMC1, a member of the SMC (structural maintenance of chromosomes) superfamily that is required for embryonic viability, germline mitosis, chromosome pairing, and the segregation of mitotic chromosomes; HIM-1 can interact with SMC-3 and is required for DPY-28 localization to meiotic chromosomes; associates with the chromatin of transitio…	Is an ortholog of human SMC1A (structural maintenance of chromosomes 1A). Exhibits DNA binding activity. Is involved in several processes, including chromosome segregation; response to UV; and response to X-ray. Localizes to the cohesin complex and nuclear chromatin. Is expressed in linker cell. Human ortholog(s) of this gene are implicated in Cornelia de Lange syndrome 2.	High Incidence of Males (increased X chromosome loss)
C23F12.4	1.99552e-54	0.628006	1	0.893	5.73034e-50	0	C23F12.4	protein_coding	none available	Is enriched in body wall muscle cell; hypodermis; intestine; and mechanosensory neurons based on microarray; tiling array; and RNA-seq studies. Is affected by several genes including eat-2; sir-2.1; and lin-35 based on microarray and RNA-seq studies. Is affected by eight chemicals including Cry5B; Zidovudine; and Psoralens based on RNA-seq and microarray studies.	not known
pqn-80	2.25724e-54	0.477322	1	0.952	6.48189e-50	0	pqn-80	protein_coding	The protein product of this gene is predicted to contain a glutamine/asparagine (Q/N)-rich ('prion') domain, by the algorithm of Michelitsch and Weissman (as of the WS77 release of WormBase, i.e., in wormpep77).	Is enriched in body wall muscle cell based on tiling array studies. Is affected by several genes including sir-2.1; lin-39; and dcr-1 based on microarray and RNA-seq studies. Is affected by seven chemicals including Rotenone; D-glucose; and metformin based on RNA-seq studies. Is predicted to encode a protein with the following domain: Hpc2-related domain.	Prion-like-(Q/N-rich)-domain-bearing protein
jmjd-1.2	2.29002e-54	0.555741	1	0.945	6.57601e-50	0	jmjd-1.2	protein_coding	jmjd-1.2 encodes a PHD and JmjC domain-containing histone demethylase that is homologous to human PHF8, mutations in which are associated with mild X-linked mental retardation (XLMR) and cleft/lip palate; JMJD-1.2 exhibits H3K9me2 and H3K27me2 demethylase activity in vitro and loss-of-function mutations in jmjd-1.2 result in increased levels of H3K9me2 and H3K27me2 in protein lysates from mutant …	Is an ortholog of human KDM7A (lysine demethylase 7A). Exhibits histone binding activity; histone demethylase activity (H3-K27 specific); and histone demethylase activity (H3-K9 specific). Is involved in histone H3-K27 demethylation; histone H3-K9 demethylation; and mitochondrial unfolded protein response. Localizes to the nucleus. Is expressed in several structures, including germ cell; hypoderm…	JuMonJi (transcription factor) Domain protein
ccr-4	2.94086e-54	0.50546	1	0.923	8.44496e-50	0	ccr-4	protein_coding	none available	Is an ortholog of human CNOT6 (CCR4-NOT transcription complex subunit 6) and CNOT6L (CCR4-NOT transcription complex subunit 6 like). Is predicted to have poly(A)-specific ribonuclease activity. Is involved in nuclear-transcribed mRNA poly(A) tail shortening. Localizes to the CCR4-NOT complex and cytoplasm. Is expressed in body wall musculature; germ line; neurons; somatic cell; and in male.	CCR (yeast CCR4/NOT complex component) homolog
ctr-9	3.51263e-54	0.579271	1	0.981	1.00869e-49	0	ctr-9	protein_coding	ctr-9 encodes the C. elegans ortholog of mammalian and Saccharomyces cerevisiae CTR9 that is a member of the PAF1 (Polymerase-Associated Factor 1) complex; by homology CTR-9 is predicted to function in the regulation of transcription.	Is an ortholog of human CTR9 (CTR9 homolog, Paf1/RNA polymerase II complex component). Is predicted to have RNA polymerase II complex binding activity.	CTR9 homolog, a component of the RNA Polymerase II associated complex PAF1
hcp-6	4.74929e-54	0.602329	1	0.902	1.36381e-49	0	hcp-6	protein_coding	hcp-6 encodes a HEAT motif-containing protein that displays similarity to the XCAP-D2/CNAP1/Cnd1/YCS4 family of proteins that are homologous to the condensin complex subunit 1; HCP-6 activity is required during mitosis for some aspects of mitotic chromosome condensation, attachment of microtubules to kinetochores, mitotic chromosome alignment, and mitotic sister chromatid segregation; during inte…	Is an ortholog of human NCAPD3 (non-SMC condensin II complex subunit D3). Is predicted to have chromatin binding activity and histone binding activity. Is involved in attachment of mitotic spindle microtubules to kinetochore; embryo development; and mitotic chromosome condensation. Localizes to the condensed chromosome, centromeric region; condensin complex; and nucleoplasm.	HoloCentric chromosome binding Protein
unc-62	4.98874e-54	0.606603	1	0.938	1.43257e-49	0	unc-62	protein_coding	unc-62 encodes a Meis-class homeodomain protein required for posterior embryonic morphogenesis, male tail morphogenesis, commissure formation by VD and DD motor neurons, vulval morphogenesis, and normal locomotion; UNC-62 is orthologous to Drosophila HOMOTHORAX; both maternal-effect unc-62 alleles and the zygotic lethal unc-62(s472) allele phenotypically resemble mutations of the caudal ortholog …	Is an ortholog of human MEIS2 (Meis homeobox 2). Is predicted to have DNA binding activity. Is involved in mesodermal cell fate specification; muscle cell differentiation; and positive regulation of translation. Localizes to the nucleus. Is expressed in several structures, including body wall musculature; neurons; reproductive system; ventral nerve cord; and vulval precursor cell. Is used to stud…	UNCoordinated
ncbp-2	6.11946e-54	0.624549	1	0.902	1.75727e-49	0	ncbp-2	protein_coding	ncbp-2 encodes the C. elegans ortholog of the CBP20 subunit of the nuclear cap binding complex; by homology, NCBP-2 is predicted to play a role in mRNA decay; loss of ncbp-2 activity via RNAi indicates that this gene is essential for embryonic and larval development and in addition, plays a role in reproduction and vulval morphogenesis; staining of C. elegans embryos with an antibody to human CBP…	Is an ortholog of human NCBP2 (nuclear cap binding protein subunit 2). Is predicted to have RNA cap binding activity. Localizes to the nuclear envelope and nuclear periphery. Is expressed in germ cell.	Nuclear Cap Binding Protein
src-1	7.70421e-54	0.322432	1	0.891	2.21234e-49	0	src-1	protein_coding	src-1 encodes a non-receptor tyrosine kinase; during embryonic development, src-1 functions together with a Wnt signaling pathway to specify endodermal cell fate and division orientation of the EMS blastomere; src-1 also functions in an unc-5-mediated pathway to regulate cell and axon migration; SRC-1 physically interacts with UNC-5; src-1 also functions in the engulfing cell during cell corpse e…	Is an ortholog of human FYN (FYN proto-oncogene, Src family tyrosine kinase) and SRC (SRC proto-oncogene, non-receptor tyrosine kinase). Exhibits netrin receptor binding activity and non-membrane spanning protein tyrosine kinase activity. Is involved in several processes, including axis specification; commissural neuron axon guidance; and embryonic morphogenesis. Localizes to the contractile fibe…	SRC oncogene related
fnci-1	9.29853e-54	0.496189	1	0.9	2.67016e-49	0	fnci-1	protein_coding	none available	Is an ortholog of human FANCI (FA complementation group I). Is predicted to have DNA polymerase binding activity.	FANCI (Fanconi anemia complex component I) homolog
rsa-2	9.99494e-54	0.362522	1	0.82	2.87015e-49	0	rsa-2	protein_coding	none available	Exhibits beta-catenin binding activity and protein binding activity, bridging. Is involved in embryonic digestive tract development; mitotic spindle organization; and protein localization to organelle. Localizes to the centrosome.	Regulator of Spindle Assembly
K07H8.10	1.19043e-53	0.790294	1	0.994	3.41843e-49	0	K07H8.10	protein_coding	none available	Is predicted to have RNA binding activity.	not known
fbxc-24	1.20202e-53	0.401508	0.938	0.52	3.45171e-49	0	fbxc-24	protein_coding	none available	Is enriched in hypodermis based on tiling array studies. Is affected by several genes including daf-2; eat-2; and dpy-7 based on tiling array; RNA-seq; and microarray studies. Is affected by fifteen chemicals including hydrogen sulfide; 1-methylnicotinamide; and methylmercuric chloride based on microarray and RNA-seq studies. Is predicted to encode a protein with the following domain: Protein of …	F-box C protein
T24B8.3	1.21106e-53	0.631723	1	0.958	3.47769e-49	0	T24B8.3	protein_coding	none available	Is enriched in NSM; OLL; PVD; muscle cell; and neurons based on microarray and RNA-seq studies. Is affected by several genes including daf-16; daf-2; and daf-12 based on microarray; tiling array; proteomic; and RNA-seq studies. Is affected by ten chemicals including 1-methylnicotinamide; bisphenol A; and bisphenol S based on RNA-seq and microarray studies.	not known
C35E7.5	1.36802e-53	0.915247	1	0.867	3.92841e-49	0	C35E7.5	protein_coding	none available	Is enriched in several structures, including GABAergic neurons; germ line; intestine; pharyngeal muscle cell; and somatic gonad precursor based on tiling array and RNA-seq studies. Is affected by several genes including daf-16; daf-2; and dpy-10 based on microarray and RNA-seq studies. Is affected by seventeen chemicals including methylmercury hydroxide; 1-methylnicotinamide; and methylmercuric c…	not known
kin-3	1.48749e-53	0.566928	1	0.955	4.27148e-49	0	kin-3	protein_coding	kin-3 encodes an ortholog of the catalytic subunit of casein kinase II alpha, which in Drosophila and mammals is required for normal circadian rhythms, and which directly phosphorylates the Drosophila PERIOD protein (which itself regulates circadian rhythms); by analogy, KIN-3 might be expected to help regulate heterochronic functions dependent on such proteins as LIN-42.	Is an ortholog of human CSNK2A1 (casein kinase 2 alpha 1). Exhibits protein serine/threonine kinase activity. Is involved in peptidyl-serine phosphorylation; response to hermaphrodite contact; and vulval location. Localizes to several cellular components, including the neuron projection; neuronal cell body; and protein kinase CK2 complex.	protein KINase
Y27F2A.8	1.80401e-53	0.33851	0.993	0.665	5.18041e-49	0	Y27F2A.8	protein_coding	none available	Is enriched in GABAergic neurons and hypodermis based on tiling array and RNA-seq studies. Is affected by several genes including daf-2; hsf-1; and eat-2 based on RNA-seq and microarray studies. Is affected by eight chemicals including hydrogen sulfide; Mianserin; and multi-walled carbon nanotube based on microarray and RNA-seq studies.	not known
gut-2	1.98952e-53	0.404669	1	0.895	5.7131e-49	0	gut-2	protein_coding	gut-2 encodes a member of the Sm protein family with highest similarity to human U6 snRNA-associated Sm-like protein, LSm2, that affects embryonic viability.	Is an ortholog of human LSM2 (LSM2 homolog, U6 small nuclear RNA and mRNA degradation associated). Is predicted to contribute to RNA binding activity.	GUT differentiation defective
M03F8.3	2.04108e-53	0.47736	1	0.931	5.86116e-49	0	M03F8.3	protein_coding	none available	Is an ortholog of human CRNKL1 (crooked neck pre-mRNA splicing factor 1). Human CRNKL1 exhibits RNA binding activity. Is predicted to encode a protein with the following domains: HAT (Half-A-TPR) repeat and Tetratricopeptide-like helical domain superfamily.	not known
ifet-1	2.36422e-53	0.435655	1	0.948	6.78909e-49	0	ifet-1	protein_coding	none available	Is an ortholog of human EIF4ENIF1 (eukaryotic translation initiation factor 4E nuclear import factor 1). Is predicted to have mRNA binding activity. Is involved in negative regulation of translation. Localizes to the P granule and messenger ribonucleoprotein complex.	eIF4E Transporter
let-268	2.61753e-53	0.562531	1	0.823	7.51651e-49	0	let-268	protein_coding	let-268 encodes a procollagen lysyl hydroxylase that processes type IV collagen, a collagen secreted and incorporated into the basement membrane during embryogenesis (and encoded partly by emb-9); LET-268 activity is essential for type IV collagen processing and secretion and for the stability, but not the formation of, the basement membrane that provides mechanical support to body wall muscle on…	Is an ortholog of human PLOD1 (procollagen-lysine,2-oxoglutarate 5-dioxygenase 1) and PLOD3 (procollagen-lysine,2-oxoglutarate 5-dioxygenase 3). Exhibits UDP-glucose:glycoprotein glucosyltransferase activity. Is involved in collagen biosynthetic process and protein glycosylation. Is expressed in GLR and body wall musculature. Human ortholog(s) of this gene are implicated in Bruck syndrome.	LEThal
B0281.5	3.10998e-53	0.56859	1	0.734	8.93062e-49	0	B0281.5	protein_coding	none available	Is an ortholog of human KCTD10 (potassium channel tetramerization domain containing 10); KCTD13 (potassium channel tetramerization domain containing 13); and TNFAIP1 (TNF alpha induced protein 1). Is involved in ion transport and protein folding.	not known
set-26	4.39097e-53	0.378941	1	0.881	1.26091e-48	0	set-26	protein_coding	set-26 encodes a large (1,677-residue) protein with a low-complexity N-terminal region, followed by a PHD-zinc finger and a SET domain; SET-26 has no non-nematode orthologs, but has 96% identity (1616/1679 residues) to its paralog SET-9; unlike its paralog SET-9, SET-26 has no obvious function in RNAi assays.	Is an ortholog of human KMT2E (lysine methyltransferase 2E) and SETD5 (SET domain containing 5). Exhibits histone methyltransferase activity (H3-K9 specific). Is involved in histone H3-K9 trimethylation.	SET (trithorax/polycomb) domain containing
chd-7	5.24626e-53	0.772171	1	0.989	1.50652e-48	0	chd-7	protein_coding	none available	Is an ortholog of human CHD6 (chromodomain helicase DNA binding protein 6); CHD7 (chromodomain helicase DNA binding protein 7); and CHD8. Is predicted to have ATP binding activity and helicase activity. Human ortholog(s) of this gene are implicated in CHARGE syndrome; esophageal atresia/tracheoesophageal fistula; and hypogonadotropic hypogonadism 5 with or without anosmia.	Chromodomain and Helicase Domain protein
clec-266	5.34737e-53	1.11333	1	0.873	1.53555e-48	0	clec-266	protein_coding	none available	Is an ortholog of human CLEC10A (C-type lectin domain containing 10A); CLEC1A (C-type lectin domain family 1 member A); and CLEC1B (C-type lectin domain family 1 member B). Is predicted to have carbohydrate binding activity. Is expressed in intestinal cell.	C-type LECtin
smc-3	5.5611e-53	0.504245	1	0.917	1.59693e-48	0	smc-3	protein_coding	none available	Is an ortholog of human SMC3 (structural maintenance of chromosomes 3). Is predicted to have ATP binding activity. Localizes to the cohesin complex and nuclear chromatin. Human ortholog(s) of this gene are implicated in Cornelia de Lange syndrome 3.	SMC (structural maintenance of chromosomes) family
atg-2	6.04222e-53	0.627724	1	0.984	1.73509e-48	0	atg-2	protein_coding	atg-2 encodes a large (2,275-residue) protein orthologous to theautophagic budding yeast protein Atg2p, and to human ATG2A and ATG2B;ATG-2 is expressed in larval and adult pharynx, intestine, body wall muscles, and neurons, as well as adult reproductive system; ATG-2 has noobvious phenotype in mass RNAi assays.	Is an ortholog of human ATG2A (autophagy related 2A) and ATG2B (autophagy related 2B). Is involved in positive regulation of autophagy. Is expressed in AIYL and AIYR.	AuTophaGy (yeast Atg homolog)
F54D8.6	6.65359e-53	0.486895	1	0.933	1.91064e-48	0	F54D8.6	protein_coding	none available	Is expressed in head.	not known
sna-2	9.176e-53	0.419245	1	0.883	2.63498e-48	0	sna-2	protein_coding	sna-2 encodes an snRNP-binding protein (SNA-2/SL75p) homologous toAscaris SL95p (SL 175kd); SNA-2 is found in at least two Sm snRNPs, SL1and Y, but not in SL2; in snRNP SL1, SNA-2 associates with theSNA-1/SL21p protein, while associating with SUT-1/SL26p (a paralog ofSNA-1) in snRNP Y; sna-2(RNAi) is lethal; SNA-2 can bind either SNA-1 orSUT-1 even in the absence of RNA.	Is enriched in AVA; germ line; and germline precursor cell based on tiling array and RNA-seq studies. Is affected by several genes including daf-2; glp-1; and let-7 based on microarray; RNA-seq; and proteomic studies. Is affected by five chemicals including manganese chloride; D-glucose; and Zidovudine based on RNA-seq and microarray studies.	Small Nuclear RNA (snRNA) Associated protein
K08A2.1	9.52555e-53	0.339646	1	0.898	2.73536e-48	0	K08A2.1	protein_coding	none available	Is enriched in several structures, including body wall musculature; excretory cell; germ line; intestine; and neurons based on tiling array; RNA-seq; and microarray studies. Is affected by several genes including daf-2; hsf-1; and eat-2 based on microarray; RNA-seq; and tiling array studies. Is affected by ten chemicals including manganese chloride; Zidovudine; and Rifampin based on RNA-seq and m…	LIn-8 Domain containing
met-1	9.61074e-53	0.579291	1	0.977	2.75982e-48	0	met-1	protein_coding	met-1 encodes a histone methyltransferase whose SET domain is similar to that of Saccharomyces cerevisiae Set2p; loss of met-1 activity in the background of a mutant class A synMuv gene, such as lin-15A, results in a multivulval phenotype, indicating that met-1 acts to negatively regulate vulval cell fate specification; as met-1 is required for normal levels of histone H3K36 and H3K9 trimethylati…	Is an ortholog of several human genes including NSD1 (nuclear receptor binding SET domain protein 1); NSD3 (nuclear receptor binding SET domain protein 3); and SETD2 (SET domain containing 2, histone lysine methyltransferase). Is predicted to have histone methyltransferase activity (H3-K36 specific). Is involved in histone lysine methylation; negative regulation of transcription by RNA polymerase…	histone METhyltransferase-like
F59E12.9	1.07392e-52	0.532112	1	0.963	3.08386e-48	0	F59E12.9	protein_coding	none available	Is enriched in OLL; PVD; germ line; hypodermis; and neurons based on microarray and RNA-seq studies. Is affected by several genes including hsf-1; eat-2; and pgl-1 based on RNA-seq and microarray studies. Is affected by eleven chemicals including Rotenone; D-glucose; and Alovudine based on RNA-seq and microarray studies.	not known
hsr-9	1.26643e-52	0.545893	1	0.954	3.63667e-48	0	hsr-9	protein_coding	hsr-9 encodes a protein containing a BRCT (BRCA 1 C terminus) domain that is found in proteins that regulate the cell cycle checkpoint in response to DNA damage; HSR-9 activity is required for a normal response to DNA damage caused by gamma-irradiation; loss of HSR-9 function via RNA-mediated interference after gamma-irradiation results in defects in mitotic cell cycle arrest, reduction of apopto…	Is an ortholog of human TP53BP1 (tumor protein p53 binding protein 1). Is predicted to have histone binding activity. Is expressed in germ cell.
dpy-22	1.29885e-52	0.707444	1	0.992	3.72977e-48	0	dpy-22	protein_coding	dpy-22 encodes a broadly expressed protein, homologous to the human transcriptional mediator protein TRAP230, which is involved in WNT and RAS signaling, as well as in dosage compensation; DPY-22 has a C-terminal glutamine-rich domain that is dispensable for inhibition of RAS-dependent cell differentiation, but is required for inhibition of BAR-1-dependent gene expression.	Is an ortholog of human MED12L (mediator complex subunit 12L). Is predicted to have transcription coactivator activity. Is involved in negative regulation of epidermal growth factor receptor signaling pathway and negative regulation of vulval development. Localizes to the nucleus. Is expressed in several structures, including hypodermal cell; intestine; rectum; and vulva. Human ortholog(s) of thi…	DumPY: shorter than wild-type
C08F1.11	1.30474e-52	0.460566	0.945	0.571	3.74668e-48	0	C08F1.11	protein_coding	none available	Is enriched in Z1; Z4; and body wall muscle cell based on tiling array and RNA-seq studies. Is affected by several genes including daf-2; clk-1; and eat-2 based on microarray and RNA-seq studies. Is affected by fourteen chemicals including 1-methylnicotinamide; Mianserin; and bisphenol S based on RNA-seq and microarray studies.	not known
emb-30	1.41051e-52	0.464095	1	0.881	4.05043e-48	0	emb-30	protein_coding	emb-30 encodes an anaphase-promoting complex/cyclosome (APC/C) component orthologous to mammalian APC-4 and Schizosaccharomyces pombe Lid1; EMB-30 is required for the metaphase-to-anaphase transition during meiosis and mitosis, for establishing anterior-posterior polarity in the early embryo, and for proper localization of germline granules and the maternally provided PAR-2 and PAR-3 proteins.	Is an ortholog of human ANAPC4 (anaphase promoting complex subunit 4). Is predicted to contribute to ubiquitin protein ligase activity. Is involved in several processes, including anterior/posterior axis specification; asymmetric cell division; and metaphase/anaphase transition of meiosis I.	abnormal EMBroygenesis
Y65B4A.1	1.49096e-52	0.276294	1	0.787	4.28144e-48	0	Y65B4A.1	protein_coding	none available	Is an ortholog of human HTATSF1 (HIV-1 Tat specific factor 1). Is predicted to have RNA binding activity.	Cold sensitive U2 snRNA Suppressor homolog
rho-1	1.50117e-52	0.415039	1	0.979	4.31076e-48	0	rho-1	protein_coding	rho-1 encodes a Rho GTPase; rho-1 activity is required for regulation of a number of actin filament-based processes including embryonic polarity, cell migration, cell shape changes, muscle contraction, and neurite outgrowth; in addition, RHO-1 is required for both DGK-1- and UNC-13-dependent and independent regulation of synaptic signaling at neuromuscular junctions; as RHO-1 binds DGK-1 in vitro…	Is an ortholog of human RHOA (ras homolog family member A) and RHOC (ras homolog family member C). Exhibits several functions, including GTP binding activity; GTPase activating protein binding activity; and GTPase activity. Is involved in several processes, including actomyosin structure organization; positive regulation of acetylcholine secretion, neurotransmission; and positive regulation of lo…	RHO (small G protein) family
T08A11.2	1.71722e-52	0.614266	1	0.968	4.93118e-48	0	T08A11.2	protein_coding	T08A11.2 encodes the C. elegans ortholog of splicing factor 3b subunit 1, also known as SAP155; by homology, the product of T08A11.2 is predicted to be a component of the U2 snRNP that is required for pre-mRNA splicing; large-scale RNAi assays indicate that T08A11.2 activity is essential for a number of processes including embryonic development, normal adult lifespan, vulval morphogenesis, locomo…	Is an ortholog of human SF3B1 (splicing factor 3b subunit 1). Is predicted to have mRNA binding activity. Is involved in negative regulation of gene expression. Human ortholog(s) of this gene are implicated in myelodysplastic syndrome.	Splicing Factor ThreeB (3b) Subunit homolog
C32B5.18	1.92209e-52	0.296341	1	0.719	5.51948e-48	0	C32B5.18	protein_coding	none available	Is affected by daf-2 and eat-2 based on microarray studies. Is affected by five chemicals including Psoralens; allantoin; and metformin based on RNA-seq studies.	not known
hmg-1.1	2.09187e-52	0.814802	1	0.983	6.00702e-48	0	hmg-1.1	protein_coding	hmg-1.1 encodes a member of the high mobility group (HMG) family of proteins.	Is an ortholog of human SSRP1 (structure specific recognition protein 1). Is predicted to have DNA binding activity, bending and transcription factor binding activity. Is expressed in head neurons; pharynx; tail neurons; ventral nerve cord; and vulva.	HMG
his-72	2.23782e-52	0.575543	1	0.977	6.42613e-48	0	his-72	protein_coding	his-72 encodes an H3 histone required for embryonic viability.	Is predicted to have nucleosomal DNA binding activity. Localizes to the nucleosome and nucleus. Is expressed widely.	HIStone
hcf-1	2.48112e-52	0.494975	1	0.894	7.12478e-48	0	hcf-1	protein_coding	hcf-1 encodes the C. elegans ortholog of human host cell factor (HCF-1), a transcriptional regulator that associates with histone modification enzymes and plays a role in cell cycle progression; in C. elegans, hcf-1 plays a role in regulation of cell division and mitotic histone modification; in addition, HCF-1 functions in determination of adult lifespan as a negative regulator of DAF-16, with w…	Is an ortholog of human HCFC2 (host cell factor C2). Exhibits transcription factor binding activity. Is involved in several processes, including dauer exit; determination of adult lifespan; and negative regulation of transcription by transcription factor localization. Localizes to the nucleus. Is expressed widely.	human HCF1 related
sto-1	2.71073e-52	0.890249	1	0.905	7.78414e-48	0	sto-1	protein_coding	none available	Is an ortholog of human STOM (stomatin) and STOML3 (stomatin like 3). Human STOM exhibits RNA polymerase binding activity. Is predicted to encode a protein with the following domains: Band 7 domain; Stomatin family; Stomatin-1; and Band 7/SPFH domain superfamily.	STOmatin
K02B12.2	2.75992e-52	0.629112	1	0.816	7.92539e-48	0	K02B12.2	protein_coding	none available	Is enriched in GABAergic neurons; germ line; hypodermis; and intestine based on tiling array and RNA-seq studies. Is affected by several genes including daf-16; daf-2; and hsf-1 based on microarray and RNA-seq studies. Is affected by fifteen chemicals including Rotenone; bisphenol A; and bisphenol S based on RNA-seq and microarray studies.	not known
B0495.2	2.812e-52	0.338607	1	0.944	8.07495e-48	0	B0495.2	protein_coding	none available	Is an ortholog of human CDK11B (cyclin dependent kinase 11B). Is predicted to have cyclin-dependent protein serine/threonine kinase activity. Is expressed in gonadal sheath cell; somatic cell; and somatic gonad.	Cyclin-Dependent Kinase family
F21H7.3	3.131e-52	0.804755	1	0.742	8.99099e-48	0	F21H7.3	protein_coding	none available	Is expressed in body wall musculature.	not known
F54B3.1	4.11373e-52	0.524761	1	0.963	1.1813e-47	0	F54B3.1	protein_coding	none available	Is an ortholog of human SZT2 (SZT2 subunit of KICSTOR complex). Human ortholog(s) of this gene are implicated in early infantile epileptic encephalopathy 18. Is predicted to encode a protein with the following domain: Protein SZT2.	not known
sdz-25	4.3322e-52	0.279284	0.986	0.674	1.24403e-47	0	sdz-25	protein_coding	none available	Is affected by several genes including daf-16; daf-2; and let-60 based on microarray and RNA-seq studies. Is affected by ten chemicals including Mianserin; Psoralens; and allantoin based on RNA-seq and microarray studies. Is predicted to encode a protein with the following domain: F-box associated domain, type 2.	SKN-1 Dependent Zygotic transcript
lin-13	4.43757e-52	0.516725	1	0.95	1.27429e-47	0	lin-13	protein_coding	lin-13 encodes a large (2248-residue) nuclear protein with multiple zinc fingers of the C2H2 class and a LXCXE retinoblastoma protein-binding motif, that is required for survival through larval development and for negative regulation of vulval fates during postembryonic development.	Is predicted to have RNA polymerase II core promoter sequence-specific DNA binding activity. Is involved in negative regulation of vulval development and reproduction. Localizes to the nucleus. Is expressed in several structures, including body wall musculature; hermaphrodite distal tip cell; hypodermal cell; intestine; and neurons.	abnormal cell LINeage
cyk-4	4.92096e-52	0.51015	1	0.86	1.4131e-47	0	cyk-4	protein_coding	cyk-4 encodes a Rho GAP (Rho guanosine triphosphatase (GTPase) activating protein); during development, cyk-4 is required for two different processes: 1) paternally provided CYK-4 regulates anterior-posterior polarity in the one-cell embryo by controlling the actomyosin cytoskeletal network, and 2) together with ZEN-4, CYK-4 is sufficient to promote formation of the large bundles of microtubules …	Is an ortholog of human RACGAP1 (Rac GTPase activating protein 1). Exhibits GTPase activator activity. Is involved in cytoskeleton-dependent cytokinesis; mitotic spindle midzone assembly; and positive regulation of GTPase activity. Localizes to the centralspindlin complex; mitotic spindle midzone; and plasma membrane. Is expressed in germ cell; gonad; and tail.	CYtoKinesis defect
npp-10	5.58097e-52	0.544951	1	0.948	1.60263e-47	0	npp-10	protein_coding	npp-10 is orthologous to the human gene NUCLEOPORIN, 98-KD (NUP98; OMIM:601021), which can promote leukemias (myelodysplastic syndromes, AML, or CML) when chromosomally rearranged.	Is an ortholog of human NUP98 (nucleoporin 98). Exhibits RNA binding activity. Is involved in several processes, including mitotic chromosome centromere condensation; nuclear pore distribution; and protein localization to organelle. Localizes to the P granule; kinetochore; and nuclear pore.	Nuclear Pore complex Protein
F42G9.1	5.75726e-52	0.38389	1	0.908	1.65326e-47	0	F42G9.1	protein_coding	none available	Is an ortholog of human PPM1G (protein phosphatase, Mg2+/Mn2+ dependent 1G). Is predicted to have magnesium-dependent protein serine/threonine phosphatase activity. Is expressed in gonad and head.	Protein Phosphatase, Mg2+/Mn2+ dependent
hrpf-1	5.94881e-52	0.441039	1	0.824	1.70826e-47	0	hrpf-1	protein_coding	W02D3.11 encodes, by alternative splicing, two protein isoforms orthologous to human hnRNP F and hnRNP H proteins, which activate alternative mRNA splicing in neurons; W02D3.11A-B proteins localize to nuclear speckles thought to represent foci of pre-mRNA; with EXC-7 and UNC-75, W02D3.11A-B may act as pre-mRNA splicing factors.	Is an ortholog of several human genes including GRSF1 (G-rich RNA sequence binding factor 1); HNRNPF (heterogeneous nuclear ribonucleoprotein F); and HNRNPH1 (heterogeneous nuclear ribonucleoprotein H1). Is predicted to have RNA binding activity. Is expressed widely.	HnRNP F homolog
swsn-4	6.34191e-52	0.772228	1	0.985	1.82114e-47	0	swsn-4	protein_coding	swsn-4 (phasmid socket absent) gene encodes an ortholog of SWI2/SNF2, a component of the SWI/SNF complex that is conserved from yeast to mammals and that is involved in chromatin remodeling; swsn-4 is probably required during mitosis of the T cells for asymmetric cell division.	Is an ortholog of human SMARCA2 (SWI/SNF related, matrix associated, actin dependent regulator of chromatin, subfamily a, member 2). Is predicted to have DNA binding activity; DNA-dependent ATPase activity; and transcription factor binding activity. Is expressed in several structures, including head; hyp7 syncytium; tail; ventral cord neurons; and vulval cell. Is used to study alcohol use disorde…	SWI/SNF nucleosome remodeling complex component
ceh-86	8.69307e-52	0.431474	1	0.781	2.4963e-47	0	ceh-86	protein_coding	ceh-86 encodes a homeodomain-containing protein with one homeodomain; it lies on chromosome II near a repetitive region where several other divergent homeobox genes are found; ceh-86(RNAi) performed in the background of C. elegans retinoblastoma pathway mutants results in a number of phenotypes that suggest ceh-86 plays a role in the normal development and/or survival of the animal; a ceh-86::gfp…	Is predicted to have DNA binding activity.	C. Elegans Homeobox
pph-6	9.3073e-52	0.329498	1	0.805	2.67269e-47	0	pph-6	protein_coding	pph-6 encodes the sole catalytic subunit of a PP6 protein phosphatase in the nematode genome orthologous to yeast and mammalian PP6 proteins (OMIM:612725); PPH-6 is essential for proper cortical contractility and spindle positioning in one-cell stage embryo; PPH-6 exists in a complex with SAPS-1, they mutually stabilize each other and that these two components ensure normal protein levels of thei…	Is an ortholog of human PPP6C (protein phosphatase 6 catalytic subunit). Is predicted to have metal ion binding activity and phosphoprotein phosphatase activity. Is involved in cortical actin cytoskeleton organization; establishment of mitotic spindle localization; and first cell cycle pseudocleavage. Localizes to the astral microtubule and cell cortex.	Protein PHosphatase
T20B12.7	9.65983e-52	0.539134	1	0.925	2.77392e-47	0	T20B12.7	protein_coding	none available	Is an ortholog of human CIAPIN1 (cytokine induced apoptosis inhibitor 1). Is predicted to have electron transfer activity; iron-sulfur cluster binding activity; and metal ion binding activity.	not known
him-10	1.23756e-51	0.422953	1	0.723	3.55378e-47	0	him-10	protein_coding	him-10 encodes a coiled coil protein that is structurally related to the Nuf2 kinetochore proteins of Schizosaccharaomyces pombe, Saccharomyces cerevisiae, and humans; in C. elegans, him-10 activity is essential for the proper structure and function of mitotic and meiotic kinetochores and thus, for proper attachment and segregation of chromosomes during mitosis and meiosis; during mitosis, HIM-10…	Is an ortholog of human NUF2 (NUF2 component of NDC80 kinetochore complex). Is predicted to have structural molecule activity. Is involved in several processes, including kinetochore organization; mitotic spindle organization; and nuclear division. Localizes to the Ndc80 complex.	High Incidence of Males (increased X chromosome loss)
pqe-1	1.2928e-51	0.540683	1	0.982	3.71239e-47	0	pqe-1	protein_coding	pqe-1 produces through alternative splicing, proteins that contain a glutamineproline-rich domain and/or an exonuclease domain; the exonuclease domain is most similar to GOR proteins found in humans and gorillas and to the Saccharomyces cerevisiae Rex3p RNA exonuclease; in a C. elegans model for huntingtin polyglutamine neurotoxicity, pqe-1 proteins protect the ASH sensory neurons from polyglutam…	Is an ortholog of human REXO1 (RNA exonuclease 1 homolog). Is predicted to have exonuclease activity. Is involved in negative regulation of gene expression. Localizes to the nucleus. Is expressed in ventral cord neurons.	PolyQ (poly glutamine tract) toxicity Enhancer
cbp-1	1.44054e-51	0.666872	1	0.985	4.13667e-47	0	cbp-1	protein_coding	cbp-1 encodes a homolog of the mammalian transcriptional cofactors CBP (OMIM:600140) and p300 (E1A-BINDING PROTEIN, 300-KD; OMIM:602700) that have been shown to possess histone acetyltransferase activity, and which, when mutated, lead to Rubinstein-Taybi syndrome (OMIM:180849) and colorectal cancer (OMIM:114500); at least one splicing form of CBP-1 exhibits histone acetyltransferase (HAT) activit…	Is an ortholog of human EP300 (E1A binding protein p300). Exhibits RNA polymerase II-specific DNA-binding transcription factor binding activity; histone acetyltransferase activity; and lysine N-acetyltransferase activity, acting on acetyl phosphate as donor. Is involved in several processes, including histone acetylation; regulation of neuron projection development; and spermatogenesis. Localizes…	CBP/p300 homolog
his-32	1.88176e-51	0.519917	1	0.79	5.40367e-47	0	his-32	protein_coding	his-32 encodes an H3 histone; by homology, HIS-32 is predicted to function as a nucleosome component required for packaging of DNA into chromatin; his-32 is a replication-dependent histone locus that resides in the HIS5 cluster on chromosome IV.	Is an ortholog of several human genes including H3C1 (H3 clustered histone 1); H3C4 (H3 clustered histone 4); and H3C7 (H3 clustered histone 7). Is predicted to have DNA binding activity and protein heterodimerization activity.	HIStone
sin-3	2.15903e-51	0.540951	1	0.96	6.19988e-47	0	sin-3	protein_coding	sin-3 encodes an ortholog of the SIN3 family of histone deacetylase subunits, which also has a glutamine/asparagine-rich domain, possibly involved in epigenetic regulation; sin-3 has no obvious phenotype in mass RNAi screens; on the basis of its homology, SIN-3, when activated by promoter-specific transcription factors, is expected to work in conjunction with other histone deacetylase components …	Is an ortholog of human SIN3A (SIN3 transcription regulator family member A) and SIN3B. Contributes to histone deacetylase activity. Is involved in several processes, including cell fate specification; nematode male tail mating organ morphogenesis; and vulval development. Is expressed in CEP; inner labial neurons; ray structural cell; socket cell; and ventral nerve cord.	SIN3 (yeast Switch INdependent) histone deacetylase component homolog
R07E5.1	2.35681e-51	0.270985	1	0.838	6.76783e-47	0	R07E5.1	protein_coding	none available	Is an ortholog of human GPATCH1 (G-patch domain containing 1). Is predicted to have RNA binding activity.	not known
cdk-1	2.43128e-51	0.512096	1	0.804	6.98166e-47	0	cdk-1	protein_coding	cdk-1 encodes a cyclin-dependent kinase, orthologous to and functionally interchangeable with CDC28 from S. cerevisiae; CDK-1 is required for cell-cycle progression through M phase in both meiosis and mitosis; in regulating progression through meiosis and the oocyte-to-egg transition, CDK-1 functions to regulate the activity of the MBK-2 DYRK2 family kinase that phosphorylates a number of substra…	Is an ortholog of human CDK1 (cyclin dependent kinase 1). Exhibits cyclin-dependent protein serine/threonine kinase activity and protein kinase binding activity. Is involved in several processes, including cell division; oocyte maturation; and positive regulation of cellular protein metabolic process. Localizes to the cytoplasm and nucleus. Is expressed in embryonic cell and germ cell.	Cyclin-Dependent Kinase family
bub-1	2.58418e-51	0.583329	1	0.858	7.42073e-47	0	bub-1	protein_coding	bub-1 encodes a serine/threonine kinase orthologous to Saccharomyces cerevisiae BUB1 which is required for proper function of the mitotic spindle assembly checkpoint and human BUB1 (OMIM:602452) which is mutated in some colorectal cancers; BUB-1 activity is required at several stages of development, including embryogenesis; BUB-1 is expressed predominantly in the anterior of the embryo and in hyp…	Is an ortholog of human BUB1 (BUB1 mitotic checkpoint serine/threonine kinase). Exhibits kinetochore binding activity. Is involved in several processes, including meiotic nuclear division; positive regulation of protein localization to kinetochore; and protein localization to kinetochore involved in kinetochore assembly. Localizes to the kinetochore. Colocalizes with the chromosome. Is expressed …	yeast BUB homolog
M116.1	2.75133e-51	0.269898	1	0.693	7.9007e-47	0	M116.1	protein_coding	none available	Is affected by several genes including daf-2; eat-2; and pgl-1 based on microarray and RNA-seq studies. Is affected by nine chemicals including hydrogen sulfide; methylmercuric chloride; and multi-walled carbon nanotube based on microarray and RNA-seq studies. Is predicted to encode a protein with the following domain: F-box associated domain, type 2.	not known
tag-278	2.7605e-51	0.622785	1	0.973	7.92705e-47	0	tag-278	protein_coding	none available	Is an ortholog of human FAM184A (family with sequence similarity 184 member A). Is expressed in body wall musculature. Is predicted to encode a protein with the following domains: FAM184 family and Protein FAM184A/B, N-terminal.	Temporarily Assigned Gene name
let-858	2.93895e-51	0.514519	1	0.931	8.43949e-47	0	let-858	protein_coding	let-858 encodes nucampholin, a highly conserved protein rich in acidic and basic residues that also shares some similarity to eukaryotic initiation factor eIF-4 gamma; LET-858 is required for early embryogenesis and tissue differentiation and is expressed ubiquitously throughout development; LET-858 localizes to nuclei where it overlaps, but is not restricted to, chromosomal regions; based upon i…	Is an ortholog of human CWC22 (CWC22 spliceosome associated protein homolog). Is predicted to have RNA binding activity. Is involved in gastrulation and germ-line stem cell division. Localizes to the germ cell nucleus; nuclear chromatin; and nucleoplasm. Is expressed in somatic cell.	LEThal
usp-48	3.28179e-51	0.447872	1	0.925	9.42399e-47	0	usp-48	protein_coding	none available	Is an ortholog of human USP48 (ubiquitin specific peptidase 48). Is predicted to have cysteine-type endopeptidase activity and thiol-dependent ubiquitin-specific protease activity.	Ubiquitin Specific Protease
F12F6.7	3.38428e-51	0.462874	0.966	0.711	9.71831e-47	0	F12F6.7	protein_coding	none available	Is an ortholog of human POLD2 (DNA polymerase delta 2, accessory subunit). Is predicted to contribute to DNA-directed DNA polymerase activity.	not known
F37A4.2	3.47531e-51	0.271196	1	0.883	9.97969e-47	0	F37A4.2	protein_coding	none available	Is an ortholog of human PRKRIP1 (PRKR interacting protein 1). Is predicted to have double-stranded RNA binding activity; protein kinase binding activity; and protein kinase inhibitor activity.	not known
R02E4.3	3.78403e-51	0.27819	1	0.778	1.08662e-46	0	R02E4.3	protein_coding	none available	Is enriched in several structures, including GABAergic neurons; PLM; carbon dioxide sensory neurons; excretory cell; and intestine based on tiling array and RNA-seq studies. Is affected by several genes including daf-16; daf-2; and daf-12 based on tiling array; RNA-seq; and microarray studies. Is affected by sixteen chemicals including Ethanol; 1-methylnicotinamide; and Tunicamycin based on RNA-s…	not known
C33D9.13	3.83342e-51	0.427565	1	0.917	1.10081e-46	0	C33D9.13	protein_coding	none available	Is enriched in intestine based on RNA-seq studies. Is affected by several genes including daf-16; hsf-1; and clk-1 based on RNA-seq and microarray studies. Is affected by sixteen chemicals including methylmercury hydroxide; 1-methylnicotinamide; and bisphenol S based on RNA-seq and microarray studies.	not known
ain-2	4.09895e-51	0.510927	1	0.959	1.17705e-46	0	ain-2	protein_coding	ain-2 encodes, by alternative splicing, three isoforms of anunfamiliar protein paralogous to AIN-1, and homologous to Brugia malayi14748.m00068, 14052.m00191, and 14963.m01790; AIN-2 protein bindsGEI-4 and GEI-16 in yeast two-hybrid experiments; AIN-2 and itsnematode homologs have weak similarity to human TNRC6A (GW182;OMIM:610739) and Drosophila GAWKY; ain-2 has no obvious function inmass RNAi a…	Is involved in negative regulation of gene expression; regulation of cell fate specification; and regulation of development, heterochronic. Is expressed widely.	ALG-1 INteracting protein
pri-2	4.3376e-51	0.521839	1	0.827	1.24558e-46	0	pri-2	protein_coding	pri-2 encodes a homolog of the DNA polymerase alpha-primase subunit C that is required in embryos for the normal timing of embryonic cell divisions (much as DIV-1 is) and for normal mitosis in the germline.	Is an ortholog of human PRIM2 (DNA primase subunit 2). Is predicted to contribute to DNA primase activity.	DNA PRImase homolog
epi-1	4.82605e-51	0.737458	1	0.965	1.38585e-46	0	epi-1	protein_coding	epi-1 encodes one of two C. elegans laminin alpha chains; epi-1 affects oogenesis due to its affect on gonad development, and also affects cell migrations, axon extension and GABAergic defasciculation, morphology of the VD and DD motor neurons, body morphology, locomotion, gonad sheath epithelialization, body muscle structure, and germ cell proliferation.	Is an ortholog of human LAMA5 (laminin subunit alpha 5). Is predicted to have extracellular matrix structural constituent. Is involved in several processes, including basement membrane organization; generation of neurons; and positive regulation of endopeptidase activity. Localizes to the basement membrane. Is expressed in several structures, including anal depressor muscle; basal lamina; body wa…	abnormal EPIthelia
set-16	5.68542e-51	0.530868	1	0.96	1.63263e-46	0	set-16	protein_coding	set-16 encodes an H3K methyltransferases of the SET1/mixed lineage leukaemia (MLL) family; SET-16 regulates levels of H3K4 trimethylation in vivo and the SET-16 SET domain has H3K4 monomethylase activity in vitro; set-16 is an essential gene and also plays a role in attenuating Ras-mediated signaling during vulval development, by regulating expression of ajm-1, which encodes a component of cellul…	Is an ortholog of human KMT2C (lysine methyltransferase 2C) and KMT2D (lysine methyltransferase 2D). Exhibits histone methyltransferase activity (H3-K4 specific). Is involved in histone H3-K4 methylation and regulation of vulval development. Localizes to the MLL3/4 complex. Is expressed in several structures, including P3.p hermaphrodite; P4.p hermaphrodite; P5.p hermaphrodite; P8.p hermaphrodite…	SET (trithorax/polycomb) domain containing
F39B2.1	5.78502e-51	0.582439	1	0.873	1.66123e-46	0	F39B2.1	protein_coding	none available	Is an ortholog of human HINFP (histone H4 transcription factor). Is predicted to have nucleic acid binding activity.	HIstone Nuclear Factor p (P) homolog
suf-1	7.07789e-51	0.545457	1	0.891	2.03249e-46	0	suf-1	protein_coding	none available	Is an ortholog of human CSTF3 (cleavage stimulation factor subunit 3). Is predicted to have mRNA binding activity.	SUppressor-of-Forked (Drosophila) homolog
Y46G5A.7	7.77652e-51	0.698637	1	0.834	2.2331e-46	0	Y46G5A.7	protein_coding	This gene encodes a protein containing an F-box, a motif predicted to mediate protein-protein interactions either with homologs of yeast Skp-1p or with other proteins.	Is enriched in several structures, including Z4.a; germ line; male distal tip cell; pharynx; and somatic gonad precursor based on microarray and RNA-seq studies. Is affected by several genes including daf-16; daf-2; and clk-1 based on RNA-seq and microarray studies. Is affected by ten chemicals including Rotenone; bisphenol S; and Linolenic Acids based on RNA-seq and microarray studies. Is predic…	not known
ZK632.2	7.93772e-51	0.432886	1	0.84	2.2794e-46	0	ZK632.2	protein_coding	ZK632.2 encodes a protein containing a Forkhead-associated domain and a double-stranded RNA binding domain that is orthologous to human kanadaptin (kidney anion exchanger adaptor protein); a variation that affect ZK632.2, tm2186, suggests that ZK632.2 is an essential gene.	Is an ortholog of human SLC4A1AP (solute carrier family 4 member 1 adaptor protein). Is predicted to have mRNA binding activity.	not known
hcp-1	8.29483e-51	0.5143	1	0.825	2.38194e-46	0	hcp-1	protein_coding	hcp-1 encodes a homolog of the mammalian centromere protein-F (CENP-F) and is involved in mitotic chromosome segregation; hcp-1 functions in an ordered pathway consisting of two other CENP proteins encoded by hcp-3 and hcp-4 to control assembly of the kinetochore; hcp-1 localization to the kinetochore is dependent on hcp-3 and hcp-4.	Is involved in several processes, including kinetochore assembly; nuclear division; and sister chromatid biorientation. Localizes to the condensed chromosome kinetochore; nucleus; and spindle. Is expressed in AB and Psub1.	HoloCentric chromosome binding Protein
kle-2	8.47888e-51	0.424518	1	0.866	2.4348e-46	0	kle-2	protein_coding	none available	Is an ortholog of human NCAPH2 (non-SMC condensin II complex subunit H2). Is predicted to have chromatin binding activity. Is involved in mitotic sister chromatid segregation.	KLEisin (abnormal closure) family
crn-3	8.69558e-51	0.540344	1	0.943	2.49702e-46	0	crn-3	protein_coding	crn-3 encodes a cell death-related nuclease, homologous to the 100 kDa polymyositis/scleroderma autoantigen (PM/Scl-100), that is required for normal levels of DNA degradation during apoptosis; PM/Scl-100 is a ribonuclease component of the multiexonuclease exosome complex, which processes or degrades several types of RNAs in yeast; crn-3(RNAi) animals show retarded growth and a low penetrance of …	Is an ortholog of human EXOSC10 (exosome component 10). Is predicted to have 3'-5'-exoribonuclease activity and single-stranded RNA binding activity. Is involved in apoptotic DNA fragmentation; apoptotic cell clearance; and embryo development.	Cell-death-Related Nuclease
swsn-1	8.72493e-51	0.319878	1	0.904	2.50545e-46	0	swsn-1	protein_coding	swsn-1 encodes an ortholog of SWI3, a component of the SWI/SNF complex that is conserved from yeast to mammals and that is involved in chromatin remodeling; swsn-1 is probably required during mitosis of the T cells for asymmetric cell division, and in addition, is required for embryonic and larval development, as well as normal levels of fertility; swsn-1 exhibits strong genetic interactions with…	Is an ortholog of human SMARCC1 (SWI/SNF related, matrix associated, actin dependent regulator of chromatin subfamily c member 1) and SMARCC2 (SWI/SNF related, matrix associated, actin dependent regulator of chromatin subfamily c member 2). Exhibits identical protein binding activity. Is involved in several processes, including gonad development; negative regulation of vulval development; and pos…	SWI/SNF nucleosome remodeling complex component
spat-3	9.14024e-51	0.556035	1	0.944	2.62471e-46	0	spat-3	protein_coding	spat-3 encodes, by transcription from alternative promoters, two large(1092- and 2471-residues) proteins; while residues 162-228 of the largerSPAT-3 protein encode a Ring1 type of zinc-finger domain (like that seenin SEX COMBS EXTRA, an E3 ubiquitin-protein ligase RING1 protein ofDrosophila melanogaster), the bulk of SPAT-3 has no obvious similaritiesto other proteins; consistent with its predict…	Is an ortholog of human RING1 (ring finger protein 1) and RNF2 (ring finger protein 2). Is involved in several processes, including histone H2A ubiquitination; negative regulation of vulval development; and nematode male tail tip morphogenesis. Is used to study developmental disorder of mental health.	Suppressor of PAr-Two defect
jhdm-1	9.73674e-51	0.476753	1	0.945	2.796e-46	0	jhdm-1	protein_coding	none available	Is an ortholog of human KDM2A (lysine demethylase 2A) and KDM2B (lysine demethylase 2B). Is predicted to have histone demethylase activity (H3-K36 specific) and metal ion binding activity.	JHDM (histone demethylase) homolog
fust-1	1.01452e-50	0.690604	1	0.926	2.91329e-46	0	fust-1	protein_coding	none available	Is an ortholog of human TAF15. Is predicted to have RNA binding activity and metal ion binding activity. Is expressed in head and tail.	FUS/TLS RNA binding protein homolog
pcaf-1	1.12256e-50	0.374619	1	0.81	3.22354e-46	0	pcaf-1	protein_coding	pcaf-1 encodes the sole C. elegans PCAF/GCN5-like histone acetyltransferase.	Is an ortholog of human KAT2A (lysine acetyltransferase 2A). Is predicted to have histone acetyltransferase activity.	P300/CBP Associated Factor homolog
C33D9.6	1.14132e-50	0.487083	1	0.924	3.27741e-46	0	C33D9.6	protein_coding	none available	Is expressed in hypodermis; muscle cell; and ventral cord neurons.	not known
Y106G6D.7	1.23312e-50	0.353478	0.993	0.806	3.54103e-46	0	Y106G6D.7	protein_coding	none available	Is an ortholog of human RBM12 (RNA binding motif protein 12). Is predicted to have nucleic acid binding activity.	RNA Binding Motif protein homolog
emb-5	1.30934e-50	0.592459	1	0.977	3.75991e-46	0	emb-5	protein_coding	emb-5 encodes the C. elegans ortholog of the Spt6 family of RNA polymerase II transcription elongation factors; first identified in screens for temperature-sensitive embryonic lethal mutations, emb-5 is required for the correct timing of the second E (endoderm)-cell division in the early embryo and thus, for normal embryonic gastrulation; in addition, emb-5 activity is required postembryonically …	Is an ortholog of human SUPT6H. Is predicted to have histone binding activity and nucleosome binding activity. Is expressed in tail.	abnormal EMBroygenesis
hcp-2	1.41371e-50	0.321145	1	0.783	4.05962e-46	0	hcp-2	protein_coding	none available	Is involved in meiotic spindle organization; nuclear division; and protein localization. Localizes to the kinetochore.	HoloCentric chromosome binding Protein
skp-1	1.5743e-50	0.459636	1	0.929	4.52077e-46	0	skp-1	protein_coding	skp-1 encodes the C. elegans ortholog of the SKI-binding protein (SKIP); skp-1 is predicted to function as a transcriptional cofactor and its activity is essential for embryogenesis and molting; skp-1 is also required for normal expression of several embryonic genes, as assayed by gfp reporter fusions; SKP-1 is widely expressed from embryogenesis through adulthood.	Is an ortholog of human SNW1 (SNW domain containing 1). Is involved in several processes, including oviposition; uterus development; and vulval development. Is expressed in egg-laying apparatus; hypodermis; pharynx; rectal muscle; and somatic nervous system.	mammalian SKIP (Ski interacting protein) homolog
gei-4	1.71595e-50	0.618747	1	0.969	4.92752e-46	0	gei-4	protein_coding	gei-4 encodes a protein with a coiled-coil domain (predicted to mediate protein-protein interactions), an internal repeat of 69 residues (covering residues 134-202, 203-265, and 266-328 of W07B3.2a), and a glutamine/asparagine-rich domain; GEI-4 is paralogous to Y50D7A.8 and Y59C2A.3, physically interacts with GEX-2, and is required for embryonic viability, fertility, and vulval morphogenesis; GE…	Is involved in negative regulation of Ras protein signal transduction and negative regulation of vulval development.	GEX Interacting protein
wapl-1	1.86952e-50	0.379396	1	0.9	5.36852e-46	0	wapl-1	protein_coding	none available	Is an ortholog of human WAPL (WAPL cohesin release factor). Is involved in negative regulation of cohesin loading and positive regulation of double-strand break repair via homologous recombination. Localizes to the germ cell nucleus.	WAPL (Drosophila Wings APart-Like cohesin interactor)
cacn-1	1.95266e-50	0.377618	1	0.862	5.60726e-46	0	cacn-1	protein_coding	cacn-1 encodes an ortholog of Drosophila CACTIN and human C19orf29 that is required for normal distal tip cell migration, embryonic viability, fertility, locomotion, vulval morphogenesis, and normally rapid growth; like CACTIN, CACN-1 contains predicted coiled-coil domains, but otherwise lacks recognizable similarity to known proteins.	Is an ortholog of human CACTIN (cactin, spliceosome C complex subunit). Is predicted to have RNA binding activity. Is involved in several processes, including gonad development; positive regulation of cell migration; and regulation of Wnt signaling pathway. Localizes to the cytoplasm and spliceosomal complex. Is expressed in several structures, including germ line; hermaphrodite gonad; hypodermal…	CACtiN (Drosophila cactus interacting protein) homolog
F25H5.5	2.48905e-50	0.409504	1	0.855	7.14755e-46	0	F25H5.5	protein_coding	F25H5.5 encodes the C. elegans homologue of Claspin, an S-phase checkpoint component that interacts with Chk1 and negatively regulates cell cycle progression; in wild-type animals, loss of F25H5.5 activity results in some embryonic lethality; loss of F25H5.5 activity in a lin-35 mutant background, however, results in sterility, as well as smaller than normal body size, uncoordinated locomotion, a…	Is predicted to have anaphase-promoting complex binding activity. Localizes to the nucleus.	CLaSPin homolog
C35A5.8	2.75521e-50	0.455201	1	0.879	7.91188e-46	0	C35A5.8	protein_coding	none available	Is an ortholog of human XPO7 (exportin 7). Is predicted to have nuclear export signal receptor activity. Is expressed widely.	not known
F53H1.1	2.80165e-50	0.465321	1	0.975	8.04522e-46	0	F53H1.1	protein_coding	none available	Is an ortholog of human DDX46 (DEAD-box helicase 46). Is predicted to have RNA binding activity and RNA helicase activity.	not known
apb-3	2.8668e-50	0.529373	1	0.984	8.2323e-46	0	apb-3	protein_coding	apb-3 encodes an adaptin, orthologous to the beta3 subunit of adaptor protein complex 3 (AP-3); based on structural similarity, APB-3 is predicted to be involved in the formation of intracellular transport vesicles, and genetic analyses indicate that apb-3 activity is required for biogenesis of lysosome-related gut granules.	Is an ortholog of human AP3B1 (adaptor related protein complex 3 subunit beta 1) and AP3B2 (adaptor related protein complex 3 subunit beta 2). Is involved in embryo development and lysosome organization. Is expressed in motor neurons. Human ortholog(s) of this gene are implicated in Hermansky-Pudlak syndrome 2.
ZK822.1	3.03366e-50	0.617736	1	0.802	8.71146e-46	0	ZK822.1	protein_coding	none available	Is enriched in OLL; PVD; intestine; and muscle cell based on microarray and RNA-seq studies. Is affected by several genes including daf-2; rrf-3; and clk-1 based on microarray and RNA-seq studies. Is affected by fourteen chemicals including 1-methylnicotinamide; methylmercuric chloride; and Rotenone based on RNA-seq and microarray studies.	not known
sas-4	3.08232e-50	0.365237	0.993	0.811	8.85118e-46	0	sas-4	protein_coding	sas-4 encodes a predicted coiled-coil protein and centriole component recruited to the centrosome once per cell cycle at the time of organelle duplication and is required for centriole duplication and spindle assembly, levels dictate centrosome size, and also affects germ cell proliferation and locomotion; colocalizes with gamma-tubulin to centrosomes both in sperm and in the syncitial part of th…	Is involved in centriole replication and maintenance of protein location. Localizes to the centriole. Is expressed in gonad; intestinal cell; and sperm.	Spindle ASsembly abnormal
F07H5.5	4.08976e-50	0.531573	1	0.999	1.17442e-45	0	F07H5.5	pseudogene	none available	Is enriched in intestine based on microarray studies. Is affected by several genes including daf-2; clk-1; and eat-2 based on RNA-seq and microarray studies. Is affected by eight chemicals including Rotenone; stavudine; and Zidovudine based on RNA-seq and microarray studies.	not known
Y47D3A.29	4.21654e-50	0.41519	1	0.902	1.21082e-45	0	Y47D3A.29	protein_coding	Y47D3A.29 encodes the catalytic subunit of DNA polymerase alpha; large-scale RNAi screens indicate that Y47D3A.29 activity is essential for embryogenesis and required specifically for normal pronuclear migration, as well as normal nuclear position and cell division timing in early blastomeres.	Is an ortholog of human POLA1 (DNA polymerase alpha 1, catalytic subunit). Is predicted to have several functions, including DNA binding activity; DNA-directed DNA polymerase activity; and nucleotide binding activity.	dna (DNA) POLymerase Alpha 1, catalytic subunit homolog
fbxc-34	4.38521e-50	0.616845	0.959	0.643	1.25926e-45	0	fbxc-34	protein_coding	none available	Is enriched in hypodermis; intestine; pharyngeal muscle cell; and pharynx based on microarray and tiling array studies. Is affected by several genes including daf-2; clk-1; and eat-2 based on microarray and RNA-seq studies. Is affected by sixteen chemicals including hydrogen sulfide; 1-methylnicotinamide; and methylmercuric chloride based on microarray and RNA-seq studies. Is predicted to encode …	F-box C protein
ten-1	5.14341e-50	0.50915	1	0.923	1.47698e-45	0	ten-1	protein_coding	ten-1 encodes a type II transmembrane protein containing EGF-like repeats that is the C. elegans ortholog of Drosophila Ten-m/Odz and vertebrate teneurins (OMIM:300588); in C. elegans, TEN-1 is required for proper development of the gonadal and pharyngeal basement membranes and for proper axonal placement and hypodermal morphogenesis; ten-1 and phy-1 act in parallel influencing the connection bet…	Is an ortholog of several human genes including TENM1 (teneurin transmembrane protein 1); TENM3 (teneurin transmembrane protein 3); and TENM4 (teneurin transmembrane protein 4). Is involved in several processes, including axon development; gonad development; and post-embryonic animal morphogenesis. Localizes to the nucleus and plasma membrane. Is expressed in several structures, including body mu…	TENeurin
EEED8.15	5.19681e-50	0.502605	1	0.804	1.49232e-45	0	EEED8.15	protein_coding	none available	Is enriched in Z1; Z4; germ line; and hypodermis based on tiling array and RNA-seq studies. Is affected by several genes including daf-2; hsf-1; and elt-2 based on microarray; tiling array; and RNA-seq studies. Is affected by fifteen chemicals including 1-methylnicotinamide; methylmercuric chloride; and Mianserin based on RNA-seq and microarray studies.	not known
C08F1.10	6.08235e-50	0.707879	1	0.824	1.74661e-45	0	C08F1.10	protein_coding	none available	Is enriched in cephalic sheath cell and intestine based on tiling array studies. Is affected by several genes including daf-2; clk-1; and eat-2 based on microarray; tiling array; and RNA-seq studies. Is affected by twenty chemicals including aldicarb; hydrogen sulfide; and 1-methylnicotinamide based on microarray and RNA-seq studies.	not known
F09C8.2	7.33737e-50	0.411648	1	0.95	2.107e-45	0	F09C8.2	protein_coding	none available	Is enriched in AFD; ASER; OLL; and PVD based on microarray and RNA-seq studies. Is affected by several genes including daf-16; daf-12; and hsf-1 based on tiling array; RNA-seq; and microarray studies. Is affected by twelve chemicals including aldicarb; 1-methylnicotinamide; and Rotenone based on microarray and RNA-seq studies. Is predicted to encode a protein with the following domain: Coiled-coi…	not known
die-1	7.45517e-50	0.544057	1	0.857	2.14083e-45	0	die-1	protein_coding	die-1 encodes a C2H2 zinc finger protein containing four fingers, homologous to CG18265-PA in Drosophila; DIE-1 is autonomously required in the posterior dorsal hypodermis for intercalation, for morphogenesis in other embryonic tissues, and for normal postembryonic growth and vulval development.	Is predicted to have nucleic acid binding activity. Is involved in neuron development involved in amphid sensory organ development and positive regulation of gene expression. Is expressed in several structures, including amphid neurons; intestine; pharynx; somatic nervous system; and tail.	Dorsal Intercalation and Elongation defect
smu-1	8.70582e-50	0.469019	1	0.868	2.49996e-45	0	smu-1	protein_coding	smu-1 encodes a highly conserved WD40 repeat-containing protein that is orthologous to the vertebrate and plant SMU proteins and S. cerevisiae Pfs2p; SMU-1 activity is required, along with that of SMU-2, for regulation of splice site choice in the pre-mRNAs of unc-52 and other genes; SMU-1 physically interacts with SMU-2 both in vitro and in vivo, and is stabilized by SMU-2; SMU-1 is ubiquitously…	Is an ortholog of human SMU1 (SMU1 DNA replication regulator and spliceosomal factor). Exhibits protein homodimerization activity. Is involved in several processes, including mechanosensory behavior; nematode larval development; and regulation of alternative mRNA splicing, via spliceosome. Localizes to the nucleus. Is expressed in several structures, including germ line.	Suppressor of Mec and Unc defects
lin-28	9.47796e-50	0.70742	1	0.888	2.72169e-45	0	lin-28	protein_coding	lin-28 encodes a cytoplasmic protein with a cold shock domain and retroviral-type (CCHC) zinc finger motifs; LIN-28 is required for events specific to the second larval stage, which in lin-28 mutants are skipped, and is itself subject both to negative regulation (by binding of the lin-4 stRNA to an element in the lin-28 3' UTR) and to positive regulation (by LIN-14, which negatively regulates lin…	Is an ortholog of human LIN28A (lin-28 homolog A) and LIN28B (lin-28 homolog B). Exhibits RNA binding activity and enzyme binding activity. Is involved in several processes, including regulation of cell fate specification; regulation of development, heterochronic; and regulation of gene expression. Localizes to the cytoplasm and nucleus. Is expressed in germ line; hypodermis; muscle cell; and neu…	abnormal cell LINeage
T22C1.4	9.53858e-50	0.509533	1	0.84	2.7391e-45	0	T22C1.4	protein_coding	none available	Is an ortholog of human CHTF8 (chromosome transmission fidelity factor 8). Is predicted to encode a protein with the following domain: Chromosome transmission fidelity protein 8.	Chromosome Transmission Fidelity factor homolog
egl-18	9.69591e-50	0.535868	1	0.826	2.78428e-45	0	egl-18	protein_coding	egl-18 encodes a member of the GATA-family of transcription factors that affects cell migration, cell fate specification; expressed in the head, in hypodermal seam cells, VC neurons, and vulval precursor cells.	Is predicted to have DNA-binding transcription factor activity, RNA polymerase II-specific and RNA polymerase II proximal promoter sequence-specific DNA binding activity. Is involved in cell fate specification; membrane fusion; and nematode larval development. Localizes to the nucleus. Is expressed in several structures, including ABprpppppaa; body wall muscle cell from MS lineage; nervous system…	EGg Laying defective
T14G8.3	1.07261e-49	0.580364	1	0.982	3.0801e-45	0	T14G8.3	protein_coding	T14G8.3 encodes an ortholog of hypoxia-upregulated vertebrate proteins such as human HYOU1; T14G8.3, its C. elegans paralog T24H7.2, and HYOU1 are ER resident hsp70 family molecular chaperone homologs; the grp (glucose regulated protein) 170 family is a collection of related large hsp70 chaperones confined to the ER; members of this family are present in all eukaryotes, participating in a wide ra…	Is an ortholog of human HYOU1 (hypoxia up-regulated 1). Is predicted to have ATP binding activity. Is involved in IRE1-mediated unfolded protein response.	not known
Y7A9D.1	1.11467e-49	0.819149	1	0.869	3.20088e-45	0	Y7A9D.1	protein_coding	none available	Is enriched in germ line; hypodermis; muscle cell; and neurons based on RNA-seq and microarray studies. Is affected by several genes including daf-2; age-1; and eat-2 based on microarray; tiling array; and RNA-seq studies. Is affected by fifteen chemicals including 1-methylnicotinamide; methylmercuric chloride; and D-glucose based on RNA-seq and microarray studies.	not known
mig-15	1.66887e-49	0.552125	1	0.938	4.79232e-45	0	mig-15	protein_coding	mig-15 encodes the C. elegans ortholog of vertebrate Nck-interacting kinase (NIK) which belongs to the STE20/germinal center kinase (GCK) family; MIG-15 is required for normal axon pathfinding, and to inhibit premature branching of commissures; RNAi of mig-15 and pat-3, which encodes a beta1A integrins, results in similar axonal defects, and mutations in ina-1, which encodes an alpha integrin cha…	Is an ortholog of human MINK1 (misshapen like kinase 1) and TNIK (TRAF2 and NCK interacting kinase). Is predicted to have protein serine/threonine kinase activity. Is involved in several processes, including body morphogenesis; dorsal/ventral axon guidance; and regulation of GABAergic synaptic transmission. Is expressed in several structures, including QL; QR; body wall musculature; pharynx; and …	abnormal cell MIGration
bet-2	1.90946e-49	0.492924	1	0.935	5.48321e-45	0	bet-2	protein_coding	none available	Is an ortholog of several human genes including BRD2 (bromodomain containing 2); BRD4 (bromodomain containing 4); and BRDT (bromodomain testis associated). Human BRD4 exhibits several functions, including RNA polymerase II carboxy-terminal domain kinase activity; lysine-acetylated histone binding activity; and p53 binding activity. Is predicted to encode a protein with the following domains: Brom…	BET (two bromodomains) family protein
Y61A9LA.3	1.92764e-49	0.3292	1	0.908	5.53541e-45	0	Y61A9LA.3	protein_coding	none available	Is enriched in NSM; germ line; hypodermis; and neurons based on RNA-seq and microarray studies. Is affected by several genes including daf-2; sir-2.1; and fbf-1 based on RNA-seq and microarray studies. Is affected by resveratrol and Sirolimus based on microarray studies.	not known
F52G3.1	1.92796e-49	0.584705	1	0.981	5.53632e-45	0	F52G3.1	protein_coding	none available	Is an ortholog of human PRRC2A (proline rich coiled-coil 2A) and PRRC2B (proline rich coiled-coil 2B). Human PRRC2A exhibits RNA binding activity. Is predicted to encode a protein with the following domains: BAT2, N-terminal and Protein PRRC2.	not known
cfp-1	1.99391e-49	0.316016	1	0.844	5.72572e-45	0	cfp-1	protein_coding	none available	Is an ortholog of human CXXC1 (CXXC finger protein 1). Is involved in transdifferentiation.	CFP1 (CpG-binding protein, CXXC Finger Protein 1) homolog
T25E12.6	2.31037e-49	0.418988	0.973	0.695	6.63447e-45	0	T25E12.6	protein_coding	none available	Is enriched in germ line and hypodermis based on tiling array and RNA-seq studies. Is affected by several genes including daf-16; daf-2; and dpy-10 based on microarray and RNA-seq studies. Is affected by twelve chemicals including methylmercuric chloride; Mianserin; and stavudine based on microarray and RNA-seq studies. Is predicted to encode a protein with the following domains: Domain of unknow…	not known
fbxc-40	2.64904e-49	0.529631	0.993	0.814	7.60698e-45	0	fbxc-40	protein_coding	none available	Is enriched in Z1.p; Z4.a; germ line; male distal tip cell; and somatic gonad precursor based on RNA-seq studies. Is affected by several genes including daf-16; daf-2; and daf-12 based on microarray; tiling array; and RNA-seq studies. Is affected by eleven chemicals including 1-methylnicotinamide; methylmercuric chloride; and Psoralens based on RNA-seq and microarray studies. Is predicted to enco…	F-box C protein
Y66D12A.8	3.25398e-49	0.295039	0.993	0.794	9.34414e-45	0	Y66D12A.8	protein_coding	none available	Is an ortholog of human CXorf56 (chromosome X open reading frame 56). Is predicted to encode a protein with the following domain: UPF0428 family.	not known
hrp-1	3.67368e-49	0.648894	1	0.969	1.05494e-44	0	hrp-1	protein_coding	hrp-1 encodes a putative heterogeneous nuclear ribonucleoprotein (hnRNP) required for mRNA surveillance, normally rapid growth, normally short lifespan, normally short body length, vulval development, DAF-18 function, fertility, and general viability; HRP-1 has two N-terminal RRM domains and a low-complexity C-terminal domain; HRP-1's homologs include HNRNPA0 (OMIM:609409), HNRNPA1 (HNRPA1; OMIM:…	Is an ortholog of human HNRNPA2B1 (heterogeneous nuclear ribonucleoprotein A2/B1). Is predicted to have mRNA binding activity. Is involved in hemidesmosome assembly. Localizes to the chromosome, telomeric region. Is expressed in several structures, including germ line. Human ortholog(s) of this gene are implicated in amyotrophic lateral sclerosis type 20 and inclusion body myopathy with Paget dis…	human HnRNP A1 homolog
C39B5.2	5.12335e-49	0.294233	1	0.807	1.47122e-44	0	C39B5.2	protein_coding	none available	Is enriched in Z1.p; Z4.a; gon_male_dtc anterior; gon_male_dtc posterior; and pharynx based on RNA-seq studies. Is affected by several genes including daf-16; daf-2; and dpy-10 based on microarray; RNA-seq; and proteomic studies. Is affected by thirteen chemicals including 1-methylnicotinamide; methylmercuric chloride; and Psoralens based on RNA-seq and microarray studies.	not known
H40L08.1	5.26909e-49	0.452455	1	0.886	1.51307e-44	0	H40L08.1	protein_coding	none available	Is an ortholog of human FAF2 (Fas associated factor family member 2). Human FAF2 exhibits enzyme binding activity; lipase inhibitor activity; and ubiquitin binding activity. Is predicted to encode a protein with the following domains: UBA-like superfamily and Ubiquitin-like domain superfamily.	not known
dcp-66	5.5804e-49	0.468993	1	0.978	1.60247e-44	0	dcp-66	protein_coding	dcp-66 encodes an ortholog of the NuRD component p66, and is required forexcretory cell differentiation and vulval development; DCP-66 ispredicted, by orthology, to be a member of the transcriptionallyinhibitory nucleosomal remodelling and deacetylase (NuRD) complex; DCP-66binds the Ex-1 pgp-12 promoter element both in vivo and in vitro, isexpressed in excretory cells from embryos through adults,…	Is an ortholog of human GATAD2A (GATA zinc finger domain containing 2A) and GATAD2B (GATA zinc finger domain containing 2B). Is expressed in neurons and tail. Human ortholog(s) of this gene are implicated in autosomal dominant non-syndromic intellectual disability 18. Is predicted to encode a protein with the following domain: Transcriptional repressor p66.	Deacetylase Complex Protein
H06I04.3	5.6816e-49	0.621762	1	0.983	1.63153e-44	0	H06I04.3	protein_coding	none available	Is an ortholog of human FTSJ3 (FtsJ RNA 2'-O-methyltransferase 3). Is predicted to have rRNA (guanine) methyltransferase activity and rRNA (uridine-2'-O-)-methyltransferase activity.	not known
K07C5.6	6.26232e-49	0.472083	1	0.962	1.79829e-44	0	K07C5.6	protein_coding	none available	Is an ortholog of human SLU7 (SLU7 homolog, splicing factor). Is predicted to contribute to second spliceosomal transesterification activity.	not known
lipl-7	7.25709e-49	0.442587	0.993	0.791	2.08395e-44	0	lipl-7	protein_coding	none available	Is an ortholog of several human genes including LIPA (lipase A, lysosomal acid type); LIPF (lipase F, gastric type); and LIPM (lipase family member M). Is predicted to have lipase activity. Human ortholog(s) of this gene are implicated in autosomal recessive congenital ichthyosis 8 and lysosomal and lipase deficiency.	LIPase Like
dsl-3	7.60721e-49	0.554656	1	0.816	2.18449e-44	0	dsl-3	protein_coding	dsl-3 encodes a putative secreted protein with single DSL and EGF domainsin series, somewhat like Delta/LAG-2; DSL-3 belongs to a nematode-specificfamily of Delta/LAG-2-like proteins that includes DSL-1, -2, -3, -5, -6,and -7.	Is enriched in Z1; Z4; hypodermis; and pharyngeal muscle cell based on tiling array and RNA-seq studies. Is affected by several genes including daf-2; hsf-1; and eat-2 based on microarray; tiling array; and RNA-seq studies. Is affected by eighteen chemicals including Lithium Chloride; 1-methylnicotinamide; and methylmercuric chloride based on microarray and RNA-seq studies. Is predicted to encode…	Delta/Serrate/Lag-2 domain
ces-2	8.204e-49	0.350786	1	0.739	2.35586e-44	0	ces-2	protein_coding	ces-2 encodes a basic region leucine-zipper (bZIP) transcription factor, most similar in sequence and binding specificity to the PAR (proline- and acid-rich) subfamily of bZIP proteins; ces-2 is required to activate programmed cell death in the sister cells of the serotoninergic neurosecretory motor (NSM) neurons, and is transcriptionally inhibited by activated LET-60(G12V); in regulating program…	Is an ortholog of human DBP (D-box binding PAR bZIP transcription factor) and TEF (TEF transcription factor, PAR bZIP family member). Exhibits RNA polymerase II regulatory region DNA binding activity and sequence-specific double-stranded DNA binding activity. Is involved in apoptotic process and positive regulation of programmed cell death. Is expressed in excretory duct cell. Is used to study ac…	CEll death Specification
F31D4.5	8.51242e-49	0.585435	1	0.863	2.44443e-44	0	F31D4.5	protein_coding	none available	Is an ortholog of human PLEKHD1 (pleckstrin homology and coiled-coil domain containing D1). Is predicted to encode a protein with the following domains: Pleckstrin homology domain and PH-like domain superfamily.	not known
D1086.12	8.6337e-49	0.691871	0.993	0.782	2.47925e-44	0	D1086.12	protein_coding	none available	Is enriched in body wall muscle cell based on tiling array studies. Is affected by several genes including daf-16; daf-2; and daf-12 based on tiling array; microarray; and RNA-seq studies. Is affected by seven chemicals including Rotenone; Zidovudine; and allantoin based on RNA-seq and microarray studies.	not known
fbxb-45	8.7537e-49	0.339102	0.959	0.588	2.51371e-44	0	fbxb-45	protein_coding	none available	Is enriched in several structures, including NSM; Z4.a; germ line; male distal tip cell; and somatic gonad precursor based on tiling array and RNA-seq studies. Is affected by several genes including daf-2; clk-1; and eat-2 based on microarray; tiling array; and RNA-seq studies. Is affected by thirteen chemicals including hydrogen sulfide; 1-methylnicotinamide; and methylmercuric chloride based on…	F-box B protein
rba-1	9.05497e-49	0.357137	0.986	0.802	2.60022e-44	0	rba-1	protein_coding	none available	Is an ortholog of human RBBP7 (RB binding protein 7, chromatin remodeling factor). Is involved in cell fate specification and nematode male tail tip morphogenesis.	RBAp48 related
C01G6.3	9.50544e-49	0.632078	1	0.827	2.72958e-44	0	C01G6.3	protein_coding	none available	Is enriched in several structures, including Z4.a; cephalic sheath cell; germ line; male distal tip cell; and somatic gonad precursor based on tiling array and RNA-seq studies. Is affected by several genes including glp-1; daf-12; and dpy-10 based on microarray; tiling array; RNA-seq; and proteomic studies. Is affected by seventeen chemicals including Heme; Ethanol; and methylmercury hydroxide ba…	not known
C02B10.3	1.02999e-48	0.312201	1	0.871	2.95772e-44	0	C02B10.3	protein_coding	C02B10.3 encodes a predicted secreted protein containing EGF-like repeats.	Is enriched in excretory cell; intestine; neurons; and pharynx based on microarray; tiling array; and RNA-seq studies. Is affected by several genes including let-7; gld-1; and clk-1 based on proteomic; microarray; and RNA-seq studies. Is affected by eleven chemicals including 1-methylnicotinamide; stavudine; and Zidovudine based on RNA-seq and microarray studies. Is predicted to encode a protein …	not known
R03E9.2	1.13604e-48	0.30199	0.966	0.648	3.26225e-44	0	R03E9.2	protein_coding	none available	Is predicted to have mannosyl-oligosaccharide glucosidase activity.	not known
C07H6.4	1.14558e-48	0.545701	1	0.963	3.28965e-44	0	C07H6.4	protein_coding	none available	Is an ortholog of human U2SURP (U2 snRNP associated SURP domain containing). Is predicted to have RNA binding activity.	not known
tim-1	1.22335e-48	0.41668	0.993	0.796	3.51297e-44	0	tim-1	protein_coding	tim-1 encodes the C. elegans ortholog of mammalian timeless and Drosophila timeout proteins; in C. elegans, TIM-1 activity is essential for regulation of chromatid cohesion and thus, for proper meiotic and mitotic chromosome behavior and normal embryonic development; in addition, TIM-1 appears to also play a role in regulation of developmental timing, controlling the temporal identity of hypoderm…	Is an ortholog of human TIMELESS (timeless circadian regulator). Is predicted to have DNA binding activity. Is involved in embryo development; regulation of sister chromatid cohesion; and sister chromatid cohesion. Localizes to the nucleus.	TIMeless (Drosophila/mammal) related
gsp-2	1.23574e-48	0.525129	1	0.94	3.54854e-44	0	gsp-2	protein_coding	none available	Is an ortholog of human PPP1CA. Exhibits protein serine/threonine phosphatase activity. Is involved in peptidyl-serine dephosphorylation. Localizes to the chromosome; cytoplasm; and nuclear membrane. Is expressed in body wall musculature; gonad; intestine; and nervous system.	GLC7 (yeast Glc Seven) like Phosphatase
smr-1	1.36166e-48	0.27809	1	0.872	3.91013e-44	0	smr-1	protein_coding	none available	Is an ortholog of human SMNDC1 (survival motor neuron domain containing 1). Human SMNDC1 exhibits RNA binding activity.	SMN (Survival of Motor Neuron protein) Related
nlr-1	1.38248e-48	0.494609	1	0.858	3.96994e-44	0	nlr-1	protein_coding	none available	Is an ortholog of human CNTNAP2 (contactin associated protein like 2) and CNTNAP5 (contactin associated protein like 5). Is predicted to have calcium ion binding activity. Is expressed in RIS; g1AR; g1P; pharyngeal gland cell; and pharyngeal muscle cell. Human ortholog(s) of this gene are implicated in cortical dysplasia-focal epilepsy syndrome.	Neurexin Like receptor
T05D4.2	1.39537e-48	0.787287	1	0.812	4.00695e-44	0	T05D4.2	protein_coding	none available	Is enriched in BAG and NSM based on tiling array studies. Is affected by several genes including daf-16; daf-2; and clk-1 based on microarray and RNA-seq studies. Is affected by eighteen chemicals including hydrogen sulfide; methylmercuric chloride; and Rotenone based on microarray and RNA-seq studies. Is predicted to encode a protein with the following domain: F-box associated domain, type 2.	not known
mcm-7	1.64027e-48	0.60934	1	0.884	4.71019e-44	0	mcm-7	protein_coding	mcm-7 encodes the C. elegans ortholog of the MCM7 member of the MCM complex, a hexameric protein complex required for the initiation and regulation of DNA replication.	Is an ortholog of human MCM7 (minichromosome maintenance complex component 7). Is predicted to contribute to single-stranded 3'-5' DNA helicase activity. Is involved in MCM complex assembly; embryo development; and mitotic sister chromatid segregation. Is expressed in head; intestine; and tail.	yeast MCM (licensing factor) related
F33H1.4	1.7524e-48	0.421356	0.993	0.902	5.0322e-44	0	F33H1.4	protein_coding	none available	Is expressed in gonad.	not known
C10C5.1	2.22772e-48	0.451719	1	0.956	6.39712e-44	0	C10C5.1	protein_coding	none available	Is an ortholog of human PIEZO2 (piezo type mechanosensitive ion channel component 2). Is predicted to have cation channel activity and mechanosensitive ion channel activity. Human ortholog(s) of this gene are implicated in distal arthrogryposis.	PiEZO-type mechanosensitive ion channel component related
nxt-1	2.6587e-48	0.424556	1	0.894	7.63473e-44	0	nxt-1	protein_coding	none available	Is an ortholog of human NXT1 (nuclear transport factor 2 like export factor 1) and NXT2 (nuclear transport factor 2 like export factor 2). Is predicted to encode a protein with the following domains: Nuclear transport factor 2 and NTF2-like domain superfamily.	NTF2-related eXporT protein
spr-4	3.07634e-48	0.417473	1	0.92	8.83401e-44	0	spr-4	protein_coding	none available	Is predicted to have DNA binding activity and metal ion binding activity. Is involved in response to oxidative stress. Is expressed in neurons. Is used to study Alzheimer's disease.	Suppressor of PResenilin defect
fbxb-101	3.16199e-48	0.291805	0.993	0.646	9.07996e-44	0	fbxb-101	protein_coding	none available	Is enriched in Z1.p; Z4.a; gon_male_dtc anterior; and gon_male_dtc posterior based on RNA-seq studies. Is affected by several genes including daf-2; let-60; and daf-12 based on microarray; tiling array; and RNA-seq studies. Is affected by fifteen chemicals including 1-methylnicotinamide; methylmercuric chloride; and sesamin based on RNA-seq and microarray studies. Is predicted to encode a protein…	F-box B protein
C08F1.6	3.20597e-48	0.495572	0.986	0.704	9.20627e-44	0	C08F1.6	protein_coding	none available	Is enriched in DA neuron; VA neuron; hypodermis; and intestine based on tiling array studies. Is affected by several genes including daf-2; glp-1; and skn-1 based on microarray; tiling array; and RNA-seq studies. Is affected by sixteen chemicals including 1-methylnicotinamide; methylmercuric chloride; and Rotenone based on RNA-seq and microarray studies.	not known
nono-1	3.27339e-48	0.560423	1	0.924	9.39988e-44	0	nono-1	protein_coding	nono-1 encodes an ortholog of Drosophila NONA and of human NONO (OMIM:300084) and SFPQ (OMIM: 605199); fly NONA and human NONO are putative DNA- or RNA-binding proteins required for normal rhythmic behaviors; fly NONA is also required for embryonic development and visual behavior, and forms a complex with the mRNA export factor NXF1.	Is an ortholog of human PSPC1 (paraspeckle component 1). Is predicted to have transcription regulatory region sequence-specific DNA binding activity. Localizes to the nucleus.	NONO (conserved nuclear protein, aka PSF) homolog
hel-1	3.67156e-48	0.626556	1	0.94	1.05433e-43	0	hel-1	protein_coding	hel-1 encodes an ortholog of human 56-kD U2AF65 associated protein (UAP56)that is required for exporting mRNAs from the nucleus; unlike animals withRNAi against several other splicing factors, hel-1(RNAi) animals fail toexport transgenic GFP mRNA from the nucleus; conversely, hel-1overexpression is lethal, with failed transgene expression as well.	Is an ortholog of human DDX39A (DExD-box helicase 39A). Exhibits transcription factor binding activity. Is involved in determination of adult lifespan and positive regulation of gene expression. Localizes to the nucleus and transcription factor complex. Is expressed in hypodermis; intestine; and neurons.	HELicase
F23B12.7	3.76632e-48	0.468731	1	0.945	1.08154e-43	0	F23B12.7	protein_coding	none available	Is an ortholog of human CEBPZ (CCAAT enhancer binding protein zeta). Human CEBPZ exhibits RNA polymerase II proximal promoter sequence-specific DNA binding activity and transcriptional activator activity, RNA polymerase II transcription regulatory region sequence-specific DNA binding. Is predicted to encode a protein with the following domains: CCAAT-binding factor; Armadillo-type fold; and CEBPZ…	not known
M02D8.3	4.71953e-48	0.341624	0.993	0.789	1.35526e-43	0	M02D8.3	protein_coding	none available	Is enriched in several structures, including Z4.a; germ line; intestine; male distal tip cell; and somatic gonad precursor based on RNA-seq studies. Is affected by several genes including daf-2; eat-2; and sir-2.1 based on microarray; RNA-seq; and proteomic studies. Is affected by seven chemicals including aldicarb; D-glucose; and resveratrol based on microarray and RNA-seq studies.	not known
vps-20	4.77545e-48	0.502088	1	0.943	1.37132e-43	0	vps-20	protein_coding	none available	Is an ortholog of human CHMP6 (charged multivesicular body protein 6). Human CHMP6 exhibits protein N-terminus binding activity. Is predicted to encode a protein with the following domain: Snf7 family.	related to yeast Vacuolar Protein Sorting factor
npp-3	5.23555e-48	0.375324	1	0.876	1.50344e-43	0	npp-3	protein_coding	npp-3 encodes a nucleoporin that is a homolog of vertebrate Nup205; npp-3 is required for normal nuclear pore complex distribution in the nuclear envelope, nuclear exclusion of large non-nuclear macromolecules, chromatin condensation, proper mitotic spindle orientation, early embryonic viability, body integrity, and locomotion.	Is an ortholog of human NUP205 (nucleoporin 205). Is predicted to be a structural constituent of nuclear pore. Is involved in several processes, including establishment of mitotic spindle orientation; nuclear pore complex assembly; and regulation of mitotic cell cycle. Is expressed in embryonic cell.	Nuclear Pore complex Protein
smc-4	5.30567e-48	0.479258	1	0.939	1.52358e-43	0	smc-4	protein_coding	The smc-4 gene encodes a homolog of the SMC4 subunit of mitotic condensin; SMC-4 acts with MIX-1 to enable chromosome segregation.	Is an ortholog of human SMC4 (structural maintenance of chromosomes 4). Is predicted to have ATP binding activity. Is involved in mitotic sister chromatid segregation. Localizes to the chromosome, centromeric region and condensed chromosome. Is expressed in head; linker cell; and tail.	SMC (structural maintenance of chromosomes) family
ZK1127.6	5.35322e-48	0.379936	1	0.945	1.53723e-43	0	ZK1127.6	protein_coding	none available	Is an ortholog of human TCERG1 (transcription elongation regulator 1). Human TCERG1 exhibits RNA polymerase II repressing transcription factor binding activity; identical protein binding activity; and transcription corepressor activity. Is predicted to encode a protein with the following domains: FF domain and FF domain superfamily.	not known
T27A1.2	5.38126e-48	0.267578	0.966	0.598	1.54528e-43	0	T27A1.2	protein_coding	none available	Is enriched in germ line and pharynx based on microarray and RNA-seq studies. Is affected by several genes including daf-2; hsf-1; and eat-2 based on microarray and RNA-seq studies. Is affected by five chemicals including metformin; Sirolimus; and Rifampin based on RNA-seq and microarray studies. Is predicted to encode a protein with the following domain: F-box associated domain, type 2.	not known
ZK973.11	5.80724e-48	0.608609	1	0.902	1.66761e-43	0	ZK973.11	protein_coding	none available	Is an ortholog of human TMX3. Is predicted to have thiol oxidase activity. Is expressed in head neurons; intestine; and nervous system.	not known
cdl-1	5.9366e-48	0.562793	1	0.885	1.70475e-43	0	cdl-1	protein_coding	cdl-1 encodes a homolog of human hairpin (stem-loop) binding proteins (HBP/SLBP) that bind to the hairpin (stem-loop) structure in the 3' untranslated region (3' UTR) of histone mRNAs, and thus promote histone pre-mRNA processing and translation of mature histone mRNA; CDL-1 is required for normally high levels of histone gene expression, normal cell division during late larval development, embry…	Is an ortholog of human SLBP (stem-loop binding protein). Exhibits mRNA 3'-UTR binding activity. Is involved in apoptotic process; embryo development; and mitotic chromosome condensation. Is expressed widely.	Cell Death Lethal
ttr-50	6.75849e-48	0.504521	1	0.843	1.94077e-43	0	ttr-50	protein_coding	none available	Is enriched in cephalic sheath cell; germ line; intestine; and pharyngeal muscle cell based on proteomic; tiling array; and RNA-seq studies. Is affected by several genes including daf-16; daf-2; and glp-1 based on microarray and RNA-seq studies. Is affected by eighteen chemicals including 1-methylnicotinamide; methylmercuric chloride; and Rotenone based on RNA-seq and microarray studies. Is predi…	TransThyretin-Related family domain
W04A4.5	6.95658e-48	0.342619	1	0.873	1.99765e-43	0	W04A4.5	protein_coding	none available	Is an ortholog of human INTS4 (integrator complex subunit 4). Is predicted to encode a protein with the following domains: Armadillo-like helical and Armadillo-type fold.	INTegrator complex Subunit homolog
copd-1	7.04224e-48	0.522772	1	0.913	2.02225e-43	0	copd-1	protein_coding	C13B9.3 encodes a delta subunit of the coatomer (COPI) complex; in mass RNAi assays, C13B9.3 is required for fertility and general health.	Is an ortholog of human ARCN1 (archain 1). Human ARCN1 exhibits RNA binding activity. Is predicted to encode a protein with the following domains: Longin-like domain superfamily; AP complex, mu/sigma subunit; Coatomer delta subunit; Mu homology domain; and AP-2 complex subunit mu, C-terminal superfamily.	COat Protein complex 1, Delta subunit
swd-2.2	7.29995e-48	0.546849	1	0.852	2.09625e-43	0	swd-2.2	protein_coding	none available	Is an ortholog of human WDR82 (WD repeat domain 82). Is predicted to contribute to histone methyltransferase activity (H3-K4 specific). Is expressed in linker cell.	Set1 WD40 repeat protein
C56G2.15	7.33264e-48	0.381608	1	0.872	2.10564e-43	0	C56G2.15	protein_coding	none available	Is an ortholog of human NAA80 (N(alpha)-acetyltransferase 80, NatH catalytic subunit). Is predicted to have N-acetyltransferase activity and acetyl-CoA binding activity.	not known
T18D3.1	7.47158e-48	0.260169	0.993	0.791	2.14554e-43	0	T18D3.1	protein_coding	none available	Is enriched in AFD; coelomocyte; germ line; and intestine based on tiling array; RNA-seq; and microarray studies. Is affected by several genes including daf-2; glp-1; and age-1 based on microarray; tiling array; RNA-seq; and proteomic studies. Is affected by seven chemicals including D-glucose; nanoparticle; and Alovudine based on RNA-seq and microarray studies. Is predicted to encode a protein w…	not known
F36A2.13	7.64675e-48	0.559716	1	0.974	2.19584e-43	0	F36A2.13	protein_coding	F36A2.13 encodes an E3 ubiquitin ligase similar to the mammalian UBR5 ubiquitin ligases; F36A2.13 is predicted to function in ubiquitin-dependent protein catabolic processes.	Is an ortholog of human UBR5 (ubiquitin protein ligase E3 component n-recognin 5). Is predicted to have ubiquitin binding activity; ubiquitin-protein transferase activity; and zinc ion binding activity.	UBR E3 ubiquitin ligase homolog
eftu-2	8.80341e-48	0.513884	1	0.952	2.52799e-43	0	eftu-2	protein_coding	eftu-2 encodes an elongation factor 2 (EF-2)-like protein; by homology, EFTU-2 is predicted to function as a GTPase required for the elongation step of protein synthesis; loss of eftu-2 activity via large-scale RNAi indicates that eftu-2 is an essential gene required for embryonic development, reproduction, and the overall health of the animal; eftu-2 mRNA is detectable at all stages of C. elegan…	Is an ortholog of human EFTUD2 (elongation factor Tu GTP binding domain containing 2). Is predicted to have GTPase activity and U5 snRNA binding activity. Human ortholog(s) of this gene are implicated in mandibulofacial dysostosis, Guion-Almeida type.	Elongation Factor TU family
attf-6	9.3621e-48	0.37863	1	0.91	2.68842e-43	0	attf-6	protein_coding	none available	Is expressed in head muscle; head neurons; intestine; pharynx; and ventral nerve cord.	AT hook Transcription Factor family
rfc-1	9.67729e-48	0.420147	1	0.951	2.77893e-43	0	rfc-1	protein_coding	none available	Is an ortholog of human RFC1 (replication factor C subunit 1). Is predicted to have DNA binding activity.	RFC (DNA replication factor) family
F33H2.3	1.0384e-47	0.366278	1	0.894	2.98188e-43	0	F33H2.3	protein_coding	none available	Is an ortholog of human ANP32A (acidic nuclear phosphoprotein 32 family member A); ANP32B (acidic nuclear phosphoprotein 32 family member B); and ANP32E (acidic nuclear phosphoprotein 32 family member E). Is predicted to have histone binding activity.	not known
cdc-14	1.06273e-47	0.510328	1	0.958	3.05173e-43	0	cdc-14	protein_coding	cdc-14 encodes a dual-specificity phosphatase, homologous to Cdc14p in S. cerevisiae; cdc-14 regulates developmental cell cycle arrest during post-embryonic development; in regulating cell cycle arrest, CDC-14 appears to function via regulation of CKI-1 levels in the nucleus; CDC-14 is widely expressed and its localization is dynamic, localizing to the cytoplasm during the G1 phase of the cell cy…	Is an ortholog of human CDC14A (cell division cycle 14A) and CDC14B (cell division cycle 14B). Exhibits phosphoprotein phosphatase activity. Is involved in several processes, including cytoskeleton-dependent cytokinesis; mitotic spindle midzone assembly; and negative regulation of cell cycle. Localizes to the cytoskeleton; midbody; and nucleolus.	Cell Division Cycle related
zen-4	1.25699e-47	0.386682	1	0.891	3.60958e-43	0	zen-4	protein_coding	zen-4 encodes a kinesin-like protein that is a member of the kinesin-6 subfamily of plus-end-directed microtubule motors; loss-of-function mutations and RNAi experiments indicate that ZEN-4 is required for polar body extrusion after meiotic divisions, for completion of cytokinesis after mitosis, and for formation and/or maintenance of spindle midzone microtubules; in addition, zen-4 functions tog…	Is an ortholog of human KIF23 (kinesin family member 23). Exhibits several functions, including ATP-dependent microtubule motor activity, plus-end-directed; identical protein binding activity; and microtubule binding activity. Is involved in several processes, including nuclear division; pronuclear migration; and regulation of actomyosin contractile ring contraction. Localizes to the cleavage fur…	Zygotic epidermal ENclosure defective
B0238.11	1.42612e-47	0.434447	1	0.893	4.09524e-43	0	B0238.11	protein_coding	none available	Is enriched in body wall muscle cell; germ line; and neurons based on tiling array; RNA-seq; and microarray studies. Is affected by several genes including daf-2; glp-1; and daf-12 based on microarray; RNA-seq; tiling array; and proteomic studies. Is affected by five chemicals including Psoralens; allantoin; and Sirolimus based on RNA-seq and microarray studies. Is predicted to encode a protein w…	not known
lin-35	1.61293e-47	0.365271	0.993	0.886	4.63168e-43	0	lin-35	protein_coding	lin-35 encodes the C. elegans retinoblastoma protein (Rb) ortholog; lin-35 was first identified in screens for synthetic multivulva (synMuv) genes and as a class B synMuv gene, functions redundantly with class A genes to antagonize Ras signaling and negatively regulate vulval development; in addition, loss of lin-35 activity results in enhanced RNA interference; lin-35 activity is also required r…	Is an ortholog of human RBL1 (RB transcriptional corepressor like 1) and RBL2 (RB transcriptional corepressor like 2). Exhibits protein C-terminus binding activity. Is involved in several processes, including negative regulation of cell cycle; negative regulation of vulval development; and positive regulation of brood size. Localizes to the nucleus. Is expressed in several structures, including h…	abnormal cell LINeage
capg-1	1.872e-47	0.390047	1	0.92	5.37563e-43	0	capg-1	protein_coding	capg-1 encodes the C. elegans homolog of human CAP-G, a subunit of the condensin I complex that functions to organize chromosomal structure and regulate chromosome segregation; immunoprecipitation experiments using C. elegans embryonic extracts demonstrate that CAPG-1 is a member of two distinct condensin I complexes, condensin I and condensin I-DC, that regulate meiotic and mitotic chromosome se…	Is involved in embryo development; meiotic sister chromatid segregation; and mitotic sister chromatid segregation. Localizes to the dosage compensation complex.	CAP-G condensin subunit
isw-1	1.9855e-47	0.575567	1	0.922	5.70156e-43	0	isw-1	protein_coding	isw-1 encodes a chromatin remodeling protein containing an AT-hook, two SANT domains, a DEXD/H box, and an ATPase domain that is the C. elegans ortholog of Drosophila ISWI, human SNF2H, and Saccharomyces cerevisiae ISW2; ISW-1 likely acts as the ATPase component of a Nucleosome Remodeling Factor (NURF)-like complex also containing NURF-1 that antagonizes the action of synMuv (synthetic Multivulva…	Is an ortholog of human SMARCA1 (SWI/SNF related, matrix associated, actin dependent regulator of chromatin, subfamily a, member 1) and SMARCA5 (SWI/SNF related, matrix associated, actin dependent regulator of chromatin, subfamily a, member 5). Is predicted to have ATPase activity; DNA binding activity; and transcription factor binding activity. Is involved in positive regulation of transcription…	yeast ISW (imitation SWI) homolog
F13C5.2	2.08008e-47	0.572259	1	0.953	5.97316e-43	0	F13C5.2	protein_coding	F13C5.2 encodes a bromodomain-containing protein; loss of F13C5.2 activity via RNAi in wild-type or various mutant backgrounds results in embryonic and larval lethality as well as sterility, reduced brood sizes, and uncoordinated locomotion; an F13C5.2::gfp reporter fusion is expressed ubiquitously from early embryogenesis through adulthood with notably stronger expression seen in neurons.	Is expressed widely. Is predicted to encode a protein with the following domains: Bromodomain and Bromodomain-like superfamily.	not known
fcp-1	2.19733e-47	0.333631	1	0.85	6.30986e-43	0	fcp-1	protein_coding	fcp-1 encodes the C. elegans ortholog of FCP1 phosphatase, an enzyme required for dephosphorylation of the C-terminal domain (CTD) of RNA polymerase II and hence, transcriptional regulation; loss of fcp-1 via large-scale RNAi experiments results in nearly 100% embryonic lethality.	Is an ortholog of human CTDP1 (CTD phosphatase subunit 1). Exhibits RNA polymerase II CTD heptapeptide repeat phosphatase activity. Is involved in dephosphorylation of RNA polymerase II C-terminal domain.	FCP1 (yeast TFIIF-interacting CTD phosphatase subunit) homolog
T07C4.10	2.20697e-47	0.315219	0.986	0.811	6.33754e-43	0	T07C4.10	protein_coding	sas-7 encodes a predicted coiled-coil protein and centriole component that interacts with SPD-2 and regulates its centriolar localization; sas-7 is required for the centriole duplication preferentially in the daughter centriole, for the formation of paddlewheel structure in the centriole, and for the spindle assembly; microarray and RNA sequencing studies indicate that T07C4.10 is regulated by li…	Is enriched in GABAergic neurons; NSM; and germ line based on RNA-seq studies. Is affected by several genes including eat-2; sir-2.1; and lin-35 based on microarray and RNA-seq studies.	Spindle ASsembly abnormal
F11E6.7	2.22742e-47	0.376929	1	0.852	6.39626e-43	0	F11E6.7	protein_coding	none available	Is an ortholog of human RIF1 (replication timing regulatory factor 1).	not known
spdl-1	2.32273e-47	0.289778	1	0.749	6.66994e-43	0	spdl-1	protein_coding	spdl-1 encodes a coiled-coil protein; RNAi screens indicate that spdl-1 activity is required for proper chromosome segregation, embryonic development, body morphology, and normal growth rates.	Is involved in several processes, including mitotic chromosome movement towards spindle pole; positive regulation of organelle organization; and regulation of mitotic sister chromatid segregation. Localizes to the kinetochore and microtubule.	SPinDLy (Drosophila chromosome segregation) homolog
che-10	2.71925e-47	0.442264	1	0.946	7.80861e-43	0	che-10	protein_coding	che-10 encodes, by alternative splicing, at least four isoforms of a rootletin ortholog required for ciliogenesis; che-10(ks69) mutants have strong but not absolute defects in cilium initiation, forming 1-2 short cilia per amphid channel and showing intraflagellar transport (IFT) along these vestigial cilia; che-10(ks69) mutants have no remaining cilia in their phasmid channels, and abnormal IFT …	Is involved in cilium assembly. Localizes to the ciliary basal body and ciliary transition zone.	abnormal CHEmotaxis
hil-4	2.79328e-47	0.657271	0.993	0.831	8.02119e-43	0	hil-4	protein_coding	none available	Is an ortholog of human H1-4 (H1.4 linker histone, cluster member) and H1-5 (H1.5 linker histone, cluster member). Is predicted to have double-stranded DNA binding activity and nucleosomal DNA binding activity. Is expressed widely.	HIstone H1 Like
emb-4	2.80194e-47	0.366163	1	0.934	8.04606e-43	0	emb-4	protein_coding	emb-4 (also known as mal-2 or sel-6) encodes a nuclear proteinorthologous to human AQR/IBP160, an intron-binding spliceosomal'Aquarius' protein with a helicase-like domain; EMB-4 is required forthe loss of PIE-1 and H3meK4 histones from the germline at its Z2/Z3stage, and thus for the condensation of germline chromatin in Z2/Z3;EMB-4 is also required for normal embryonic and postembryonicdevelopm…	Is an ortholog of human AQR (aquarius intron-binding spliceosomal factor). Is predicted to have mRNA binding activity. Localizes to the nucleus. Is expressed in embryonic cell.	abnormal EMBroygenesis
sdc-2	2.83758e-47	0.52224	1	0.954	8.14839e-43	0	sdc-2	protein_coding	The sdc-2 gene encodes a protein that represses transcription of X chromosomes to achieve dosage compensation, and that also represses the male sex-determination gene her-1 to elicit hermaphrodite differentiation.	Is involved in dosage compensation by hypoactivation of X chromosome and negative regulation of transcription by RNA polymerase II. Localizes to the nuclear chromosome.	Sex determination and Dosage Compensation defect
F14B6.3	3.04885e-47	0.455345	0.966	0.633	8.75508e-43	0	F14B6.3	protein_coding	none available	Is enriched in hypodermis based on tiling array studies. Is affected by several genes including daf-16; daf-2; and eat-2 based on microarray and RNA-seq studies. Is affected by fifteen chemicals including hydrogen sulfide; Rotenone; and Mianserin based on microarray and RNA-seq studies.	not known
asns-2	3.27461e-47	0.707702	1	0.926	9.40338e-43	0	asns-2	protein_coding	none available	Is an ortholog of human ASNS (asparagine synthetase (glutamine-hydrolyzing)). Is predicted to have asparagine synthase (glutamine-hydrolyzing) activity.	ASparagiNe Synthetase
evl-14	3.81205e-47	0.386746	1	0.951	1.09467e-42	0	evl-14	protein_coding	evl-14 encodes a homolog of the yeast sister cohesion protein Pds5p that functions during both mitosis and meiosis and is implicated in the maintenance of sister chromatid cohesion in late prophase, and affects vulval morphology, meiotic germline development, embryonic and larval viability, fertility, and cell divisions in the germ line as well as in vulval and somatic gonad lineages; some of the…	Is an ortholog of human PDS5B (PDS5 cohesin associated factor B). Is involved in meiotic sister chromatid cohesion and mitotic sister chromatid cohesion.	abnormal Eversion of VuLva
syg-2	3.9962e-47	0.495924	1	0.89	1.14755e-42	0	syg-2	protein_coding	syg-2 encodes a transmembrane protein that is a member of the immunoglobulin superfamily of proteins; during larval development, SYG-2 activity is required in vulval epithelial cells for proper synaptic specificity of the HSNL neuron; in regulating synapse formation, SYG-2 acts as a guidepost protein for the SYG-1 receptor that interacts with SYG-2 and acts within HSNL to regulate synaptic specif…	Is an ortholog of human NPHS1 (NPHS1 adhesion molecule, nephrin). Exhibits cell adhesion molecule binding activity and protein homodimerization activity. Is involved in cell-cell signaling; nervous system development; and protein localization to synapse. Is expressed in several structures, including P6.paa; P6.pap; P6.ppa; egg-laying apparatus; and neurons. Is used to study nephrotic syndrome.	SYnaptoGenesis abnormal
Y47G6A.17	4.02662e-47	0.462678	0.993	0.789	1.15628e-42	0	Y47G6A.17	protein_coding	none available	Is involved in non-motile cilium assembly and protein localization to ciliary transition zone. Localizes to the central cylinder. Is expressed in amphid neurons and phasmid neurons.	C. elegans CEntrosomal Protein
efa-6	4.48135e-47	0.555129	1	0.926	1.28686e-42	0	efa-6	protein_coding	efa-6 encodes a putative guanine nucleotide exchange factor that inhibits DHC-1 in vivo; EFA-6's human orthologs are the pleckstrin and Sec7 domain proteins PSD/TYL/cytohesin-1 (OMIM:602327), PSD2, PSD3, and PSD4; efa-6(RNAi) suppresses the lethality of conditional dhc-1 mutations, as well as the spindle length and cytokinesis defects of dhc-1(or195), indicating that EFA-6 negatively regulates dy…	Is an ortholog of human PSD (pleckstrin and Sec7 domain containing); PSD2 (pleckstrin and Sec7 domain containing 2); and PSD3 (pleckstrin and Sec7 domain containing 3). Is predicted to have ARF guanyl-nucleotide exchange factor activity. Is involved in several processes, including mitotic nuclear envelope disassembly; negative regulation of axon extension involved in regeneration; and regulation …	Exchange Factor for Arf
C53A5.2	4.52123e-47	0.369204	1	0.814	1.29832e-42	0	C53A5.2	protein_coding	none available	Is an ortholog of human TRMT5 (tRNA methyltransferase 5).	not known
hpk-1	4.54437e-47	0.516661	1	0.961	1.30496e-42	0	hpk-1	protein_coding	hpk-1 encodes a predicted dual-specificity protein kinase with distant homology to the vertebrate protein kinase DYRK1A and the Drosophila homolog mini-brain; RNA interference of hpk-1 does not result in any detectable phenotype; the HPK-1::GFP fusion protein is localized to the nucleus and is expressed in cleavage stage embryos.	Is an ortholog of human HIPK1 (homeodomain interacting protein kinase 1) and HIPK3 (homeodomain interacting protein kinase 3). Is predicted to have protein serine/threonine kinase activity and protein tyrosine kinase activity. Is involved in several processes, including autophagosome assembly; determination of adult lifespan; and response to heat. Localizes to the nucleus. Is expressed in several…	Homeodomain interacting Protein Kinase
F09E5.7	4.95323e-47	0.391053	0.993	0.884	1.42237e-42	0	F09E5.7	protein_coding	none available	Is predicted to have pyridoxal phosphate binding activity.	not known
gei-6	5.50199e-47	0.473576	1	0.93	1.57995e-42	0	gei-6	protein_coding	none available	Is enriched in OLL; PLM; PVD; and germ line based on microarray and RNA-seq studies. Is affected by several genes including daf-16; lin-4; and lin-14 based on microarray and RNA-seq studies. Is affected by thirteen chemicals including Rotenone; D-glucose; and bisphenol S based on RNA-seq; proteomic; and microarray studies.	GEX Interacting protein
swsn-7	6.1101e-47	0.537984	1	0.961	1.75458e-42	0	swsn-7	protein_coding	none available	Is an ortholog of human ARID2 (AT-rich interaction domain 2). Is predicted to have DNA binding activity. Is used to study alcohol use disorder.	SWI/SNF nucleosome remodeling complex component
hrp-2	6.47254e-47	0.492998	1	0.954	1.85865e-42	0	hrp-2	protein_coding	none available	Is an ortholog of human HNRNPR (heterogeneous nuclear ribonucleoprotein R) and SYNCRIP (synaptotagmin binding cytoplasmic RNA interacting protein). Is predicted to have mRNA binding activity. Localizes to the nucleus. Is expressed widely.	human HnRNP A1 homolog
fbxb-88	6.48466e-47	0.619489	1	0.801	1.86213e-42	0	fbxb-88	protein_coding	none available	Is affected by several genes including daf-2; daf-12; and eat-2 based on tiling array; microarray; and RNA-seq studies. Is affected by thirteen chemicals including 1-methylnicotinamide; methylmercuric chloride; and multi-walled carbon nanotube based on RNA-seq and microarray studies. Is predicted to encode a protein with the following domain: F-box associated domain, type 2.	F-box B protein
K07C5.3	6.77039e-47	0.250558	1	0.865	1.94418e-42	0	K07C5.3	protein_coding	none available	Is an ortholog of human LIG3 (DNA ligase 3). Is predicted to have DNA ligase (ATP) activity.	not known
lsm-5	7.07034e-47	0.415418	1	0.932	2.03032e-42	0	lsm-5	protein_coding	none available	Is an ortholog of human LSM5 (LSM5 homolog, U6 small nuclear RNA and mRNA degradation associated). Is predicted to contribute to RNA binding activity.	LSM Sm-like protein
mdt-18	7.21549e-47	0.384822	1	0.847	2.072e-42	0	mdt-18	protein_coding	none available	Is an ortholog of human MED18 (mediator complex subunit 18). Is predicted to have transcription coregulator activity.	MeDiaTor
Y48G8AL.5	7.23211e-47	0.254715	0.973	0.786	2.07677e-42	0	Y48G8AL.5	protein_coding	none available	Is an ortholog of human NSUN2 (NOP2/Sun RNA methyltransferase 2). Is predicted to have tRNA (cytosine-5-)-methyltransferase activity and tRNA binding activity. Human ortholog(s) of this gene are implicated in autosomal recessive non-syndromic intellectual disability.	Nop2 (NOP2)/SUN domain family member
Y32H12A.8	7.59656e-47	0.50378	1	0.981	2.18143e-42	0	Y32H12A.8	protein_coding	none available	Is an ortholog of human WDR24 (WD repeat domain 24). Is expressed in head and tail. Is predicted to encode a protein with the following domains: WD40 repeat; WD40/YVTN repeat-like-containing domain superfamily; and WD40-repeat-containing domain superfamily.	not known
C44E4.1	7.76157e-47	0.507889	1	0.982	2.22881e-42	0	C44E4.1	protein_coding	none available	Is an ortholog of human UBR4 (ubiquitin protein ligase E3 component n-recognin 4). Is predicted to have zinc ion binding activity.	UBR E3 ubiquitin ligase homolog
T25G12.11	7.79086e-47	0.357501	0.979	0.708	2.23722e-42	0	T25G12.11	protein_coding	none available	Is enriched in Z1.p; Z4.a; male distal tip cell; and somatic gonad precursor based on RNA-seq studies. Is affected by several genes including daf-16; daf-2; and daf-12 based on tiling array; microarray; and RNA-seq studies. Is affected by eight chemicals including 1-methylnicotinamide; methylmercuric chloride; and D-glucose based on RNA-seq and microarray studies.	not known
tln-1	8.01894e-47	0.455036	1	0.969	2.30272e-42	0	tln-1	protein_coding	none available	Is an ortholog of human TLN2 (talin 2). Is predicted to have actin filament binding activity. Is involved in negative regulation of epidermal growth factor receptor signaling pathway; regulation of vulval development; and vulval cell fate specification. Localizes to the basement membrane; contractile fiber; and lateral plasma membrane. Is expressed in DTC; uterine epithelial cell; and vulval cell.	TaLiN
T23G7.3	8.75336e-47	0.374336	1	0.998	2.51361e-42	0	T23G7.3	protein_coding	none available	Is an ortholog of human PINX1 (PIN2 (TERF1) interacting telomerase inhibitor 1). Is predicted to have nucleic acid binding activity.	not known
ztf-11	8.89341e-47	0.352702	0.993	0.839	2.55383e-42	0	ztf-11	protein_coding	none available	Is an ortholog of human MYT1 (myelin transcription factor 1); MYT1L (myelin transcription factor 1 like); and ST18 (ST18 C2H2C-type zinc finger transcription factor). Is predicted to have DNA-binding transcription activator activity, RNA polymerase II-specific and RNA polymerase II regulatory region sequence-specific DNA binding activity. Is involved in nematode larval development. Is expressed i…	Zinc finger putative Transcription Factor family
ceh-100	1.08435e-46	0.358328	1	0.95	3.11381e-42	0	ceh-100	protein_coding	ceh-100 is a divergent homeobox gene; it encodes 12 homeodomains; it is located close to ceh-99 on chromosome II and may be a paralog; most homeodomain proteins bind DNA and function as transcription factors; ceh-100 is involved in embryo development and response to food; ceh-100 is expressed widely.	Is predicted to have DNA-binding transcription repressor activity, RNA polymerase II-specific; RNA polymerase II intronic transcription regulatory region sequence-specific DNA binding activity; and RNA polymerase II proximal promoter sequence-specific DNA binding activity. Is expressed widely.	C. Elegans Homeobox
knl-1	1.15667e-46	0.387337	0.993	0.836	3.32151e-42	0	knl-1	protein_coding	knl-1 encodes a novel acidic protein with a coiled-coil region at its C-terminus; KNL-1 is an essential kinetochore component that is required for proper spindle elongation and chromosome separation, and in the kinetochore assembly pathway, plays a key role in linking the initiation of kinetochore formation with the construction of a functional microtubule-binding interface; in the assembly pathw…	Exhibits microtubule binding activity. Is involved in several processes, including meiotic chromosome segregation; positive regulation of protein localization to kinetochore; and spindle organization. Localizes to the chromatin and condensed chromosome outer kinetochore.	Kinetochore NuLl
Y39G10AR.11	1.32919e-46	0.292768	1	0.919	3.8169e-42	0	Y39G10AR.11	protein_coding	none available	Is enriched in ASER; NSM; and neurons based on RNA-seq studies. Is affected by several genes including daf-2; daf-12; and clk-1 based on microarray; tiling array; and RNA-seq studies. Is affected by ten chemicals including 1-methylnicotinamide; Rotenone; and Cry5B based on RNA-seq and microarray studies.	not known
ify-1	1.37833e-46	0.51421	0.986	0.8	3.95801e-42	0	ify-1	protein_coding	ify-1 encodes a rapidly evolving protein ligand of FZY-1, with only 53% identity between C. elegans and C. briggsae and with no visible homologs in more distant species; IFY-1 binds FZY-1 and SEP-1 in yeast two-hybrid assays; ify-1(RNAi) and sep-1(RNAi) animals arrest as one-cell embryos with disorganized chromosomes, supporting the hypothesis that IFY-1 is a securin; the fzy-1(h1983) mutation bl…	Exhibits protease binding activity and ubiquitin protein ligase binding activity. Is involved in several processes, including cortical granule exocytosis; nuclear division; and protein stabilization. Localizes to the condensed chromosome; cytoplasm; and spindle microtubule. Is expressed in germ cell.	Interactor of FizzY protein
cec-3	1.43239e-46	0.414794	1	0.857	4.11326e-42	0	cec-3	protein_coding	none available	Is predicted to have DNA binding activity. Is involved in negative regulation of gene expression. Localizes to the nucleus.	C.Elegans Chromodomain protein
chaf-1	1.46565e-46	0.293067	1	0.877	4.20876e-42	0	chaf-1	protein_coding	none available	Is an ortholog of human CHAF1A (chromatin assembly factor 1 subunit A). Human CHAF1A exhibits chromo shadow domain binding activity and identical protein binding activity. Is predicted to encode a protein with the following domain: Chromatin assembly factor 1 subunit A.	CHromatin Assembly Factor
Y67H2A.10	1.52479e-46	0.4678	1	0.842	4.37858e-42	0	Y67H2A.10	protein_coding	Y67H2A.10 encodes a divergent ortholog of S. cerevisiae SFP1p; in yeast,and probably other eukaryotes, SFP1p is a stress-modulated transcriptionfactor; Y67H2A.10's orthology is invisible in its primary sequencealone, but is detectable by examining the Brugia malayi ortholog ofSFP1p, 14538.m00477.	Is predicted to have nucleic acid binding activity.	not known
apd-3	1.67821e-46	0.359911	1	0.952	4.81915e-42	0	apd-3	protein_coding	apd-3 encodes an adaptin: specifically, it encodes an ortholog of the delta subunit of adaptor protein complex 3 (AP-3).	Is an ortholog of human AP3D1 (adaptor related protein complex 3 subunit delta 1). Is predicted to encode a protein with the following domains: Clathrin/coatomer adaptor, adaptin-like, N-terminal; Armadillo-like helical; Armadillo-type fold; and Adaptor protein complex AP-3, delta subunit.	AdaPtin, Delta chain (clathrin associated complex)
epc-1	1.71929e-46	0.517462	1	0.988	4.9371e-42	0	epc-1	protein_coding	none available	Is an ortholog of human EPC1 (enhancer of polycomb homolog 1). Is predicted to contribute to histone acetyltransferase activity. Is expressed in tail.	Enhancer of PolyComb-like
icp-1	1.74579e-46	0.317358	1	0.804	5.01321e-42	0	icp-1	protein_coding	icp-1 gene encodes a 'chromosomal passenger protein'; inactivation of icp-1 by RNAi leads to a complete failure of chromosome segregation during the first mitotic division of embryonic development; ICP-1 forms a protein complex with CSC-1, BIR-1, and AIR-2; in vitro, ICP-1 stimulates AIR-2 protein kinase activity; ICP-1 localizes to meiotic and mitotic chromosomes and to the spindle midzone.	Is an ortholog of human INCENP (inner centromere protein). Exhibits protein serine/threonine kinase activator activity. Is involved in several processes, including female meiotic nuclear division; mitotic nuclear division; and positive regulation of protein serine/threonine kinase activity. Localizes to the kinetochore and nucleus.	InCenP homolog
mfap-1	1.89294e-46	0.324673	1	0.954	5.43577e-42	0	mfap-1	protein_coding	mfap-1 encodes the C. elegans ortholog of the highly conserved mammalian microfibrillar-association protein1 (MFAP1); in C. elegans, MFAP-1 regulates alternative splicing and is essential for development; targets of MFAP-1 regulation include tos-1; MFAP-1 interacts with a number of protein in yeast two-hybrid screens including the products of K04G7.11 and D1054.14 that also encode presumptive spl…	Is an ortholog of human MFAP1 (microfibril associated protein 1). Is involved in regulation of alternative mRNA splicing, via spliceosome. Localizes to the nucleus. Is expressed in body wall musculature; intestine; pharynx; and vulval muscle.	MicroFibrillar-Associated Protein homolog
hlh-2	1.91635e-46	0.394442	1	0.834	5.50299e-42	0	hlh-2	protein_coding	hlh-2 encodes a Class I basic helix-loop-helix (bHLH) transcription factor that is the C. elegans ortholog of the mammalian E and Drosophila Daughterless transcriptional activators; HLH-2 activity is required for cell fate specifications occuring during embryonic and larval development that affect such processes as gonadogenesis, male tail formation, and programmed cell death; HLH-2 has been show…	Is an ortholog of human TCF12 (transcription factor 12); TCF3 (transcription factor 3); and TCF4 (transcription factor 4). Exhibits several functions, including DNA-binding transcription factor activity, RNA polymerase II-specific; bHLH transcription factor binding activity; and protein dimerization activity. Contributes to RNA polymerase II regulatory region sequence-specific DNA binding activit…	Helix Loop Helix
Y75B8A.8	2.03269e-46	0.373361	1	0.823	5.83707e-42	0	Y75B8A.8	protein_coding	none available	Is enriched in NSM and germ line based on RNA-seq studies. Is affected by several genes including daf-2; sir-2.1; and fbf-1 based on microarray; RNA-seq; and proteomic studies. Is affected by six chemicals including Rotenone; D-glucose; and Zidovudine based on RNA-seq studies.	not known
vrk-1	2.42018e-46	0.348837	1	0.855	6.9498e-42	0	vrk-1	protein_coding	vrk-1 encodes the ortholog of the vaccinia-related protein kinases in metazoans; vrk-1 is required for normal mitosis, proper nuclear envelope formation and regulates the association of the LEM domain protein BAF-1/Barrier-to-autointegration factor (and possibly other LEM domain proteins) with chromatin via BAF-1 phosphorylation; vrk-1 is required for germ cell proliferation and acts in part thro…	Is an ortholog of human VRK1 (VRK serine/threonine kinase 1) and VRK2 (VRK serine/threonine kinase 2). Exhibits protein kinase activity. Is involved in several processes, including cell fate specification; gonad development; and regulation of fibroblast growth factor receptor signaling pathway. Localizes to the chromatin and nuclear envelope. Is expressed in several structures, including P3.p her…	Vaccinia Related Kinase
C50F2.3	2.61563e-46	0.36513	1	0.878	7.51104e-42	0	C50F2.3	protein_coding	none available	Is an ortholog of human XAB2. Is expressed in head and tail. Is predicted to encode a protein with the following domains: HAT (Half-A-TPR) repeat and Tetratricopeptide-like helical domain superfamily.	SYF pre-mRNA splicing factor homolog
wdfy-3	2.62721e-46	0.416768	1	0.939	7.54429e-42	0	wdfy-3	protein_coding	none available	Is an ortholog of human WDFY3 (WD repeat and FYVE domain containing 3). Is predicted to have metal ion binding activity.	WD40 and FYVE domain protein
sdc-3	2.84151e-46	0.308876	1	0.896	8.15969e-42	0	sdc-3	protein_coding	sdc-3 encodes a protein that contains two mutationally separable domains: a zinc finger motif required for dosage compensation and a myosin- like putative ATP- binding region required for her-1 regulation of sex determination; SDC-3 activates dosage compensation by directing the dosage compensation protein complex to the hermaphrodite X chromosomes, and is functionally redundant with SDC-2 with r…	Exhibits sequence-specific DNA binding activity. Is involved in mitotic sister chromatid segregation; regulation of gene expression; and sex determination. Localizes to the X chromosome and nucleus. Is expressed in germ line and oocyte.	Sex determination and Dosage Compensation defect
nfyc-1	2.8877e-46	0.455651	1	0.877	8.29233e-42	0	nfyc-1	protein_coding	none available	Is an ortholog of human NFYC (nuclear transcription factor Y subunit gamma). Is predicted to have DNA-binding transcription factor activity. Is expressed in several structures, including excretory cell; gonad; head neurons; and oocyte.	Nuclear transcription Factor Y, C (gamma) subunit
snpc-3.4	2.93612e-46	0.44893	0.979	0.762	8.43136e-42	0	snpc-3.4	protein_coding	none available	Is an ortholog of human SNAPC3 (small nuclear RNA activating complex polypeptide 3). Is predicted to encode a protein with the following domain: snRNA-activating protein complex, subunit 3.	SNAPc (Small Nuclear RNA Activating Complex) homolog
T21C9.4	3.25611e-46	0.622663	1	0.896	9.35025e-42	0	T21C9.4	protein_coding	none available	Is an ortholog of human ERH (ERH mRNA splicing and mitosis factor). Exhibits identical protein binding activity.	Enhancer of Rudimentary Homolog
snfc-5	3.34157e-46	0.35054	1	0.891	9.59564e-42	0	snfc-5	protein_coding	snfc-5 encodes a homolog of SNF5/Ini1, a component of the SWI/SNF complex that is conserved from yeast to mammals and that is involved in chromatin remodeling; snfc-5 may be involved in asymmetric cell division of the T cells.	Is an ortholog of human SMARCB1 (SWI/SNF related, matrix associated, actin dependent regulator of chromatin, subfamily b, member 1). Is predicted to have transcription coactivator activity. Human ortholog(s) of this gene are implicated in Coffin-Siris syndrome 3; atypical teratoid rhabdoid tumor; and neurilemmomatosis.	SNF chromatin remodeling Complex component
tmd-2	3.99744e-46	0.29833	1	0.875	1.1479e-41	0	tmd-2	protein_coding	none available	Is an ortholog of several human genes including LMOD1 (leiomodin 1); LMOD3 (leiomodin 3); and TMOD1 (tropomodulin 1). Is predicted to have tropomyosin binding activity. Localizes to the myofibril. Human ortholog(s) of this gene are implicated in nemaline myopathy 10.	TropoMoDulin
iffb-1	4.7184e-46	0.261361	1	0.932	1.35493e-41	0	iffb-1	protein_coding	none available	Is an ortholog of human EIF5B (eukaryotic translation initiation factor 5B). Is predicted to have translation initiation factor activity.	Initiation Factor Five B (eIF5B)
F08G12.2	4.74206e-46	0.57844	1	0.874	1.36173e-41	0	F08G12.2	protein_coding	none available	Is an ortholog of human SNRNP40 (small nuclear ribonucleoprotein U5 subunit 40). Human SNRNP40 exhibits RNA binding activity. Is predicted to encode a protein with the following domains: WD40 repeat; WD40/YVTN repeat-like-containing domain superfamily; G-protein beta WD-40 repeat; and WD40-repeat-containing domain superfamily.	Small Nuclear RibonucleoProtein homolog
EEED8.2	5.51073e-46	0.739819	1	0.877	1.58246e-41	0	EEED8.2	protein_coding	none available	Is predicted to have lipid binding activity. Is expressed in hypodermis and intestine.	not known
ZK1053.4	6.17293e-46	0.404953	0.993	0.798	1.77262e-41	0	ZK1053.4	protein_coding	ZK1053.4 encodes a coiled-coil domain-containing protein that is a member of the SEPA-1 family of proteins; ZK1053.4 is selectively removed by autophagy during embryogenesis; ZK1053.4 physically interacts with SQST-1, the C. elegans ortholog of p62/sequestome/SQSTM1; ZK1053.4 is weakly expressed in the cytoplasm of the embryo at all stages and is present both diffusely and in aggregates.	Localizes to the cytoplasm.	not known
T28B8.1	6.34658e-46	0.492696	1	0.916	1.82248e-41	0	T28B8.1	protein_coding	none available	Is expressed in head muscle; neurons; pharyngeal muscle cell; and vulval muscle.	not known
calu-1	6.49274e-46	0.691357	1	0.967	1.86446e-41	0	calu-1	protein_coding	none available	Is an ortholog of human CALU (calumenin). Exhibits calcium ion binding activity. Is involved in cuticle development. Localizes to the endoplasmic reticulum. Is expressed in tail.	CALUmenin (calcium-binding protein) homolog
chd-1	6.90673e-46	0.42409	1	0.96	1.98334e-41	0	chd-1	protein_coding	H06O01.2 encodes a large (1,461-aa) putative chromodomain helicaseDNA-binding protein that inhibits DHC-1 in vivo; H06O01.2 is orthologousto budding yeast CHD1, human CHD1 (OMIM:602118), and human CHD2(OMIM:602119); H06O01.2(RNAi) suppresses the lethality of conditional dhc-1 mutations, as well as the spindle length and cytokinesis defectsof dhc-1(or195), indicating that H06O01.2 negatively regul…	Is an ortholog of human CHD1 (chromodomain helicase DNA binding protein 1) and CHD2 (chromodomain helicase DNA binding protein 2). Is predicted to have ATP binding activity and helicase activity. Human ortholog(s) of this gene are implicated in childhood onset epileptic encephalopathy.	Chromodomain and Helicase Domain protein
F48E3.6	7.04097e-46	0.540185	1	0.828	2.02188e-41	0	F48E3.6	protein_coding	none available	Is enriched in germ line based on RNA-seq studies. Is affected by several genes including daf-2; eat-2; and rde-1 based on microarray; tiling array; and RNA-seq studies. Is affected by fifteen chemicals including 1-methylnicotinamide; Rotenone; and bisphenol A based on RNA-seq and microarray studies.	not known
rnp-3	7.23129e-46	0.27954	0.993	0.85	2.07654e-41	0	rnp-3	protein_coding	rnp-3 encodes the small nuclear ribonucleoprotein (snRNP)-associated protein RNP-3/U2B''; genetically, rnp-3 appears to function redundantly with rnp-2/U1A: loss of rnp-3 activity alone results in low levels of embryonic and total lethality, while animals doubly mutant for rnp-3 and rnp-2/U1A show much higher levels of embryonic and total lethality; in addition, animals doubly mutant for SAP-1/U2…	Is an ortholog of human SNRPA (small nuclear ribonucleoprotein polypeptide A). Is predicted to have U1 snRNA binding activity.	RNP (RRM RNA binding domain) containing
dnj-17	8.15901e-46	0.252026	1	0.791	2.34294e-41	0	dnj-17	protein_coding	This gene encodes a protein containing a DnaJ ('J') domain.	Is an ortholog of human DNAJC21 (DnaJ heat shock protein family (Hsp40) member C21). Is predicted to have nucleic acid binding activity and zinc ion binding activity. Is expressed in head neurons.	DNaJ domain (prokaryotic heat shock protein)
snx-13	8.2126e-46	0.358214	1	0.907	2.35833e-41	0	snx-13	protein_coding	none available	Is an ortholog of human SNX13 (sorting nexin 13). Is predicted to have phosphatidylinositol binding activity.	Sorting NeXin
pop-1	8.81138e-46	0.324082	1	0.833	2.53028e-41	0	pop-1	protein_coding	pop-1 encodes an HMG box-containing protein that is the sole C. elegans member of the TCF/LEF family of transcription factors; in C. elegans, POP-1 functions as a component of the canonical and noncanonical Wnt signaling pathways that are required for cell migrations and binary cell fate decisions associated with asymmetric cell division, respectively; in yeast two-hybrid assays, the POP-1 N-term…	Is an ortholog of human LEF1 (lymphoid enhancer binding factor 1); TCF7 (transcription factor 7); and TCF7L2 (transcription factor 7 like 2). Exhibits several functions, including RNA polymerase II transcription factor binding activity; beta-catenin binding activity; and enzyme binding activity. Is involved in several processes, including mesodermal cell fate commitment; mitochondrial unfolded pr…	POsterior Pharynx defect
F11C1.5	9.5489e-46	0.499564	1	0.945	2.74206e-41	0	F11C1.5	protein_coding	none available	Is an ortholog of human VWA8 (von Willebrand factor A domain containing 8). Is predicted to have ATP binding activity and ATPase activity.	Von (von) Willebrand factor A domain containing
cec-4	9.67045e-46	0.312035	1	0.855	2.77697e-41	0	cec-4	protein_coding	cec-4 is an ortholog of human CBX1 (chromobox 1), CBX5 (chromobox 5) and CBX3 (chromobox 3); CEC-4 is required for the perinuclear anchoring of chromatin methylated on histone H3 Lysine 9 (H3K9) in embryos; the CEC-4 chromodomain is 42% identical to human CBX1 (chromobox 1) chromodomain and CBX5 (chromobox 5) chromodomain; CEC-4 has a large C-terminal domain that does not have homology to other k…	Exhibits methylated histone binding activity. Is involved in chromosome attachment to the nuclear envelope; regulation of cell differentiation; and regulation of gene expression. Localizes to the nuclear inner membrane. Is expressed in germ cell and somatic cell.	C.Elegans Chromodomain protein
trr-1	9.95919e-46	0.515434	1	0.929	2.85988e-41	0	trr-1	protein_coding	trr-1 encodes proteins with similarity to the atypical protein kinases of the TRAAP subfamily of PIKK kinases that are found in multisubunit, chromatin-modifying histone acetyltransferase complexes; trr-1 functions as a negative regulator of let-60/Ras signaling and was initially identified in screens for synMuv genes that interact with lin-15A; trr-1 mutations were subsequently found to have wea…	Is an ortholog of human TRRAP (transformation/transcription domain associated protein). Is predicted to have transcription coregulator activity. Is involved in negative regulation of vulval development; positive regulation of growth rate; and reproduction. Localizes to the condensed chromosome and nucleus. Is expressed in several structures, including P3.p hermaphrodite; P4.p hermaphrodite; P5.p …	TRRAP-like (transcription/transformation domain-associated protein)
orc-1	1.02656e-45	0.278289	0.979	0.711	2.94786e-41	0	orc-1	protein_coding	Y39A1A.12 encodes a homolog of origin recognition complex 1, which is also a distant paralog of CDC-6; both Y39A1A.12 and CDC-6 encode homologs of the origin complex which, in yeast, controls the start of DNA replication; whether either Y39A1A.12 or CDC-6 are required for this function in C. elegans, individually or in parallel, is unknown.	Is an ortholog of human ORC1 (origin recognition complex subunit 1). Is predicted to have DNA replication origin binding activity. Human ortholog(s) of this gene are implicated in Meier-Gorlin syndrome 1.	ORC (Origin Recognition Complex) subunit
cec-1	1.14728e-45	0.519798	1	0.982	3.29453e-41	0	cec-1	protein_coding	cec-1 encodes a nuclear protein with a chromodomain that is ubiquitously expressed in somatic cells, but is dispensable for embryonic survival or gross adult morphology.	Is an ortholog of several human genes including CBX4 (chromobox 4); CBX6 (chromobox 6); and CBX8 (chromobox 8). Is predicted to have DNA binding activity. Is expressed in several structures, including germ line; oocyte; and somatic cell.	C.Elegans Chromodomain protein
rrbs-1	1.18682e-45	0.359249	1	0.959	3.40807e-41	0	rrbs-1	protein_coding	none available	Is an ortholog of human RRS1 (ribosome biogenesis regulator 1 homolog). Human RRS1 exhibits 5S rRNA binding activity. Is predicted to encode a protein with the following domain: Ribosomal biogenesis regulatory protein.	Regulator of RiBosome bioSynthesis
sas-5	1.26005e-45	0.467598	1	0.876	3.61836e-41	0	sas-5	protein_coding	sas-5 encodes a coiled-coil protein whose activity is required, paternally, maternally, and in a dose-dependent manner, for daughter centriole formation; SAS-5 localizes to both the cytoplasm and to centrioles, and photobleaching experiments reveal rapid SAS-5 cycling between these two cellular components throughout the cell cycle; SAS-5 localization to centrioles depends upon the ZYG-1 kinase an…	Is involved in centriole replication. Localizes to the centriole.	Spindle ASsembly abnormal
tcer-1	1.30452e-45	0.411196	1	0.964	3.74607e-41	0	tcer-1	protein_coding	none available	Is an ortholog of human TCERG1 (transcription elongation regulator 1). Localizes to the nuclear periphery. Is expressed in several structures, including germ cell; gonad; hypodermal cell; intestinal cell; and somatic cell.	TransCription Elongation Regulator homolog
E01A2.2	1.42927e-45	0.451615	1	0.926	4.10428e-41	0	E01A2.2	protein_coding	none available	Is an ortholog of human SRRT (serrate, RNA effector molecule). Human SRRT exhibits RNA binding activity. Is predicted to encode a protein with the following domains: SERRATE/Ars2 , C-terminal and SERRATE/Ars2.	not known
rbr-2	1.45088e-45	0.384833	1	0.968	4.16636e-41	0	rbr-2	protein_coding	rbr-2 encodes a histone H3 lysine 4 (H3K4) demethylase orthologous to budding yeast Jhd2p, Drosophila LID, and human JARID1A (OMIM:180202), JARID1B (OMIM:605393), JARID1C OMIM:314690, mutated in mental retardation), and JARID1D (OMIM:426000); RBR-2 regulates genome-wide levels of H3K4 trimethylation and is required in the germ line for normally short lifespan; recombinant His-RBR-2 specifically d…	Is an ortholog of human KDM5A (lysine demethylase 5A); KDM5B (lysine demethylase 5B); and KDM5C (lysine demethylase 5C). Exhibits histone demethylase activity (H3-dimethyl-K4 specific) and histone demethylase activity (H3-trimethyl-K4 specific). Is involved in determination of adult lifespan; histone H3-K4 demethylation; and regulation of vulval development. Localizes to the nucleus. Is expressed…	RB (Retinoblastoma Binding protein) Related
F28C1.1	1.45414e-45	0.36215	1	0.896	4.17571e-41	0	F28C1.1	protein_coding	none available	Is an ortholog of human CLASRP (CLK4 associating serine/arginine rich protein). Is predicted to encode a protein with the following domains: Suppressor of white apricot, N-terminal domain and Suppressor of white apricot.	not known
sup-26	1.70514e-45	0.586704	1	0.974	4.89649e-41	0	sup-26	protein_coding	sup-26 encodes an RRM domain-containing protein; SUP-26 functions in somatic sex determination via negative regulation of tra-2 translation; SUP-26 binds the tra-2 28-nucleotide repeat element known as the TRA-2/GLI element (TGE), which is located in tra-2 3';untranslated region (UTR); SUP-26 physically interacts with the poly(A)-binding protein PAB-1, suggesting that it may control tra-2 transla…	Is an ortholog of human RBMS2 (RNA binding motif single stranded interacting protein 2) and RBMS3 (RNA binding motif single stranded interacting protein 3). Exhibits mRNA 3'-UTR binding activity. Is involved in negative regulation of translation. Localizes to the cytoplasm. Is expressed in several structures, including gonad.	SUPpressor
C37A2.8	1.73925e-45	0.415495	1	0.953	4.99442e-41	0	C37A2.8	protein_coding	none available	Is an ortholog of human CCDC174 (coiled-coil domain containing 174). Is predicted to encode a protein with the following domain: Protein of unknown function DUF4078.	not known
Y61A9LA.10	1.77265e-45	0.387394	1	0.949	5.09035e-41	0	Y61A9LA.10	protein_coding	none available	Is an ortholog of human BMS1 (BMS1 ribosome biogenesis factor). Is predicted to have GTP binding activity; GTPase activity; and U3 snoRNA binding activity. Is expressed in head.	not known
dpy-21	1.81413e-45	0.404568	1	0.967	5.20945e-41	0	dpy-21	protein_coding	dpy-21 encodes a novel, conserved protein with a proline-rich N terminus; dpy-21 affects RNA levels of X-linked dosage-compensated genes, body length in hermaphrodites, and fertility and male tail development in males; DPY-21 interacts in vivo with DPY-27 and SDC-3, members of the dosage compensation complex, and like members of the dosage compensation complex, is diffusely localized in nuclei of…	Is an ortholog of human RSBN1 (round spermatid basic protein 1) and RSBN1L (round spermatid basic protein 1 like). Is predicted to have dioxygenase activity and metal ion binding activity. Localizes to the X chromosome.	DumPY: shorter than wild-type
swsn-3	2.01453e-45	0.252413	1	0.887	5.78491e-41	0	swsn-3	protein_coding	none available	Is an ortholog of human SMARCE1 (SWI/SNF related, matrix associated, actin dependent regulator of chromatin, subfamily e, member 1). Is predicted to have nuclear receptor binding activity. Is used to study alcohol use disorder.	SWI/SNF nucleosome remodeling complex component
stau-1	2.05942e-45	0.493325	1	0.906	5.91382e-41	0	stau-1	protein_coding	stau-1 encodes a double-stranded RNA (dsRNA)-binding protein orthologous to Drosophila Staufen and mammalian STAU1 and STAU2; STAU-1 binds dsRNA in vitro, showing preference for highly structured RNAs; genetic analyses suggest that stau-1 activity is required for regulation of gene expression, RNA interference, and, along with eri-1, germ cell development; STAU-1 is expressed at all developmental…	Is an ortholog of human STAU2 (staufen double-stranded RNA binding protein 2). Exhibits double-stranded RNA binding activity. Is involved in germ cell development and negative regulation of RNA interference.	STAUfen (dsRNA binding protein) homolog
T22B7.4	2.08903e-45	0.332372	1	0.882	5.99885e-41	0	T22B7.4	protein_coding	none available	Is an ortholog of human SGF29 (SAGA complex associated factor 29). Is predicted to have RNA polymerase II transcription regulator recruiting activity and methylated histone binding activity.	not known
cey-1	2.09864e-45	0.676279	1	0.99	6.02647e-41	0	cey-1	protein_coding	cey-1 encodes a protein with a cold-shock/Y-box domain that is expressed in early embryonic blastomeres (at the 15-cell stage, i.e., pre-gastrulation), but is normally repressed in early germline blastomeres by PIE-1.	Is an ortholog of human YBX1 (Y-box binding protein 1). Is predicted to have nucleic acid binding activity. Localizes to the endoplasmic reticulum. Is expressed in germ cell; germ line; pharynx; and somatic cell.	C. Elegans Y-box
hmp-1	2.19409e-45	0.586115	1	0.969	6.30054e-41	0	hmp-1	protein_coding	hmp-1 encodes an alpha-catenin; during development, hmp-1 activity is required for proper enclosure and elongation of the embryo; HMP-1 localizes to hypodermal adherens junctions.	Is an ortholog of human CTNNA2 (catenin alpha 2). Exhibits actin filament binding activity and beta-catenin binding activity. Is involved in several processes, including cytoskeletal anchoring at plasma membrane; embryonic morphogenesis; and regulation of actin cytoskeleton organization. Localizes to the apical junction complex; catenin complex; and cell-cell adherens junction. Is expressed in he…	HuMPback (dorsal lumps)
T09B4.5	2.26895e-45	0.657053	1	0.895	6.51553e-41	0	T09B4.5	protein_coding	none available	Is enriched in NSM; cephalic sheath cell; germ line; intestine; and pharynx based on microarray; tiling array; and RNA-seq studies. Is affected by several genes including daf-16; daf-2; and let-7 based on microarray; tiling array; RNA-seq; and proteomic studies. Is affected by thirteen chemicals including hydrogen sulfide; 1-methylnicotinamide; and methylmercuric chloride based on microarray and …	not known
cya-1	2.28958e-45	0.344403	1	0.842	6.57475e-41	0	cya-1	protein_coding	cya-1 encodes an A-type cyclin; loss of cya-1 via RNAi results in sterility but no defects in embryonic cell divisions, or embryonic lethality, is observed; CYA-1 is predicted to be a substrate of germ-line MPK-1/ERK activity that functions to regulate oocyte organization and differentiation.	Is an ortholog of human CCNA1 (cyclin A1). Is predicted to contribute to protein kinase activity. Is involved in meiotic cell cycle. Human ortholog(s) of this gene are implicated in primary ciliary dyskinesia 29.	CYclin A
fbxb-75	2.38616e-45	0.412333	0.918	0.651	6.85211e-41	0	fbxb-75	protein_coding	none available	Is enriched in hypodermis based on tiling array studies. Is affected by several genes including daf-16; daf-2; and glp-1 based on tiling array; microarray; and RNA-seq studies. Is affected by twelve chemicals including hydrogen sulfide; methylmercuric chloride; and Rotenone based on microarray and RNA-seq studies. Is predicted to encode a protein with the following domains: F-box domain and F-box…	F-box B protein
zip-8	2.44786e-45	0.336462	1	0.906	7.02927e-41	0	zip-8	protein_coding	zip-8 encodes a bZip family transcription factor; the tm721 variation that affects zip-8 has been reported to result in lethality; a zip-8::gfp reporter fusion is expressed in the adult intestine.	Is predicted to have DNA-binding transcription factor activity. Is expressed in intestinal cell.	bZIP transcription factor family
fhod-1	2.49631e-45	0.6039	1	0.962	7.16841e-41	0	fhod-1	protein_coding	none available	Is an ortholog of human FHOD3 (formin homology 2 domain containing 3). Is expressed in muscle cell; pharyngeal muscle cell; and seam cell. Is predicted to encode a protein with the following domains: Armadillo-like helical; Formin, FH2 domain; Armadillo-type fold; and Formin, FH2 domain superfamily.	Formin HOmology Domain
hecd-1	2.52598e-45	0.509592	1	0.989	7.25361e-41	0	hecd-1	protein_coding	none available	Is an ortholog of human HECTD1 (HECT domain E3 ubiquitin protein ligase 1). Is predicted to have metal ion binding activity and ubiquitin-protein transferase activity. Is involved in several processes, including determination of adult lifespan; hemidesmosome assembly; and regulation of Notch signaling pathway.	HECtD1 ubiquitin ligase homolog
K01G5.8	2.54383e-45	0.26479	1	0.9	7.30485e-41	0	K01G5.8	protein_coding	none available	Is an ortholog of human FAM32A (family with sequence similarity 32 member A). Localizes to the nucleolus.	not known
F54C9.9	2.97368e-45	0.44637	1	0.974	8.53922e-41	0	F54C9.9	protein_coding	none available	Is an ortholog of human KRI1 (KRI1 homolog). Human KRI1 exhibits RNA binding activity. Is predicted to encode a protein with the following domains: KRR1 interacting protein 1 and Kri1-like, C-terminal.	not known
unc-97	3.06778e-45	0.456665	1	0.92	8.80944e-41	0	unc-97	protein_coding	The unc-97 gene encodes a LIM domain-containing protein of the PINCH family that is highly similar to human LIMS1 (OMIM:602567) and LIMS2; UNC-97 functions as an adaptor protein important for assembly of muscle adherens junctions and the mechanosensory functions of the touch neurons; UNC-97 interacts with PAT-4/integrin-linked kinase and with UNC-98; UNC-97 colocalizes with PAT-3/beta integrin at…	Is an ortholog of human LIMS1 (LIM zinc finger domain containing 1). Exhibits myosin binding activity. Is involved in several processes, including mitochondrion organization; muscle cell cellular homeostasis; and positive regulation of sarcomere organization. Localizes to several cellular components, including the basal plasma membrane; contractile fiber; and nucleoplasm. Is expressed in body wal…	UNCoordinated
prp-38	3.40994e-45	0.396277	0.993	0.856	9.79199e-41	0	prp-38	protein_coding	none available	Is an ortholog of human PRPF38A (pre-mRNA processing factor 38A). Human PRPF38A exhibits RNA binding activity. Is predicted to encode a protein with the following domain: Pre-mRNA-splicing factor 38.	yeast PRP (splicing factor) related
tag-241	3.47086e-45	0.570441	1	0.939	9.96693e-41	0	tag-241	protein_coding	none available	Is an ortholog of human SOGA1 (suppressor of glucose, autophagy associated 1).	Temporarily Assigned Gene name
prp-6	3.76884e-45	0.410042	1	0.923	1.08226e-40	0	prp-6	protein_coding	none available	Is an ortholog of human PRPF6 (pre-mRNA processing factor 6). Human ortholog(s) of this gene are implicated in retinitis pigmentosa 60. Human PRPF6 exhibits several functions, including RNA binding activity; androgen receptor binding activity; and transcription coactivator activity. Is predicted to encode a protein with the following domains: HAT (Half-A-TPR) repeat; PRP1 splicing factor, N-termi…	yeast PRP (splicing factor) related
rnp-6	3.91601e-45	0.366773	1	0.943	1.12452e-40	0	rnp-6	protein_coding	rnp-6 encodes an ortholog of HALF-PINT in D. melanogaster and FBP Interacting Repressor (FIR)/PUF60 in mammals, predicted to be involved in mRNA splicing regulation, mRNA localization, or transcriptional regulation via TFIIH.	Is an ortholog of human PUF60 (poly(U) binding splicing factor 60). Is predicted to have RNA binding activity.	RNP (RRM RNA binding domain) containing
tat-1	3.97094e-45	0.486831	1	0.945	1.1403e-40	0	tat-1	protein_coding	tat-1 encodes one of six C. elegans subfamily IV P-type ATPase that, by sequence similarity, is proposed to function as an aminophospholipid translocase (flippase); TAT-1 activity is required for regulating phosphatidylserine asymmetry on the plasma membrane and thus, for regulation of phagocytic engulfment of cells; in addition, TAT-1 activity is required for phosphatidylserine transport across …	Is an ortholog of human ATP8A1 (ATPase phospholipid transporting 8A1). Exhibits ATPase-coupled intramembrane lipid transporter activity. Is involved in several processes, including lysosome organization; phospholipid translocation; and regulation of phagocytosis, engulfment. Localizes to several cellular components, including the Golgi apparatus; apical plasma membrane; and basolateral plasma mem…	Transbilayer Amphipath Transporters (subfamily IV P-type ATPase)
mag-1	4.07501e-45	0.334239	1	0.934	1.17018e-40	0	mag-1	protein_coding	none available	Is an ortholog of human MAGOH (mago homolog, exon junction complex subunit) and MAGOHB (mago homolog B, exon junction complex subunit). Human MAGOHB exhibits RNA binding activity. Is predicted to encode a protein with the following domains: Mago nashi protein and Mago nashi superfamily.	Drosophila MAGonashi homolog
pabp-2	4.09377e-45	0.333153	1	0.915	1.17557e-40	0	pabp-2	protein_coding	pabp-2 encodes the C. elegans PABPN1 (polyadenylate-binding protein, nuclear 1) ortholog; by homology, PABP-2 is predicted to function as a poly(A)-binding protein involved in several aspects of pre-mRNA processing; large-scale RNAi screens indicate that pabp-2 activity is essential for embryonic and larval development, as well as normal rates of growth and locomotion; in humans, expansion of a p…	Is an ortholog of human PABPN1 (poly(A) binding protein nuclear 1). Is predicted to have RNA binding activity. Human ortholog(s) of this gene are implicated in oculopharyngeal muscular dystrophy.	PolyA Binding Protein (nuclear)
dnj-30	4.11418e-45	0.255745	0.993	0.848	1.18143e-40	0	dnj-30	protein_coding	This gene encodes a protein containing a DnaJ ('J') domain.	Is an ortholog of human DNAJC8 (DnaJ heat shock protein family (Hsp40) member C8). Human DNAJC8 exhibits Hsp70 protein binding activity. Is predicted to encode a protein with the following domains: DnaJ domain and Chaperone J-domain superfamily.	DNaJ domain (prokaryotic heat shock protein)
fzy-1	4.22827e-45	0.410045	1	0.791	1.21419e-40	0	fzy-1	protein_coding	fzy-1 encodes an ortholog of S. cerevisiae Cdc20p that is required for themetaphase-to-anaphase transition, the deposition of extra meioticchromosomes to polar bodies, and postembryonic vulval development; on thebasis of orthology, FZY-1 is predicted to regulate anaphase-promotingcomplex (APC); FZY-1 protein is found in early embryonic cells atprometaphase and metaphase of mitosis and meiosis I, …	Is an ortholog of human CDC20 (cell division cycle 20). Is predicted to have anaphase-promoting complex binding activity and ubiquitin-protein transferase activator activity. Is involved in several processes, including metaphase/anaphase transition of meiosis I; polar body extrusion after meiotic divisions; and polarity specification of anterior/posterior axis. Localizes to the condensed chromoso…	FiZzY (CDC20 protein family) homolog
pbrm-1	4.35992e-45	0.569906	1	0.975	1.25199e-40	0	pbrm-1	protein_coding	pbrm-1 encodes an ortholog of human polybromo 1 (OMIM:606083) and Saccharomyces cerevisiae RSC1 and RSC2; by homology, PBRM-1 is predicted to function in chromatin remodeling and transcriptional regulation; pbrm-1 genetically interacts with two or more components of the EGF/RAS signaling pathway, and is required for such signaling in vulval development; pbrm-1 also interacts genetically with vab-…	Is an ortholog of human PBRM1 (polybromo 1). Is predicted to contribute to DNA translocase activity. Is expressed in head; somatic cell; tail; and tail precursor cell. Is used to study alcohol use disorder.	PolyBRoMo domain containing
leo-1	4.57415e-45	0.368017	1	0.901	1.31351e-40	0	leo-1	protein_coding	leo-1 encodes the C. elegans ortholog of mammalian and Saccharomyces cerevisiae LEO1 that is a member of the PAF1 (Polymerase-Associated Factor 1) complex; by homology LEO-1 is predicted to function in the regulation of transcription.	Is an ortholog of human LEO1 (LEO1 homolog, Paf1/RNA polymerase II complex component). Is predicted to have RNA polymerase II C-terminal domain phosphoserine binding activity.	LEO1 homolog, a component of the PAF1 complex that associates with the RNA polymerase II
hch-1	4.64705e-45	0.577669	1	0.838	1.33445e-40	0	hch-1	protein_coding	hch-1 encodes a member of the zinc-dependent metalloprotease family that contains an epidermal growth factor-like domain, a CUB domain, and a TSP1 domain and affects hatching and QL neuroblast migration.	Is predicted to have metalloendopeptidase activity. Is involved in hatching and neuron migration. Is expressed in hypodermis and seam cell.	defective HatCHing
R04F11.3	4.85839e-45	0.303468	0.993	0.878	1.39513e-40	0	R04F11.3	protein_coding	none available	Is predicted to contribute to DNA-directed DNA polymerase activity.	not known
hnd-1	4.91147e-45	0.660486	0.945	0.65	1.41038e-40	0	hnd-1	protein_coding	hnd-1 encodes a Hand bHLH transcription factor required for normal viability, gonadogenesis, and posterior body morphology; HND-1 is required for the formation of both somatic gonadal precursors and primordial germ cells, but not for later gonadogenesis; HND-1 is expressed embryogenesis in embryonic mesodermal precursor cells generating (mostly) body wall muscle, in somatic gonad precursor cells,…	Is predicted to have protein dimerization activity. Is expressed in several structures, including Daa; Dap; Dpa; Dpp; and somatic gonad precursor.	HAND bHLH transcription factor family
cki-2	4.98288e-45	0.414887	1	0.791	1.43088e-40	0	cki-2	protein_coding	cki-2 encodes a cyclin-dependent kinase (CDK) inhibitor of the CIP/KIP family, orthologous to human CDKN1C (OMIM:600856, which when mutated leads to Beckwith-Wiedemann syndrome) that may play a role in cell cycle progression during embryogenesis; CKI-2 interacts with PCN-1, a proliferating cell nuclear antigen homolog, SMO-1, a SUMO (ubiquitin related) homolog, and the RING domain-containing prot…	Is an ortholog of human CDKN1B (cyclin dependent kinase inhibitor 1B). Is predicted to have cyclin-dependent protein serine/threonine kinase inhibitor activity. Is involved in several processes, including cell cycle arrest; gonad development; and regulation of cell cycle process. Is expressed in several structures, including hyp7; hyp7; hyp7; hyp7; and hyp7.	CKI family (Cyclin-dependent Kinase Inhibitor)
din-1	5.20534e-45	0.594311	1	0.996	1.49477e-40	0	din-1	protein_coding	none available	Is an ortholog of human SPEN (spen family transcriptional repressor). Is predicted to have RNA binding activity. Localizes to the nucleus. Is expressed in several structures, including body wall musculature; hermaphrodite distal tip cell; intestine; pharynx; and vulval precursor cell.	DAF-12 Interacting Protein
scc-3	5.79086e-45	0.396787	0.986	0.886	1.6629e-40	0	scc-3	protein_coding	scc-3 encodes a cohesin complex subunit homologous to Saccharomyces cerevisiae Irr1p/Scc3p; SCC-3 is required during meiosis for synaptonemal complex formation and sister chromatid cohesion, proper localization of REC-8 to chromosomes, mitotic chromosome segregation, embryonic development, and vulval morphogenesis; in embryos, SCC-3 forms a cohesin complex with SCC-1, SMC-1, SMC-3, and TIM-1, a H…	Is an ortholog of human STAG1 (stromal antigen 1) and STAG3 (stromal antigen 3). Is predicted to have DNA binding activity and chromatin binding activity. Is involved in meiotic sister chromatid cohesion and mitotic sister chromatid segregation. Localizes to the chromatin and cohesin complex. Is expressed in gonad. Human ortholog(s) of this gene are implicated in premature ovarian failure.	yeast SCC (mitotic condensin subunit) homolog
ZK484.4	5.90951e-45	0.446227	1	0.963	1.69697e-40	0	ZK484.4	protein_coding	none available	Is an ortholog of human TICRR (TOPBP1 interacting checkpoint and replication regulator). Is expressed in gonad. Human TICRR exhibits chromatin binding activity. Is predicted to encode a protein with the following domain: Treslin.	TRESlin (TRESLIN) homolog
ZK328.4	6.57778e-45	0.298988	0.993	0.833	1.88887e-40	0	ZK328.4	protein_coding	none available	Is an ortholog of human GCNA (germ cell nuclear acidic peptidase). Is involved in meiotic chromosome segregation. Localizes to the condensed chromosome. Is expressed in germ cell.	Germ Cell Nuclear Antigen
let-765	6.97841e-45	0.281085	1	0.935	2.00392e-40	0	let-765	protein_coding	none available	Is an ortholog of human SBNO1 (strawberry notch homolog 1). Is involved in several processes, including nematode male tail tip morphogenesis; positive regulation of Ras protein signal transduction; and vulval cell fate specification. Localizes to the nucleus. Is expressed in several structures, including hyp7; hyp7; hyp7; hyp7; and hyp7.	LEThal
his-64	7.21492e-45	0.531056	1	0.91	2.07184e-40	0	his-64	protein_coding	his-64 encodes an H4 histone.	Is an ortholog of human H4C2 (H4 clustered histone 2). Is predicted to have DNA binding activity and protein heterodimerization activity. Is involved in positive regulation of transcription by RNA polymerase II. Is expressed in head and tail.	HIStone
T28C6.7	7.37157e-45	0.519448	1	0.994	2.11682e-40	0	T28C6.7	protein_coding	none available	Is expressed in tail.	not known
cst-1	7.46221e-45	0.373272	1	0.935	2.14285e-40	0	cst-1	protein_coding	cst-1 encodes one of two C. elegans protein kinases orthologous to the MST (mammalian Ste20-like) kinases and Drosophila Hippo; CST-1 appears to play a role in the responses to oxidative stress and determination of adult lifespan; in regulating stress response and lifespan, CST-1 functions upstream of the DAF-16/FOXO transcription factor; CST-1 physically interacts with RSF-1, the C. elegans homo…	Is an ortholog of human STK3 (serine/threonine kinase 3). Exhibits protein serine/threonine kinase activity. Is involved in determination of adult lifespan and muscle fiber development. Is expressed in hypodermis; sensory neurons; terminal bulb; and vulva.	Caenorhabditis STE20-like kinase
let-711	8.13226e-45	0.502412	1	0.953	2.33526e-40	0	let-711	protein_coding	let-711 encodes the C. elegans ortholog of NOT1, the conserved core component of the multisubunit CCR4/NOT complex that plays a role in regulation of gene expression via various processes including transcriptional control, mRNA deadenylation, and protein ubiquitination; in C. elegans, let-711 activity is essential for embryonic and larval development and in particular, for proper spindle position…	Is an ortholog of human CNOT1 (CCR4-NOT transcription complex subunit 1). Is involved in several processes, including microtubule cytoskeleton organization; negative regulation of gene expression; and nematode larval development. Localizes to the CCR4-NOT complex and cytoplasm. Is expressed in germ line; gonad; and in male.	LEThal
cash-1	8.93293e-45	0.402342	1	0.941	2.56518e-40	0	cash-1	protein_coding	cash-1 encodes an ortholog of Drosophila CKA and the human striatins STRN, STRN3, and STRN4 that is required for vulval development; CASH-1 has an N-terminal region which may bind caveolin or calmodulin, and a C-terminal region with five tandem WD domains; by its orthology with CKA and striatins, CASH-1 is predicted to act as a scaffold linking signal transduction proteins (such as JKK-1 and JNK-…	Is an ortholog of human STRN (striatin) and STRN3 (striatin 3). Is involved in several processes, including positive regulation of GTPase activity; positive regulation of endocytic recycling; and regulation of Golgi organization.	CKA And Striatin Homolog
aspm-1	8.94621e-45	0.337556	0.979	0.734	2.56899e-40	0	aspm-1	protein_coding	aspm-1 encodes a protein, with one N-terminal calponin-homology domain and two IQ calmodulin-binding domains, that is orthologous to Drosophila Asp (Abnormal Spindles) and to human ASPM (OMIM:605481), which when mutated leads to primary microcephaly; in C. elegans, ASPM-1 is required for the forces that regulate meiotic spindle rotation in meiosis I and II and for proper meiotic spindle organizat…	Is an ortholog of human ASPM (abnormal spindle microtubule assembly). Exhibits calmodulin binding activity and protein domain specific binding activity. Is involved in establishment of meiotic spindle orientation; meiotic spindle organization; and regulation of protein localization. Localizes to the spindle midzone and spindle pole. Is used to study microcephaly. Human ortholog(s) of this gene ar…	mammalian ASPM (Abnormal SPindles & primary Microcephaly) homolog
lam-2	9.50461e-45	0.41982	1	0.897	2.72934e-40	0	lam-2	protein_coding	lam-2 encodes a laminin gamma subunit; lam-2 activity is required for embryonic development and for regulation of muscle arm extension; loss of lam-2 function via large-scale RNAi screens results in embryonic, larval, and adult lethality, sterility, body morphology defects, and abnormal locomotion.	Is an ortholog of human LAMC1 (laminin subunit gamma 1). Is involved in positive regulation of locomotion. Human ortholog(s) of this gene are implicated in junctional epidermolysis bullosa Herlitz type and junctional epidermolysis bullosa non-Herlitz type.	LAMinin related. See also lmb-
smc-5	9.76136e-45	0.331736	1	0.888	2.80307e-40	0	smc-5	protein_coding	none available	Is an ortholog of human SMC5 (structural maintenance of chromosomes 5). Is predicted to have ATP binding activity. Is involved in meiotic DNA double-strand break processing involved in reciprocal meiotic recombination. Localizes to the condensed nuclear chromosome. Is expressed in germ line.	SMC (structural maintenance of chromosomes) family
tam-1	9.93286e-45	0.48129	1	0.963	2.85232e-40	0	tam-1	protein_coding	tam-1 encodes a broadly expressed nuclear protein with RING finger, B-box, and glutamine/asparagine-rich domains that promotes signalling in the class B synthetic-multivulva gene pathway (which includes the lin-35/RB gene), and also promotes the activity of genes in multicopy transgenic arrays; the normal role of TAM-1's class B activity is presumably to inhibit RAS pathway activity in vulval dev…	Is predicted to have metal ion binding activity. Is involved in several processes, including chromosome segregation; negative regulation of vulval development; and positive regulation of gene expression, epigenetic. Localizes to the germ cell nucleus. Is expressed in several structures, including germ line.	Tandem Array expression Modifier
let-716	1.03219e-44	0.421334	1	0.967	2.96404e-40	0	let-716	protein_coding	none available	Is an ortholog of human PDCD11 (programmed cell death 11). Human PDCD11 exhibits transcription factor binding activity. Is predicted to encode a protein with the following domains: HAT (Half-A-TPR) repeat; Tetratricopeptide-like helical domain superfamily; Nucleic acid-binding, OB-fold; and RNA-binding domain, S1.	LEThal
pap-1	1.03942e-44	0.429733	1	0.961	2.98478e-40	0	pap-1	protein_coding	pap-1 encodes a poly (A) polymerase; large-scale RNAi screens indicate that PAP-1 activity is essential for reproduction, embryonic and larval development, proper body morphology, normal rates of growth, and coordinated locomotion.	Is an ortholog of human PAPOLB (poly(A) polymerase beta) and PAPOLG (poly(A) polymerase gamma). Is predicted to have polynucleotide adenylyltransferase activity.	Poly-A Polymerase
plk-1	1.12043e-44	0.415287	0.993	0.831	3.21741e-40	0	plk-1	protein_coding	plk-1 encodes a serine/threonine polo-like kinase homologous to Drosophila polo and Saccharomyces cerevisiae CDC5; during development, plk-1 functions to regulate meiotic cell cycle progression as well as embryonic cytoplasmic polarity in newly fertilized embryos and possibly germline development; specifically, plk-1 is required for meiotic nuclear envelope breakdown, polar body formation and ext…	Is an ortholog of human PLK1 (polo like kinase 1). Exhibits protein kinase activity. Is involved in several processes, including meiotic nuclear division; microtubule cytoskeleton organization; and mitotic nuclear envelope disassembly. Localizes to several cellular components, including the condensed chromosome; cytoskeleton; and nucleus. Is expressed in AB and embryonic cell.	POLO Kinase
zyg-1	1.15832e-44	0.293674	0.993	0.801	3.32623e-40	0	zyg-1	protein_coding	zyg-1 encodes a homolog of polo-like and calcium-dependent kinases that is required for daughter centriole formation; ZYG-1 localizes transiently to centrosomes and acts at least one cell cycle prior to each spindle assembly event; ZYG-1 activity is required for proper localization of the SAS-5 and SAS-6 coiled-coil proteins that are also required for centriole duplication.	Is an ortholog of human PDIK1L (PDLIM1 interacting kinase 1 like) and STK35 (serine/threonine kinase 35). Exhibits identical protein binding activity and protein serine/threonine kinase activity. Is involved in several processes, including microtubule cytoskeleton organization; positive regulation of cell cycle; and regulation of cellular protein localization. Localizes to the centriole and centr…	ZYGote defective : embryonic lethal
T13H5.4	1.31873e-44	0.326308	1	0.907	3.78687e-40	0	T13H5.4	protein_coding	none available	Is an ortholog of human SF3A3 (splicing factor 3a subunit 3). Is predicted to have RNA binding activity.	not known
emb-9	1.46577e-44	0.669345	1	0.965	4.20911e-40	0	emb-9	protein_coding	emb-9 encodes the alpha-1 chain of Type IV basement membrane collagen most closely equivalent to human COL4A1 (OMIM:120130) on the basis of biological function; EMB-9 forms heterotrimeric Type IV collagen with LET-2, the alpha-2-like chain, and is required for the assembly and/or secretion of LET-2; EMB-9 is essential for embryonic morphogenesis, particularly epidermal elongation, and for larval …	Is an ortholog of human COL4A3 (collagen type IV alpha 3 chain); COL4A5 (collagen type IV alpha 5 chain); and COL4A6 (collagen type IV alpha 6 chain). Is predicted to have extracellular matrix structural constituent. Is involved in several processes, including extracellular matrix organization; nematode larval development; and positive regulation of axon regeneration. Localizes to the basement me…	abnormal EMBroygenesis
acdh-10	1.52516e-44	0.499527	1	0.941	4.37964e-40	0	acdh-10	protein_coding	T08G2.3 is orthologous to the human gene ACYL-CoA DEHYDROGENASE, MEDIUM-CHAIN (ACADM; OMIM:607008), which when mutated leads to MCAD deficiency.	Is an ortholog of human ACADM (acyl-CoA dehydrogenase medium chain). Is predicted to have medium-chain-acyl-CoA dehydrogenase activity. Localizes to the mitochondrion. Is expressed in hypodermis and intestine. Human ortholog(s) of this gene are implicated in medium chain acyl-CoA dehydrogenase deficiency.	Acyl CoA DeHydrogenase
coh-1	1.69344e-44	0.395511	1	0.84	4.8629e-40	0	coh-1	protein_coding	coh-1 encodes a RAD21 homolog that affects embryonic viability and is believed to affect cohesion of sister chromatids in somatic cells; expressed in the distal tip cells of the gonad, embryonic, and somatic cells	Is an ortholog of human RAD21L1 (RAD21 cohesin complex component like 1). Is predicted to have chromatin binding activity. Is expressed in several structures, including anterior gonad arm; germ line; gon_herm_dtc_A; and gon_herm_dtc_P. Human ortholog(s) of this gene are implicated in Cornelia de Lange syndrome 4.	COHesin family
unc-71	1.72824e-44	0.354518	1	0.883	4.9628e-40	0	unc-71	protein_coding	unc-71 encodes an ADAM, a disintegrin and metalloprotease-containing transmembrane protein that is a member of the metzincin superfamily of proteases; UNC-71 is required non-cell autonomously for motor axon guidance and sex myoblast migration; UNC-71 does not appear to have an active metalloprotease domain, but functions with UNC-6/netrin and integrins INA-1/PAT-3 to provide guidance cues during …	Is an ortholog of human ADAM11 (ADAM metallopeptidase domain 11) and ADAM22 (ADAM metallopeptidase domain 22). Is predicted to have metallopeptidase activity. Localizes to the membrane. Is expressed in several structures, including buccal cavity; excretory system; nerve ring; neuronal sheath cell; and neurons.	UNCoordinated
R11A8.2	1.77111e-44	0.367151	0.993	0.863	5.08593e-40	0	R11A8.2	protein_coding	none available	Is an ortholog of human GPKOW (G-patch domain and KOW motifs). Is predicted to have nucleic acid binding activity.	G patch domain and KOW motif containing protein
C10G11.7	1.82306e-44	0.649019	1	0.955	5.23511e-40	0	C10G11.7	protein_coding	none available	Is expressed in several structures, including neurons. Is predicted to encode a protein with the following domains: Calponin homology domain and CH domain superfamily.	Calponin Homology Domain containing Protein
kup-1	1.92832e-44	0.307862	1	0.894	5.53736e-40	0	kup-1	protein_coding	kup-1 encodes a novel protein that is conserved in C. briggsae, but contains no other known homologs; kup-1 is the upstream gene in an operon with pkc-1, which encodes two protein kinase C isoforms of the nPKC isotype; the polycistronic kup-1/pkc-1 mRNA is detected at low levels in embryos and larvae, but its expression greatly increases in adults; as loss of kup-1 activity via large-scale RNAi s…	Is enriched in intestine based on RNA-seq and microarray studies. Is affected by several genes including daf-16; glp-1; and gld-1 based on microarray; tiling array; RNA-seq; and proteomic studies. Is affected by twelve chemicals including Rotenone; Mianserin; and Zidovudine based on RNA-seq and microarray studies.	Kinase UPstream gene (in operon)
prpf-4	2.04284e-44	0.398863	1	0.949	5.86622e-40	0	prpf-4	protein_coding	none available	Is an ortholog of human PRPF4B (pre-mRNA processing factor 4B). Is predicted to have protein kinase activity.	vertebrate Pre-mRNA Processing Factor
D2045.9	2.15118e-44	0.257566	0.973	0.65	6.17733e-40	0	D2045.9	protein_coding	none available	Is an ortholog of human CERCAM (cerebral endothelial cell adhesion molecule); COLGALT1 (collagen beta(1-O)galactosyltransferase 1); and COLGALT2 (collagen beta(1-O)galactosyltransferase 2). Human COLGALT1 exhibits procollagen galactosyltransferase activity. Is predicted to encode a protein with the following domain: Glycosyl transferase, family 25.	not known
tag-349	2.18147e-44	0.415444	0.993	0.85	6.26432e-40	0	tag-349	protein_coding	none available	Is an ortholog of human ARIH1 (ariadne RBR E3 ubiquitin protein ligase 1). Is predicted to have ubiquitin conjugating enzyme binding activity and ubiquitin protein ligase activity.	ARI (ubiquitin ligase Ariadne) homolog
Y41D4A.3	2.4112e-44	0.449056	0.986	0.756	6.92401e-40	0	Y41D4A.3	protein_coding	none available	Is enriched in GABAergic neurons and hypodermis based on tiling array studies. Is affected by several genes including daf-2; clk-1; and eat-2 based on microarray and RNA-seq studies. Is affected by sixteen chemicals including 1-methylnicotinamide; methylmercuric chloride; and Rotenone based on RNA-seq and microarray studies. Is predicted to encode a protein with the following domain: F-box associ…	not known
pqn-85	2.64848e-44	0.328543	0.993	0.903	7.60537e-40	0	pqn-85	protein_coding	pqn-85 encodes an ortholog of budding yeast Scc2p, Drosophila NIPPED-B,and human NIPBL (OMIM:608667, mutated in Cornelia de Lange syndrome)that is required for resistance to double-stranded DNA breakage; PQN-85is also required, with MAU-2 and SCC-3, for normal chromosomesegregation and embryonic viability; pqn-85(RNAi) induceshypersensitivity to double-stranded breaks in DNA (manifested byabnorma…	Is an ortholog of human NIPBL (NIPBL cohesin loading factor). Is predicted to have chromatin binding activity. Is involved in embryo development and mitotic sister chromatid segregation. Human ortholog(s) of this gene are implicated in Cornelia de Lange syndrome 1.	Prion-like-(Q/N-rich)-domain-bearing protein
F59A2.6	2.94806e-44	0.36578	1	0.942	8.46565e-40	0	F59A2.6	protein_coding	none available	Is an ortholog of human GOLGA4 (golgin A4). Human GOLGA4 exhibits GTPase binding activity. Is predicted to encode a protein with the following domain: GRIP domain.	GOLGi associated coiled-coil protein homolog
hil-5	2.99975e-44	0.709568	0.993	0.823	8.61407e-40	0	hil-5	protein_coding	none available	Is an ortholog of human H1-1 (H1.1 linker histone, cluster member); H1-4 (H1.4 linker histone, cluster member); and H1-5 (H1.5 linker histone, cluster member). Is predicted to have double-stranded DNA binding activity and nucleosomal DNA binding activity. Is expressed widely.	HIstone H1 Like
Y41D4B.26	3.04355e-44	0.487608	1	0.81	8.73986e-40	0	Y41D4B.26	protein_coding	none available	Is enriched in several structures, including Z1.p; Z4.a; intestine; male distal tip cell; and pharyngeal muscle cell based on tiling array and RNA-seq studies. Is affected by several genes including daf-2; eat-2; and dpy-7 based on microarray; tiling array; and RNA-seq studies. Is affected by nineteen chemicals including 1-methylnicotinamide; methylmercuric chloride; and Mianserin based on RNA-se…	not known
R05D3.8	3.16715e-44	0.42331	0.973	0.744	9.09478e-40	0	R05D3.8	protein_coding	none available	Is predicted to have mRNA binding activity.	not known
mtr-4	3.24531e-44	0.371203	0.986	0.896	9.31924e-40	0	mtr-4	protein_coding	mtr-4 encodes the C. elegans homolog of Saccharomyces cerevisiae Mtr4p, an RNA helicase that functions as part of the TRAMP complex that regulates polyadenylation of mRNAs destined for decay or exosomal trimming; loss of mtr-4 activity results in a variety of defects, including defects in germ line development; MTR-4 can be phosphorylated by murine ERK2 in vitro, suggesting that it is a substrate…	Is an ortholog of human MTREX (Mtr4 exosome RNA helicase). Is predicted to have RNA helicase activity. Is expressed in PVDL and PVDR.	yeast MTR (mRNA TRansport) homolog
lex-1	3.25973e-44	0.510205	1	0.943	9.36064e-40	0	lex-1	protein_coding	lex-1 encodes a protein that contains an ATPase domain and a bromodomain and is similar to Saccharomyces cerevisiae Yta7p which is involved in maintaining euchromatin-heterochromatin boundaries; lex-1 functions, together with tam-1, to positively regulate expression of repetitive sequences, such as those found in multicopy transgenes; in addition, like tam-1, lex-1 functions as a class B syntheti…	Is an ortholog of human ATAD2 (ATPase family AAA domain containing 2) and ATAD2B (ATPase family AAA domain containing 2B). Is predicted to have ATPase activity; chromatin binding activity; and histone binding activity. Is involved in regulation of heterochromatin assembly.	Lin-48 EXpression abnormal
tlk-1	3.37702e-44	0.489398	1	0.974	9.69745e-40	0	tlk-1	protein_coding	tlk-1 encodes, through alternative splicing, two isoforms of a Tousled-class serine/threonine protein kinase; TLK-1A/B are orthologous to Tousled from A. thaliana; tlk-1(RNAi) embryos have, compared to normal embryos, reduced phosphorylation of the RNA polymerase II C-terminal domain at Serine-2 and methylation of histone H3 at Lysine-36 (posttranslational modifications associated with transcript…	Is an ortholog of human TLK2 (tousled like kinase 2). Exhibits protein serine/threonine kinase activity. Is involved in positive regulation of protein kinase activity; protein autophosphorylation; and regulation of transcription by RNA polymerase II. Localizes to the nuclear chromatin. Is expressed in germ line and head.	Tousled-Like Kinase
Y17G7B.20	3.62788e-44	0.512367	1	0.991	1.04178e-39	0	Y17G7B.20	protein_coding	none available	Is enriched in NSM; body wall muscle cell; coelomocyte; germ line; and mechanosensory neurons based on microarray; tiling array; and RNA-seq studies. Is affected by several genes including daf-12; gld-1; and hsf-1 based on microarray and RNA-seq studies. Is affected by Aspirin; Rifampin; and Sirolimus based on RNA-seq and microarray studies.	not known
cpsf-2	4.20049e-44	0.338975	1	0.882	1.20621e-39	0	cpsf-2	protein_coding	none available	Is an ortholog of human CPSF2 (cleavage and polyadenylation specific factor 2). Is predicted to have RNA binding activity.	Cleavage and Polyadenylation Specificity Factor
Y37E11AL.3	4.33751e-44	0.252588	0.979	0.718	1.24556e-39	0	Y37E11AL.3	protein_coding	none available	Is enriched in germ line based on RNA-seq studies. Is affected by several genes including daf-16; daf-2; and hsf-1 based on microarray and RNA-seq studies. Is affected by nine chemicals including Rotenone; Alovudine; and stavudine based on RNA-seq and microarray studies.	not known
cey-4	4.51766e-44	0.534104	1	0.977	1.29729e-39	0	cey-4	protein_coding	cey-4 encodes a Y box-containing protein with no known function in vivo;CEY-4 associates with CGH-1 and CEY-2/3 in cytoplasmic particles of thegonad and early embryo.	Is an ortholog of human YBX1 (Y-box binding protein 1) and YBX3 (Y-box binding protein 3). Exhibits ribonucleoprotein complex binding activity. Localizes to the ribonucleoprotein complex. Is expressed in germ cell; germ line; and somatic cell.	C. Elegans Y-box
pat-3	5.03344e-44	0.562683	1	0.958	1.4454e-39	0	pat-3	protein_coding	pat-3 encodes the C. elegans beta-integrin subunit; pat-3 is an essential gene that is required for muscle cell attachment to the overlying hypodermis and for normal muscle filament assembly and function; in addition, pat-3 is required for normal axon guidance and for ovulation; antibody staining reveals that PAT-3 is expressed in body wall muscle as well as in the anal depressor, sphincter, inte…	Is an ortholog of human ITGB1 (integrin subunit beta 1). Is predicted to have integrin binding activity. Is involved in several processes, including mitochondrion organization; muscle cell cellular homeostasis; and positive regulation of cytoskeleton organization. Localizes to several cellular components, including the contractile fiber; focal adhesion; and lateral plasma membrane. Is expressed i…	Paralysed Arrest at Two-fold
T19H12.2	5.08114e-44	0.308851	1	0.824	1.4591e-39	0	T19H12.2	protein_coding	none available	Is an ortholog of human ANP32A (acidic nuclear phosphoprotein 32 family member A); ANP32B (acidic nuclear phosphoprotein 32 family member B); and ANP32E (acidic nuclear phosphoprotein 32 family member E). Is predicted to have histone binding activity. Is expressed in germ line.	not known
nasp-1	5.20353e-44	0.40091	1	0.879	1.49425e-39	0	nasp-1	protein_coding	none available	Is an ortholog of human NASP (nuclear autoantigenic sperm protein). Is predicted to have histone binding activity. Is expressed in metacorpus; pharynx; and terminal bulb.	NASP (human Nuclear Autoantigenic Sperm Protein) homolog
ccdc-47	5.32794e-44	0.447341	1	0.954	1.52997e-39	0	ccdc-47	protein_coding	none available	Is an ortholog of human CCDC47 (coiled-coil domain containing 47). Is predicted to have calcium ion binding activity. Is expressed in tail.	CCDC (human Coiled Coil Domain Containing) homolog
symk-1	5.64663e-44	0.38018	1	0.921	1.62149e-39	0	symk-1	protein_coding	none available	Is an ortholog of human SYMPK (symplekin). Is predicted to encode a protein with the following domains: Armadillo-like helical; Symplekin/Pta1; Symplekin C-terminal; and Symplekin/Pta1, N-terminal.	SYMpleKin cleavage and polyadenylation factor
smo-1	5.73578e-44	0.388685	1	0.938	1.64709e-39	0	smo-1	protein_coding	smo-1 encodes the C. elegans ortholog of SUMO, a small ubiquitin-like moiety that, when attached to protein substrates, regulates their subcellular localization and activity; smo-1 is an essential gene: loss of its activity results in embryonic and larval lethality; in addition, smo-1 mutants have defects in synaptonemal complex disassembly and bivalent formation, enhance meiotic defects of zhp-3…	Is an ortholog of human SUMO1 (small ubiquitin like modifier 1). Exhibits identical protein binding activity. Is involved in several processes, including mitotic nuclear division; multicellular organismal locomotion; and muscle cell cellular homeostasis. Is expressed in several structures, including P3.p hermaphrodite; P4.p hermaphrodite; P8.p hermaphrodite; hermaphrodite somatic gonadal cell; an…	SUMO (ubiquitin-related) homolog
cpf-1	6.01795e-44	0.478191	1	0.868	1.72811e-39	0	cpf-1	protein_coding	none available	Is an ortholog of human CSTF1 (cleavage stimulation factor subunit 1). Human CSTF1 exhibits RNA binding activity. Is predicted to encode a protein with the following domains: WD40 repeat; WD40/YVTN repeat-like-containing domain superfamily; G-protein beta WD-40 repeat; Cleavage stimulation factor subunit 1, dimerisation domain; WD40-repeat-containing domain superfamily; and CSTF1, dimerization do…	Cleavage and Polyadenylation Factor
W01C8.1	6.43472e-44	0.2707	1	0.874	1.84779e-39	0	W01C8.1	protein_coding	none available	Is enriched in GABAergic neurons; excretory cell; and neurons based on tiling array studies. Is affected by several genes including daf-2; let-60; and drh-3 based on microarray; tiling array; and RNA-seq studies. Is affected by eight chemicals including methylmercuric chloride; Tunicamycin; and multi-walled carbon nanotube based on microarray and RNA-seq studies.	not known
K08F4.1	6.54084e-44	0.358745	0.993	0.86	1.87827e-39	0	K08F4.1	protein_coding	none available	Is an ortholog of human CHTF18 (chromosome transmission fidelity factor 18). Is predicted to have ATP binding activity.	Chromosome Transmission Fidelity factor homolog
pak-1	6.71415e-44	0.367104	1	0.885	1.92804e-39	0	pak-1	protein_coding	pak-1 encodes, by alternative splicing, at least five isoforms of aputative p21-activated kinase orthologous to human PAK1, PAK2 (OMIM:?),and PAK3 (OMIM:300142, mutated in nonsyndromic mental retardation);PAK-1 is required (redundantly with its paralog, MAX-2) for normalaxonal guidance of motoneurons, P cell migration, and locomotion, withmax-2(cy2);pak-1(ok448) double mutants phenotypically rese…	Is an ortholog of human PAK1 (p21 (RAC1) activated kinase 1) and PAK3 (p21 (RAC1) activated kinase 3). Exhibits GTP binding activity and protein kinase activity. Is involved in several processes, including hemidesmosome assembly; inductive cell migration; and motor neuron axon guidance. Localizes to several cellular components, including the cytosol; hemidesmosome; and neuronal cell body. Colocal…	P21-Activated Kinase family
mog-4	7.14994e-44	0.300412	0.993	0.862	2.05318e-39	0	mog-4	protein_coding	The mog-4 gene encodes a DEAH helicase orthologous to the Drosophila CG10689 and the S. cerevisiae PRP2 proteins.	Is an ortholog of human DHX16 (DEAH-box helicase 16). Is predicted to have 3'-5' RNA helicase activity and RNA binding activity. Is involved in several processes, including embryonic body morphogenesis; feminization of hermaphroditic germ-line; and germ cell development.	Masculinisation Of Germline
mrg-1	7.66496e-44	0.372032	1	0.896	2.20107e-39	0	mrg-1	protein_coding	mrg-1 encodes a chromodomain-containing protein orthologous to mammalian MRG15, an essential mortality factor-related protein that promotes cell proliferation;during development, maternal MRG-1 is required for embryonic viability and for proliferation and survival of primordial germs cells (PGCs); in embryonic and PGC development MRG-1 likely functions as a transcriptional regulator, as loss of m…	Is an ortholog of human MORF4L1 (mortality factor 4 like 1) and MORF4L2 (mortality factor 4 like 2). Is involved in embryo development; germ cell development; and regulation of transcription by RNA polymerase II. Localizes to the autosome. Is expressed in several structures, including Caa; Cpa; Ea; Psub4; and oocyte.	human MRG (Mortality factor-Related Gene) related
ZC449.5	8.46731e-44	0.443182	1	0.911	2.43147e-39	0	ZC449.5	protein_coding	none available	Is enriched in intestine and muscle cell based on RNA-seq and microarray studies. Is affected by several genes including daf-2; skn-1; and hsf-1 based on microarray and RNA-seq studies. Is affected by thirteen chemicals including Alovudine; stavudine; and Zidovudine based on RNA-seq and microarray studies.	not known
hpl-2	8.56469e-44	0.291881	1	0.907	2.45944e-39	0	hpl-2	protein_coding	hpl-2 encodes one of two C. elegans heterochromatin protein 1 (HP1) homologs; hpl-2 activity is required for silencing of transgenes in the germline, germline development, and vulval cell fate specification; in addition, hpl-2 negatively regulates RNA-mediated interference (RNAi); hpl-2 also functions redundantly with hpl-1 in larval, somatic gonad and germline development, and redundantly with h…	Is an ortholog of human CBX3 (chromobox 3). Exhibits chromatin binding activity. Is involved in several processes, including negative regulation of vulval development; olfactory learning; and positive regulation of growth rate. Localizes to the condensed chromosome and nuclear periphery. Is expressed in several structures, including AWCL and AWCR.	HP1 Like (heterochromatin protein)
his-46	8.67038e-44	0.326867	1	0.867	2.48979e-39	0	his-46	protein_coding	his-46 encodes an H4 histone.	Is an ortholog of human H4C2 (H4 clustered histone 2). Is predicted to have DNA binding activity and protein heterodimerization activity.	HIStone
lin-15B	8.98308e-44	0.372251	1	0.893	2.57958e-39	0	lin-15B	protein_coding	lin-15B encodes a novel protein that contains a THAP domain, a zinc-coordinating, site-specific DNA-binding domain; lin-15B was first identified as a class B synMuv gene that acts redundantly with lin-15A to negatively regulate the outcome of Ras signaling during vulval cell fate specification; subsequently, lin-15B has been shown to also negatively regulate progression through the G1 phase of th…	Is predicted to have DNA binding activity and metal ion binding activity. Is involved in negative regulation of Ras protein signal transduction; negative regulation of vulval development; and regulation of cell fate specification. Is expressed in several structures, including anterior gonad arm; oocyte; and somatic cell.	abnormal cell LINeage
afd-1	1.04425e-43	0.411506	1	0.95	2.99868e-39	0	afd-1	protein_coding	none available	Is an ortholog of human AFDN (afadin, adherens junction formation factor). Is predicted to have cell adhesion molecule binding activity.	AFaDin (actin filament binding protein) homolog
K08B4.2	1.05661e-43	0.263979	0.986	0.724	3.03418e-39	0	K08B4.2	protein_coding	none available	Is affected by several genes including daf-2; clk-1; and eat-2 based on microarray and RNA-seq studies. Is affected by seventeen chemicals including 1-methylnicotinamide; methylmercuric chloride; and Mianserin based on RNA-seq and microarray studies. Is predicted to encode a protein with the following domain: Peptidase M12B, propeptide.	not known
cand-1	1.14221e-43	0.296948	1	0.912	3.27998e-39	0	cand-1	protein_coding	cand-1 encodes the ortholog of the human and metazoan CAND1 (cullin-associated and neddylation-dissociated) protein which contains multiple HEAT repeats and binds to the cullin-Rbx1 dimeric complex; cand-1 can physically bind all six cullins in C. elegans and negatively regulates the neddylation of CUL-2 and CUL-4, suggesting that CAND-1 promotes cullin stability, however cullin-dependent cellula…	Is an ortholog of human CAND1 (cullin associated and neddylation dissociated 1) and CAND2 (cullin associated and neddylation dissociated 2 (putative)). Is involved in regulation of protein deneddylation. Localizes to the nucleus. Is expressed widely. Is used to study cancer.	CAND1 (Cullin-Associated NEDD8-Dissociated protein 1) homolog
F44E2.7	1.26704e-43	0.374553	0.993	0.912	3.63843e-39	0	F44E2.7	protein_coding	none available	Is predicted to have DNA binding activity and metal ion binding activity.	not known
T14B1.1	1.33631e-43	0.711504	1	0.912	3.83734e-39	0	T14B1.1	protein_coding	none available	Is expressed in hypodermis; muscle cell; neurons; and ventral nerve cord.	not known
lin-65	1.47863e-43	0.257694	0.986	0.814	4.24602e-39	0	lin-65	protein_coding	lin-65 is a encodes, by alternative splicing, two isoforms of a large (~600-residue), acid-rich, but unfamiliar protein that acts with the B class of synMuv genes (such as lin-35/Rb) to repress vulval induction, and that is required for fertility; LIN-65 isoforms share a ~400-residue N-terminal domain of low-complexity sequence which is probably nonglobular; in the longer LIN-65 isoform, there fo…	Is involved in chromatin remodeling and mitochondrial unfolded protein response. Localizes to the cytosol and nucleus. Is expressed in head neurons and intestine.	abnormal cell LINeage
W03F9.10	1.48454e-43	0.4179	1	0.932	4.26301e-39	0	W03F9.10	protein_coding	none available	Is an ortholog of human SF3B2 (splicing factor 3b subunit 2). Is expressed in head and tail. Human SF3B2 exhibits RNA binding activity. Is predicted to encode a protein with the following domains: PSP, proline-rich and Domain of unknown function DUF382.	Splicing Factor ThreeB (3b) Subunit homolog
Y73F8A.26	1.50234e-43	0.307717	0.979	0.781	4.31412e-39	0	Y73F8A.26	protein_coding	none available	Is an ortholog of human CRTAP (cartilage associated protein). Human ortholog(s) of this gene are implicated in osteogenesis imperfecta type 7 and osteogenesis imperfecta type 8.	not known
T24B8.7	1.58353e-43	0.304904	1	0.9	4.54727e-39	0	T24B8.7	protein_coding	none available	Is an ortholog of human USP24 (ubiquitin specific peptidase 24). Is predicted to have cysteine-type endopeptidase activity and thiol-dependent ubiquitin-specific protease activity.	not known
F07H5.13	1.64912e-43	0.332112	1	0.837	4.73562e-39	0	F07H5.13	protein_coding	none available	Is enriched in NSM; body wall muscle cell; and intestine based on tiling array studies. Is affected by several genes including daf-16; daf-2; and daf-12 based on microarray; tiling array; and RNA-seq studies. Is affected by fifteen chemicals including methylmercury hydroxide; 1-methylnicotinamide; and methylmercuric chloride based on RNA-seq and microarray studies.	not known
rfp-1	1.67615e-43	0.431264	1	0.94	4.81324e-39	0	rfp-1	protein_coding	rfp-1 encodes a putative ubiquitin-protein ligase orthologous tobudding yeast Bre1p, rat Staring, human RNF20, and human RNF40; RFP-1inhibits physiological apoptosis in oocytes, keeping it down to anormal level of ~50% in hermaphrodite gonads; RFP-1 is also requiredfor vulval development, egg-laying, and progression through L1 larvalstage; RFP-1 binds (in descending strength) UBC-1, UBC-2, and UB…	Is an ortholog of human RNF40 (ring finger protein 40). Exhibits ubiquitin conjugating enzyme binding activity. Is involved in glycolipid metabolic process. Localizes to the nucleus. Is expressed in germ line; intestinal cell; nerve ring; oocyte; and pharynx.	Ring Finger Protein, UBC associated
hlh-14	1.81886e-43	0.429616	0.966	0.669	5.22304e-39	0	hlh-14	protein_coding	hlh-14 encodes a basic helix-loop-helix (bHLH) transcription factor that is one of five C. elegans Achaete-Scute family homologs; HLH-14 activity is required generally for normal egg-laying, movement, body morphology, and larval development; more specifically, HLH-14 is required for proper neuronal development, particularly for regulation of the asymmetric cell division that gives rise to the PVQ…	Is an ortholog of human ASCL1 (achaete-scute family bHLH transcription factor 1) and ASCL2 (achaete-scute family bHLH transcription factor 2). Is predicted to contribute to DNA-binding transcription factor activity. Is involved in several processes, including generation of neurons; oviposition; and positive regulation of growth rate. Localizes to the nucleus. Is expressed in several structures, i…	Helix Loop Helix
mat-2	1.89911e-43	0.410871	1	0.875	5.45348e-39	0	mat-2	protein_coding	mat-2 encodes a subunit of the anaphase-promoting complex or cyclosome (APCC) which is a multi-subunit E3 ubiquitin ligase that targets proteins for degradation during the metaphase-to-anaphase transition of the cell cycle; mat-2 is required for chromosome segregation during meiosis I and is involved in polarity specification of the anterior/posterior axis in the developing embryo.	Is an ortholog of human ANAPC1 (anaphase promoting complex subunit 1). Is predicted to contribute to ubiquitin protein ligase activity. Is involved in several processes, including establishment of meiotic spindle localization; metaphase/anaphase transition of cell cycle; and polarity specification of anterior/posterior axis. Localizes to the anaphase-promoting complex.	Metaphase-to-Anaphase Transition defect
Y79H2A.3	2.23197e-43	0.335148	1	0.943	6.40932e-39	0	Y79H2A.3	protein_coding	The protein product of this gene is predicted to contain a glutamine/asparagine (Q/N)-rich ('prion') domain, by the algorithm of Michelitsch and Weissman (as of the WS77 release of WormBase, i.e., in wormpep77).	Is enriched in NSM; OLL; PVD; germ line; and intestine based on microarray and RNA-seq studies. Is affected by several genes including dpy-10; hsf-1; and clk-1 based on microarray and RNA-seq studies. Is affected by seven chemicals including Rotenone; metformin; and Sirolimus based on RNA-seq and microarray studies.	not known
mog-5	2.30636e-43	0.379809	1	0.913	6.62295e-39	0	mog-5	protein_coding	none available	Is an ortholog of human DHX8. Is predicted to have 3'-5' RNA helicase activity and RNA binding activity. Is involved in several processes, including embryonic body morphogenesis; feminization of hermaphroditic germ-line; and germ cell development.	Masculinisation Of Germline
nrde-3	2.3334e-43	0.397409	1	0.847	6.7006e-39	0	nrde-3	protein_coding	nrde-3 encodes an Argonaut protein; NRDE-3 functions in nuclear RNA interference (RNAi) by transporting siRNAs from the cytoplasm to the nucleus, where it then interacts with pre-mRNAs in an RNAi-dependent manner to regulate gene expression; an NRDE-3::GFP fusion protein is expressed in most somatic cells after the ~80-cell stage of embryogenesis.	Exhibits siRNA binding activity. Is involved in RNA import into nucleus; olfactory learning; and regulation of gene expression. Localizes to the RNAi effector complex and nucleus. Is expressed in AWCL and AWCR.	Nuclear RNAi DEfective
unc-50	2.54473e-43	0.255957	0.973	0.714	7.30744e-39	0	unc-50	protein_coding	unc-50 encodes an integral membrane protein orthologous to the Saccharomyces cerevisiae Golgi component Gmh1p; UNC-50 is required for regulating subtype-specific ionotropic acetylcholine receptor trafficking to the cell surface and thus, for normal synaptic transmission at the neuromuscular junction; UNC-50 is ubiquitously expressed from early embryogenesis to adulthood and localizes to the Golgi.	Is an ortholog of human UNC50 (unc-50 inner nuclear membrane RNA binding protein). Is involved in receptor localization to synapse and regulation of muscle contraction. Localizes to the integral component of Golgi membrane. Is expressed in several structures, including alimentary muscle; gonad; intestine; neurons; and vulval muscle.	UNCoordinated
F46H5.4	2.56415e-43	0.374669	1	0.897	7.36321e-39	0	F46H5.4	protein_coding	none available	Is an ortholog of human DOCK6 (dedicator of cytokinesis 6); DOCK7 (dedicator of cytokinesis 7); and DOCK8 (dedicator of cytokinesis 8). Is predicted to have guanyl-nucleotide exchange factor activity. Human ortholog(s) of this gene are implicated in Adams-Oliver syndrome; autosomal dominant non-syndromic intellectual disability 2; and early infantile epileptic encephalopathy 23.	not known
Y47H9C.8	2.63644e-43	0.309176	0.993	0.787	7.5708e-39	0	Y47H9C.8	protein_coding	none available	Is enriched in arcade cell; germ line; mechanosensory neurons; and pharyngeal-intestinal valve cell based on tiling array and RNA-seq studies. Is affected by several genes including daf-2; daf-12; and sir-2.1 based on microarray; tiling array; and RNA-seq studies. Is affected by eight chemicals including stavudine; Zidovudine; and Rifampin based on RNA-seq and microarray studies. Is predicted to …	not known
swsn-6	2.9396e-43	0.311068	0.993	0.854	8.44136e-39	0	swsn-6	protein_coding	none available	Is an ortholog of human ACTL6A (actin like 6A) and ACTL6B (actin like 6B). Is predicted to have chromatin binding activity. Is used to study alcohol use disorder.	SWI/SNF nucleosome remodeling complex component
T20F7.1	3.09142e-43	0.286894	0.986	0.794	8.87732e-39	0	T20F7.1	protein_coding	none available	Is predicted to have nucleic acid binding activity.	not known
nrd-1	3.13489e-43	0.389346	1	0.93	9.00216e-39	0	nrd-1	protein_coding	none available	Is an ortholog of human SCAF4 (SR-related CTD associated factor 4). Is predicted to have RNA polymerase II complex binding activity.	NRD (yeast Nuclear pre-mRNA Down-regulation) homolog
smc-6	3.19955e-43	0.38102	1	0.881	9.18782e-39	0	smc-6	protein_coding	none available	Is an ortholog of human SMC6 (structural maintenance of chromosomes 6). Is predicted to have ATP binding activity. Localizes to the condensed nuclear chromosome and nucleoplasm.	SMC (structural maintenance of chromosomes) family
F08F8.9	3.66827e-43	0.383526	1	0.942	1.05338e-38	0	F08F8.9	protein_coding	none available	Is enriched in body wall muscle cell and germ line based on tiling array and RNA-seq studies. Is affected by several genes including daf-16; hsf-1; and aak-2 based on microarray; RNA-seq; and proteomic studies. Is affected by five chemicals including D-glucose; stavudine; and Zidovudine based on RNA-seq and microarray studies.	not known
spd-5	3.76975e-43	0.406705	0.993	0.914	1.08252e-38	0	spd-5	protein_coding	spd-5 encodes a coiled-coil domain protein; spd-5 activity is required for centrosome maturation, symmetry breaking, pronuclear migration, mitotic spindle assembly, and cell division; in regulating centrosome maturation, spd-5 interacts genetically with spd-2, which also encodes a coiled-coil protein; SPD-5 physically interacts with CED-9, a C. elegans BCL2 ortholog and spd-5(RNAi) results in inc…	Exhibits identical protein binding activity. Is involved in centrosome cycle; positive regulation of mitotic cell cycle, embryonic; and protein localization to organelle. Localizes to the centrosome and cytoplasm.	SPindle Defective
mrp-5	3.81076e-43	0.516218	1	0.938	1.0943e-38	0	mrp-5	protein_coding	The mrp-5 gene encodes a homolog of the human gene CFTR, which when mutated leads to cystic fibrosis (OMIM:219700).	Is an ortholog of human ABCC12 (ATP binding cassette subfamily C member 12). Is predicted to have ATPase-coupled transmembrane transporter activity. Is expressed in several structures, including body wall musculature; hypodermis; intestine; muscle cell; and pharynx.	Multidrug Resistance Protein family
cids-2	4.17864e-43	0.445652	1	0.893	1.19994e-38	0	cids-2	protein_coding	cids-2 encodes a protein that contains a CTD (C-terminal domain of RNA Pol II)-interacting domain and that is paralogous to CIDS-1; cids-2 was identified genetically as a suppressor of the SynMuv phenotype produced by lin-15AB(n765), a mutation that results in transposition of the 3'-end cleavage and polyadenylation signal of another gene into the third exon of lin-15B; qRT-PCR assays suggest tha…	Is an ortholog of human RPRD2 (regulation of nuclear pre-mRNA domain containing 2). Is predicted to have RNA polymerase II complex binding activity. Is involved in mRNA 3'-end processing.	pol II C-terminal Interaction Domain Suppressor
klp-19	4.28571e-43	0.345825	0.973	0.788	1.23068e-38	0	klp-19	protein_coding	klp-19 encodes a plus-end-directed microtubule motor protein that is most closely related to motors of the kinesin-4 family; KLP-19 activity is essential for embryonic and larval development and is required for generating a force that aligns sister chromatid kinetochores directly opposite the spindle poles thus ensuring proper holocentric chromosome segregation; KLP-19 expression is detected in e…	Is an ortholog of human KIF4A (kinesin family member 4A). Is predicted to have ATPase activity; microtubule binding activity; and microtubule motor activity. Is involved in meiotic chromosome condensation and meiotic spindle midzone assembly. Localizes to the condensed nuclear chromosome; nucleoplasm; and spindle. Is expressed in germ line. Human ortholog(s) of this gene are implicated in non-syn…	Kinesin-Like Protein
pab-1	4.30303e-43	0.731789	1	0.998	1.23566e-38	0	pab-1	protein_coding	pab-1 encodes a polyadenylate-binding protein (i.e., poly(A)-binding protein, or PAB); pab-1 is essential for germline proliferation, regulation of adult lifespan, and normal body size; PAB-1 forms a complex with ATX-2, the C. elegans ataxin 2 ortholog, which is also required for germline development; PAB-1 has been successfully used as an epitope-tagged transgenic reagent for tissue-specific iso…	Is an ortholog of human PABPC1 (poly(A) binding protein cytoplasmic 1). Exhibits mRNA binding activity and protein C-terminus binding activity. Is involved in several processes, including gamete generation; positive regulation of vulval development; and regulation of mitotic cell cycle. Localizes to the P granule; P-body; and polysome. Is expressed in intestine.	PolyA Binding protein
lpr-3	4.93004e-43	0.609185	1	0.869	1.41571e-38	0	lpr-3	protein_coding	lpr-3 encodes one of seven C. elegans proteins related to the lipocalin family of structurally related, low molecular weight, secreted proteins that bind and transport lipophilic molecules and participate in intercellular signaling; large-scale RNAi experiments indicate that lpr-3 activity is required for normal growth rates, early larval development, and coordinated locomotion.	Is enriched in body wall musculature; hypodermis; intestine; mechanosensory neurons; and in male based on microarray; tiling array; and RNA-seq studies. Is affected by several genes including daf-16; daf-2; and daf-12 based on microarray and RNA-seq studies. Is affected by twenty-four chemicals including methylmercury hydroxide; manganese chloride; and D-glucose based on RNA-seq and microarray st…	LiPocalin-Related protein
csn-2	5.61483e-43	0.355838	1	0.912	1.61236e-38	0	csn-2	protein_coding	csn-2 encodes a homolog of COP9 signalosome complex subunit 2 that affects embryonic viability and growth rate.	Is an ortholog of human COPS2. Is predicted to have transcription corepressor activity. Is expressed in head.	COP-9 SigNalosome subunit
ani-1	5.6168e-43	0.405187	1	0.895	1.61292e-38	0	ani-1	protein_coding	ani-1 encodes one of three C. elegans anillins; ANI-1 activity is required in the early embryo for cortical contractile events, including polar body extrusion, membrane ruffling, and pseudocleavage; at later stages of development, ANI-1 also plays a role in cuticle formation, coordinated locomotion, vulval development, and male tail formation; in regulating cortical events, ANI-1 appears to funct…	Is an ortholog of human ANLN (anillin actin binding protein). Exhibits GTP-Rho binding activity and microtubule binding activity. Is involved in several processes, including first cell cycle pseudocleavage; nematode male tail tip morphogenesis; and polar body extrusion after meiotic divisions. Localizes to several cellular components, including the cleavage furrow; growth cone; and midbody. Coloc…	ANIllin (actin binding protein)
pat-2	5.78675e-43	0.512589	1	0.963	1.66172e-38	0	pat-2	protein_coding	pat-2 encodes an alpha integrin subunit; during embryogenesis, pat-2 is essential for body wall muscle assembly and function and hence, proper elongation and hatching.	Is an ortholog of human ITGA5 (integrin subunit alpha 5) and ITGA8 (integrin subunit alpha 8). Exhibits transmembrane signaling receptor activity. Is involved in several processes, including mitochondrion organization; muscle cell cellular homeostasis; and positive regulation of cellular component organization. Localizes to the M band; cell surface; and striated muscle dense body. Is expressed in…	Paralysed Arrest at Two-fold
klp-11	6.00638e-43	0.364257	1	0.92	1.72479e-38	0	klp-11	protein_coding	klp-11 encodes a kinesin motor protein that functions as a subunit of C. elegans heterotrimeric kinesin-II; in vitro microtubule gliding assays demonstrate that purified kinesin-II and OSM-3, a homomeric kinesin-II motor, cooperatively generate movement similar to that seen along cilia lacking additional regulatory factors; antibodies to KLP-11 detect high intensity staining in the cilia of chemo…	Is an ortholog of human KIF3B (kinesin family member 3B) and KIF3C (kinesin family member 3C). Exhibits microtubule motor activity. Is involved in microtubule-based movement. Localizes to the axonemal heterotrimeric kinesin-II complex. Is expressed in amphid neurons; dorsal nerve cord; inner labial neurons; phasmid neurons; and ventral nerve cord.	Kinesin-Like Protein
T24H7.2	6.31985e-43	0.431551	1	0.975	1.81481e-38	0	T24H7.2	protein_coding	T24H7.2 encodes an ortholog of hypoxia-upregulated vertebrate proteins such as human HYOU1; T24H7.2, its C. elegans paralog T14G8.3, and HYOU1 are ER resident hsp70 family molecular chaperone homologs; the grp (glucose regulated protein) 170 family is a collection of related large hsp70 chaperones confined to the ER; members of this family are present in all eukaryotes, participating in a wide ra…	Is an ortholog of human HYOU1 (hypoxia up-regulated 1). Is predicted to have ATP binding activity. Is involved in IRE1-mediated unfolded protein response.	not known
F44F1.6	6.54595e-43	0.282625	0.979	0.686	1.87973e-38	0	F44F1.6	protein_coding	none available	Localizes to the cytoplasm.	not known
rsp-6	7.08724e-43	0.424524	1	0.94	2.03517e-38	0	rsp-6	protein_coding	rsp-6 encodes an RNA binding protein that is the C. elegans ortholog of the vertebrate SFRS3/SRp20 pre-mRNA splicing factors; although loss of rsp-6 activity alone results in no obvious abnormalities, RNAi experiments targeting multiple RSP proteins indicate that, in combination with other RSP proteins, RSP-6 plays a role in embryonic and larval development, germline sex determination (sperm-oocy…	Is an ortholog of human SRSF7 (serine and arginine rich splicing factor 7). Is predicted to have RNA binding activity. Is involved in gonad development and regulation of DNA-templated transcription, termination. Localizes to the nucleus. Is expressed in several structures, including PVDL and PVDR.	SR Protein (splicing factor)
sna-1	7.45466e-43	0.439121	1	0.83	2.14068e-38	0	sna-1	protein_coding	sna-1 encodes an snRNP-binding protein (SNA-1/SL21p) orthologous toAscaris SL30p (SL 30kd) and Brugia 13258.m00169, and paralogous toBrugia 14704.m00455; SNA-1 is found in the Sm snRNP SL1, but not in SL2;in snRNP SL1, SNA-1 associates with the SNA-2/SL75p protein, while beingreplaced by SUT-1/SL26p (a paralog of SNA-1) in snRNP Y; sna-1(RNAi)animals, like sut-1(bk79) mutants, have cold-sensitive…	Is predicted to have transcription coregulator activity.	Small Nuclear RNA (snRNA) Associated protein
taf-3	8.28957e-43	0.271726	1	0.871	2.38043e-38	0	taf-3	protein_coding	taf-3 encodes the C. elegans ortholog of mammalian TAF3(TAFII140), a component of the RNA polymerase II TFIID transcription complex; TAF-3 contains a histone fold-like domain in its N-terminus and by homology, is predicted to function in transcriptional regulation; however, as loss of taf-3 activity via large-scale RNAi screens does not result in any obvious abnormalities, the precise role of taf…	Is an ortholog of human TAF3 (TATA-box binding protein associated factor 3). Is predicted to have metal ion binding activity and protein heterodimerization activity.	TAF (TBP-associated transcription factor) family
his-56	8.39234e-43	0.327967	1	0.859	2.40994e-38	0	his-56	protein_coding	his-56 encodes an H4 histone.	Is an ortholog of human H4C2 (H4 clustered histone 2). Is predicted to have DNA binding activity and protein heterodimerization activity.	HIStone
C07D10.5	8.46717e-43	0.424916	0.993	0.818	2.43143e-38	0	C07D10.5	protein_coding	none available	Is enriched in several structures, including body wall muscle cell; intestine; male distal tip cell; pharynx; and ventral nerve cord based on microarray; tiling array; and RNA-seq studies. Is affected by several genes including daf-16; daf-2; and hsf-1 based on microarray and RNA-seq studies. Is affected by nineteen chemicals including 1-methylnicotinamide; methylmercuric chloride; and Rotenone b…	not known
F31C3.3	8.59891e-43	0.382995	1	0.919	2.46926e-38	0	F31C3.3	protein_coding	none available	Is an ortholog of human KIAA0100 (KIAA0100). Is predicted to encode a protein with the following domains: FMP27, domain of unknown function DUF2405; FMP27, GFWDK domain; and FMP27, C-terminal.	not known
C40A11.6	8.8933e-43	0.401303	0.993	0.769	2.5538e-38	0	C40A11.6	protein_coding	none available	Is an ortholog of human KCTD10 (potassium channel tetramerization domain containing 10); KCTD13 (potassium channel tetramerization domain containing 13); and TNFAIP1 (TNF alpha induced protein 1). Human TNFAIP1 exhibits GTP-Rho binding activity and identical protein binding activity. Is predicted to encode a protein with the following domains: BTB/POZ domain; Potassium channel tetramerisation-typ…	not known
ing-3	9.01842e-43	0.388523	0.993	0.831	2.58973e-38	0	ing-3	protein_coding	ing-3 encodes a plant homeodomain-containing protein closely related to human ING3 (Inhibitor of Growth 3, OMIM:607493), mutations in which have been associated with head and neck cancers; genetic analysis indicates that, in the germline, ING-3 functions with CEP-1/p53 to effect germ cell apoptosis in response to gamma irradiation; in addition, ING-3 activity also appears to be required for fully…	Is an ortholog of human ING3 (inhibitor of growth family member 3). Is predicted to contribute to histone acetyltransferase activity. Is expressed in several structures, including hypodermis; intestine; pharynx; spermatheca; and vulva. Is used to study cancer. Human ortholog(s) of this gene are implicated in head and neck squamous cell carcinoma.	ING (mammalian INhibitor of Growth) homolog
dlg-1	9.41127e-43	0.764529	1	0.95	2.70254e-38	0	dlg-1	protein_coding	dlg-1 encodes a MAGUK protein, orthologous to Drosophila Discs large; DLG-1 is physically located at apical adherens junctions in all epithelia and is required for organization of the embryonic gut epithelium into a coherent tube.	Is an ortholog of human DLG1 (discs large MAGUK scaffold protein 1) and DLG2 (discs large MAGUK scaffold protein 2). Is predicted to have guanylate kinase activity and ionotropic glutamate receptor binding activity. Is involved in embryo development and zonula adherens assembly. Localizes to the adherens junction and apical junction complex. Is expressed in epithelial cell; intestine; and pharyng…	Drosophila Discs LarGe homolog
zoo-1	9.62852e-43	0.426	1	0.917	2.76493e-38	0	zoo-1	protein_coding	zoo-1 encodes a protein ortholog of the zonula occludens (ZO) subfamily of membrane-associated guanylate kinases (MAGUKs); zoo-1 is involved in the recruitment of actin to cell junctions in a hmr-1/cadherin dependant manner; genetic interaction studies indicate that zoo-1 acts together with hmp-1/alpha-catenin and hmp-2/beta-catenin for the proper organization of actin at epidermal junctions duri…	Is an ortholog of human TJP3 (tight junction protein 3). Is involved in actin filament organization; embryo development; and embryonic morphogenesis. Localizes to the bicellular tight junction and cell-cell adherens junction. Human ortholog(s) of this gene are implicated in progressive familial intrahepatic cholestasis 4.	ZO-1 (Zonula Occludens tight junctional protein) Ortholog
T05G5.1	9.67047e-43	0.39325	1	0.956	2.77697e-38	0	T05G5.1	protein_coding	none available	Is enriched in PLM; body wall muscle cell; germ line; and muscle cell based on tiling array; RNA-seq; and microarray studies. Is affected by several genes including daf-2; let-7; and dpy-10 based on microarray; proteomic; RNA-seq; and tiling array studies. Is affected by five chemicals including levamisole; stavudine; and Zidovudine based on microarray and RNA-seq studies.	not known
R11H6.2	1.01544e-42	0.605647	1	0.908	2.91594e-38	0	R11H6.2	protein_coding	none available	Is an ortholog of human SERINC1 (serine incorporator 1) and SERINC3 (serine incorporator 3). Is predicted to encode a protein with the following domain: Serine incorporator/TMS membrane protein.	not known
C24H12.7	1.08839e-42	0.299347	0.945	0.592	3.12543e-38	0	C24H12.7	pseudogene	none available	Is enriched in NSM and pharynx based on microarray and tiling array studies. Is affected by several genes including daf-2; eat-2; and sir-2.1 based on tiling array; RNA-seq; and microarray studies. Is affected by ten chemicals including methylmercuric chloride; metformin; and Sirolimus based on microarray and RNA-seq studies.	not known
F13B12.1	1.18027e-42	0.392196	1	0.924	3.38926e-38	0	F13B12.1	protein_coding	none available	Is an ortholog of human IWS1 (interacts with SUPT6H, CTD assembly factor 1). Localizes to the nucleus. Is expressed in anal depressor muscle; head neurons; pharyngeal-intestinal valve; and tail.	not known
fipp-1	1.24032e-42	0.259397	1	0.866	3.56169e-38	0	fipp-1	protein_coding	none available	Is an ortholog of human FIP1L1 (factor interacting with PAPOLA and CPSF1). Is predicted to contribute to RNA binding activity.	Factor Interacting with Poly(A) Polymerase
spk-1	1.28741e-42	0.40995	1	0.98	3.69692e-38	0	spk-1	protein_coding	spk-1 encodes a serine/threonine kinase orthologous to the highly conserved serine/arginine-rich protein kinases (SRPKs) that phosphorylate SR proteins, essential components of the pre-mRNA splicing machinery; SPK-1, required for embryogenesis and germline development, can directly bind and phosphorylate RSP-3 (CeSF2/ASF), an SR splicing factor homolog; SPK-1 is expressed predominantly in the adu…	Is an ortholog of human SRPK1 (SRSF protein kinase 1); SRPK2 (SRSF protein kinase 2); and SRPK3 (SRSF protein kinase 3). Exhibits protein serine/threonine kinase activity. Is involved in embryo development and protein phosphorylation. Is expressed in several structures, including gonad and tail.	SR Protein Kinase
F37C12.1	1.35663e-42	0.284943	1	0.885	3.89569e-38	0	F37C12.1	protein_coding	none available	Is an ortholog of human CCDC94. Is expressed in tail. Is predicted to encode a protein with the following domain: Saf4/Yju2 protein.	not known
spr-5	1.41887e-42	0.264222	1	0.882	4.07443e-38	0	spr-5	protein_coding	spr-5 encodes H3K4me2 demethylase containing amine oxidase domain that functions to mediate chromatin remodeling and transcriptional regulation orthologous to human histone demethylase LSD1 (lysine-specific demethylase 1 (OMIM: 609132)); loss of spr-5 activity suppresses Egl phenotype of mutations in sel-12/presenilin and derepresses expression of hop-1, which encodes the second C. elegans presen…	Is an ortholog of human KDM1A (lysine demethylase 1A). Exhibits histone demethylase activity (H3-dimethyl-K4 specific). Is involved in histone H3-K4 demethylation and regulation of gene expression, epigenetic. Localizes to the cytoplasm and nucleus. Is expressed in germ line.	Suppressor of PResenilin defect
ZC374.2	1.55766e-42	0.43347	0.966	0.746	4.47299e-38	0	ZC374.2	protein_coding	none available	Is enriched in body wall muscle cell; intestine; and muscle cell based on tiling array; RNA-seq; and microarray studies. Is affected by several genes including daf-16; skn-1; and daf-12 based on microarray and RNA-seq studies. Is affected by fourteen chemicals including methylmercuric chloride; Rotenone; and sesamin based on microarray and RNA-seq studies. Is predicted to encode a protein with th…	not known
gsk-3	1.7514e-42	0.326976	1	0.965	5.02932e-38	0	gsk-3	protein_coding	gsk-3 encodes the C. elegans glycogen synthase kinase ortholog; during embryonic development, GSK-3 functions in the Wnt signaling pathway that restricts specification of mesendodermal tissue to the appropriate blastomere; GSK-3 also functions in a Wnt pathway that regulates anteroposterior axon guidance; GSK-3 plays a role in regulating the oocyte-to-embryo transition, by phosphorylating and neg…	Is an ortholog of human GSK3B (glycogen synthase kinase 3 beta). Exhibits protein serine/threonine kinase activity. Is involved in several processes, including Wnt signaling pathway, regulating spindle positioning; engulfment of apoptotic cell; and left/right axis specification.	Glycogen Synthase Kinase family
sax-7	1.82786e-42	0.452305	1	0.948	5.2489e-38	0	sax-7	protein_coding	sax-7 encodes an ortholog of human L1CAM, and a paralog of lad-2; L1CAM is a member of the group of highly conserved transmembrane cell adhesion receptor molecules which belong to the immunuglobulin superfamily; SAX-7 is required for axon guidance, neurite outgrowth and maintenance of neuronal positioning through homophilic and heterophilic interactions; sax-7 also affects germline development, e…	Is an ortholog of human NRCAM (neuronal cell adhesion molecule). Exhibits ankyrin binding activity. Is involved in several processes, including establishment of mitotic spindle orientation; gastrulation; and generation of neurons. Localizes to several cellular components, including the lateral plasma membrane; neuron projection membrane; and neuronal cell body membrane. Is expressed in several st…	Sensory AXon guidance
mcm-2	1.88923e-42	0.321019	0.993	0.788	5.42511e-38	0	mcm-2	protein_coding	none available	Is an ortholog of human MCM2 (minichromosome maintenance complex component 2). Is predicted to contribute to 3'-5' DNA helicase activity and single-stranded DNA helicase activity. Localizes to the condensed chromosome and pronucleus. Is expressed in excretory cell; intestine; and uterus.	yeast MCM (licensing factor) related
ZK742.6	1.94081e-42	0.316767	1	0.939	5.57324e-38	0	ZK742.6	protein_coding	none available	Is enriched in muscle cell; neurons; and ventral nerve cord based on tiling array and RNA-seq studies. Is affected by several genes including pgl-1; sod-2; and csr-1 based on RNA-seq and microarray studies. Is affected by Rifampin and allantoin based on RNA-seq studies.	not known
bath-10	2.15716e-42	0.410291	0.993	0.786	6.19449e-38	0	bath-10	protein_coding	none available	Is enriched in hypodermis; intestine; and neurons based on tiling array studies. Is affected by several genes including daf-2; eat-2; and sir-2.1 based on RNA-seq and microarray studies. Is affected by twelve chemicals including 1-methylnicotinamide; methylmercuric chloride; and Mianserin based on RNA-seq and microarray studies. Is predicted to encode a protein with the following domains: BTB/POZ…	BTB and MATH domain containing
dnc-1	2.16645e-42	0.44831	1	0.971	6.22117e-38	0	dnc-1	protein_coding	dnc-1 encodes the C. elegans ortholog of the dynactin complex subunit p150/GLUED/DCTN1; dnc-1 is required for pronuclear migration and centrosome separation in one-cell embryos and for the correct alignment of mitotic spindles in early embryos; DNC-1 shares embryonic functions with DNC-2, DHC-1, LIS-1 and NUD-1; DNC-1 is part of the multisubunit dynactin complex in vivo, and physically interacts …	Is an ortholog of human DCTN1 (dynactin subunit 1). Is predicted to have dynein intermediate chain binding activity and microtubule binding activity. Is involved in several processes, including chromosome segregation; establishment of mitotic spindle orientation; and single fertilization. Localizes to several cellular components, including the cytoskeleton; kinetochore; and midbody. Is expressed …	DyNactin Complex component
puf-9	2.36714e-42	0.370346	1	0.916	6.79749e-38	0	puf-9	protein_coding	The puf-9 gene encodes a predicted RNA binding protein orthologous to Drosophila PUMILIO and human PUMILIO 2 (OMIM:607205); PUF-9 is required for normal locomotion and fluid balance, and is expressed primarily in somatic tissues; PUF-9 contains a glutamine/asparagine-rich domain.	Is an ortholog of human PUM1 (pumilio RNA binding family member 1) and PUM2 (pumilio RNA binding family member 2). Is predicted to have mRNA 3'-UTR binding activity. Is expressed in several structures, including HSN; gonad; ventral nerve cord; vulval muscle; and vulval precursor cell.	PUF (Pumilio/FBF) domain-containing
ekl-6	2.7154e-42	0.313402	1	0.863	7.79754e-38	0	ekl-6	protein_coding	none available	Is an ortholog of human TANGO6 (transport and golgi organization 6 homolog). Is predicted to encode a protein with the following domains: Armadillo-like helical; Armadillo-type fold; RNA polymerase II assembly factor Rtp1, C-terminal domain 2; RNA polymerase II assembly factor Rtp1, C-terminal; and TANGO6/Rtp1.	Enhancer of Ksr-1 Lethality
R11A8.7	3.40491e-42	0.38905	1	0.982	9.77753e-38	0	R11A8.7	protein_coding	The protein product of this gene is predicted to contain a glutamine/asparagine (Q/N)-rich ('prion') domain, by the algorithm of Michelitsch and Weissman (as of the WS77 release of WormBase, i.e., in wormpep77).	Is an ortholog of human ANKHD1-EIF4EBP3 (ANKHD1-EIF4EBP3 readthrough) and ANKRD17 (ankyrin repeat domain 17). Is predicted to have RNA binding activity. Is expressed in head.	Multiple Ankyrin repeats Single Kh (KH) domain homolog
sptf-1	3.40559e-42	0.610346	0.993	0.796	9.77949e-38	0	sptf-1	protein_coding	none available	Is predicted to have DNA-binding transcription factor activity, RNA polymerase II-specific. Is expressed in ASJ; epithelial cell; intestinal cell; and pharyngeal cell.	SP (Specificity Protein) Transcription Factor
aqp-2	3.73594e-42	0.57825	1	0.975	1.07281e-37	0	aqp-2	protein_coding	aqp-2 encodes, by alternative splicing, two isoforms of an biochemically atypical aquaglyceroporin; when expressed in Xenopus oocytes, AQP-2 increases water permeability 5- to 11-fold, and urea permeability 4.5-fold, but has no effect on glycerol permeability; AQP-2::GFP fusion proteins are expressed predominantly in the excretory cell and more weakly in muscle, motor neurons, and hypodermis; AQP…	Is an ortholog of human AQP9 (aquaporin 9). Exhibits water channel activity. Is involved in water transport. Is expressed in excretory cell; hypodermis; and muscle cell.	AQuaPorin or aquaglyceroporin related
fzr-1	4.02522e-42	0.44829	1	0.926	1.15588e-37	0	fzr-1	protein_coding	fzr-1 encodes a WD repeat-containing protein homologous to Cdh1/Hct1/FZR (OMIM:603619), a regulatory subunit of the anaphase-promoting complex/cyclosome (APC/C) required for anaphase initiation and exit from mitosis; FZR-1 is required for fertility, and also functions redundantly with lin-35/Rb to for normal embryogensis and control of postembryonic cell proliferation; FZR-1 probably regulates th…	Is an ortholog of human FZR1 (fizzy and cell division cycle 20 related 1). Is predicted to have anaphase-promoting complex binding activity and ubiquitin-protein transferase activator activity. Is involved in cell cycle G1/S phase transition and regulation of cell division. Localizes to the cytoplasm and nucleus. Is expressed in intestinal cell; seam cell; ventral cord blast cell; and vulval prec…	FiZzy Related family
rad-26	4.03001e-42	0.408542	1	0.944	1.15726e-37	0	rad-26	protein_coding	none available	Is an ortholog of human RAD54L2 (RAD54 like 2). Is predicted to have ATP binding activity.	RADiation sensitivity abnormal/yeast RAD-related
lin-36	4.03368e-42	0.253548	1	0.868	1.15831e-37	0	lin-36	protein_coding	none available	Is predicted to have DNA binding activity and metal ion binding activity. Is involved in embryonic digestive tract morphogenesis. Is expressed in several structures, including hyp7; hyp7; hyp7; neurons; and vulval cell.	abnormal cell LINeage
ruvb-1	4.06192e-42	0.459009	1	0.907	1.16642e-37	0	ruvb-1	protein_coding	ruvb-1 encodes a AAA+ ATPase orthologous to the RUVBL1 family of ATPases; ruvb-1 functions as a component of the TOR signaling pathway that promotes localization of the box C/D snoRNP complex to nucleoli, thus enabling robust protein synthesis; ruvb-1 mutations strongly suppress pha-4 mutations, suggesting that pha-4 and the CeTOR pathway antagonize one another to regulate larval development and …	Is an ortholog of human RUVBL1 (RuvB like AAA ATPase 1). Is predicted to have DNA helicase activity. Is involved in several processes, including TOR signaling; box C/D snoRNP assembly; and positive regulation of translation. Localizes to the cytoplasm and nucleus. Is expressed in gonad and pharyngeal cell.	RUVB (recombination protein) homolog
rrn-3.56	4.2229e-42	0.357875	1	0.998	1.21265e-37	0	rrn-3.56	pseudogene	rrn-3.56 (F31C3.10) encodes a 26s/28s ribosomal RNA (rRNA) fragment; This is a partial/pseudogenic copy of a non-coding RNA component of the large ribosomal subunit.	Is affected by several genes including daf-16; eat-2; and npr-1 based on RNA-seq studies. Is affected by seven chemicals including Rotenone; multi-walled carbon nanotube; and allantoin based on RNA-seq studies.	Ribosomal RNA
qua-1	5.16357e-42	0.296165	1	0.924	1.48277e-37	0	qua-1	protein_coding	qua-1 encodes a hedgehog-like protein, with (from N- to C-terminus) asignal sequence, a Qua domain, a 5W repeat, an extended region oflow-complexity sequence, and a Hint/Hog domain; QUA-1 is conserved amongnematodes from Caenorhabditis to Brugia; QUA-1 is expressed prior tomolting in hyp1 to hyp11 hypodermal cells, but not in seam cells, andceases to be expressed after each molting cycle or in gr…	Is an ortholog of human IHH (Indian hedgehog signaling molecule) and SHH (sonic hedgehog signaling molecule). Is predicted to have peptidase activity. Is involved in molting cycle and nematode larval development. Localizes to the collagen and cuticulin-based cuticle extracellular matrix. Is expressed in several structures, including P1; P12; P2; excretory system; and hypodermal cell.	QUAhog (hedgehog related)
lst-6	5.613e-42	0.293288	1	0.9	1.61183e-37	0	lst-6	protein_coding	none available	Is an ortholog of human DENND5A (DENN domain containing 5A) and DENND5B (DENN domain containing 5B). Human DENND5B exhibits Rab guanyl-nucleotide exchange factor activity. Is predicted to encode a protein with the following domains: PLAT/LH2 domain; cDENN domain; RUN domain; dDENN domain; uDENN domain; PLAT/LH2 domain superfamily; and RUN domain superfamily.	Lateral Signaling Target
Y37E3.1	5.73812e-42	0.263887	0.993	0.804	1.64776e-37	0	Y37E3.1	protein_coding	none available	Is an ortholog of human TTC5 (tetratricopeptide repeat domain 5). Is predicted to encode a protein with the following domains: Tetratricopeptide-like helical domain superfamily; Tetratricopeptide repeat; Tetratricopeptide repeat protein 5, OB fold domain; and TTC5, OB fold domain superfamily.	not known
C12D8.1	6.69186e-42	0.573367	1	0.955	1.92163e-37	0	C12D8.1	protein_coding	C12D8.1 encodes two alternative proteins (through alternative splicing), that belong to an ancient family of single-stranded nucleic acid-binding proteins, and that are predicted to regulate gene expression through binding either mRNA or (locally) single-stranded DNA; they is most likely to specifically bind one or more discrete mRNAs and regulate their spatial localization or alternative splicin…	Is an ortholog of human FUBP3 (far upstream element binding protein 3). Is predicted to have RNA binding activity. Is expressed in tail.	FUBp (FUBP) Like
cdh-4	6.94904e-42	0.648103	1	0.949	1.99549e-37	0	cdh-4	protein_coding	cdh-4 encodes a Fat-like cadherin homolog; CDH-4 is required for axon fasciculation, cell migration, and hypodermis and pharyngeal development; in addition, CDH-4 functions together with the FMI-1 flamingo-like cadherin to regulate development of the GABAergic VD motorneurons; cdh-4 is widely expressed beginning early in development, but by the L3 larval stage expression is confined to the VD GAB…	Is an ortholog of human FAT3 (FAT atypical cadherin 3). Is predicted to have calcium ion binding activity. Is expressed in VD neuron; non-striated muscle; rectal gland cell; spermatheca; and ventral cord neurons.	CaDHerin family
xrn-1	7.78661e-42	0.270231	1	0.887	2.236e-37	0	xrn-1	protein_coding	xrn-1 encodes a 5'-3' exoribonuclease that is orthologous to Saccharomyces cerevisiae Xrnp1, a key component of the yeast 5'-3' mRNA degradation pathway; in C. elegans, XRN-1 activity is required during embryogenesis for completion of ventral enclosure, the morphogenetic process whereby the ventral epithelial cells cover and seal the interior cells of the embryo; in addition, XRN-1 also plays a r…	Is an ortholog of human XRN1 (5'-3' exoribonuclease 1). Is predicted to have 5'-3' exonuclease activity and RNA binding activity. Is involved in determination of adult lifespan and negative regulation of cytoplasmic mRNA processing body assembly. Is expressed in hypodermis and rectum.	XRN (mouse/S. cerevisiae) ribonuclease related
ceh-20	8.24733e-42	0.376288	1	0.913	2.3683e-37	0	ceh-20	protein_coding	ceh-20 encodes one of three C. elegans homeodomain proteins (CEH-20, CEH-40, and CEH-60) homologous to Extradenticle (Exd/Pbx); together with ceh-40 and unc-62, ceh-20 activity is required for embryonic viability; ceh-20 is also required as a cofactor for LIN-39- and MAB-5- dependent postembryonic mesoderm patterning; in addition, ceh-20 is required for regulating post-embryonic migrations of the…	Is an ortholog of human PBX2 (PBX homeobox 2) and PBX4 (PBX homeobox 4). Exhibits RNA polymerase II transcription coactivator binding activity and enhancer sequence-specific DNA binding activity. Contributes to RNA polymerase II regulatory region sequence-specific DNA binding activity. Is involved in several processes, including mesodermal cell fate specification; positive regulation of mesoderma…	C. Elegans Homeobox
M03B6.3	8.75689e-42	0.306969	1	0.821	2.51463e-37	0	M03B6.3	protein_coding	none available	Is enriched in hypodermis and intestine based on tiling array; RNA-seq; and microarray studies. Is affected by several genes including daf-16; daf-2; and daf-12 based on microarray; tiling array; and RNA-seq studies. Is affected by thirteen chemicals including methylmercury hydroxide; methylmercuric chloride; and D-glucose based on RNA-seq and microarray studies.	not known
vps-11	9.20374e-42	0.315162	0.993	0.757	2.64295e-37	0	vps-11	protein_coding	none available	Is an ortholog of human VPS11 (VPS11 core subunit of CORVET and HOPS complexes). Is predicted to have protein binding activity, bridging. Is expressed in gonad.	related to yeast Vacuolar Protein Sorting factor
bath-9	9.42363e-42	0.303753	0.979	0.741	2.70609e-37	0	bath-9	protein_coding	none available	Is enriched in body wall muscle cell; cholinergic neurons; excretory cell; pharynx; and ventral nerve cord based on microarray and tiling array studies. Is affected by several genes including daf-16; daf-2; and daf-12 based on microarray and RNA-seq studies. Is affected by thirteen chemicals including hydrogen sulfide; 1-methylnicotinamide; and methylmercuric chloride based on microarray and RNA-…	BTB and MATH domain containing
epg-8	1.01042e-41	0.364811	1	0.903	2.90153e-37	0	epg-8	protein_coding	epg-8 encodes a coiled-coil domain protein that is conserved amongst nematodes; EPG-8 plays an essential role in autophagy, specifically in regulating the degradation of autophagic substrates as well as the normal levels and localization of LGG-1, the C. elegans Atg8 homolog; EPG-8 thus plays a role in regulating the survival of C. elegans under conditions of nutrient starvation; EPG-8 physically…	Is involved in macroautophagy; positive regulation of autophagy; and positive regulation of embryonic development. Localizes to the cytoplasm. Is expressed in neurons and pharyngeal muscle cell.	Ectopic P Granules
klp-12	1.01547e-41	0.499738	1	0.985	2.91603e-37	0	klp-12	protein_coding	none available	Is an ortholog of human KIF21A (kinesin family member 21A) and KIF21B (kinesin family member 21B). Is predicted to have ATPase activity; microtubule binding activity; and microtubule motor activity. Is expressed in head. Human ortholog(s) of this gene are implicated in congenital fibrosis of the extraocular muscles.	Kinesin-Like Protein
cutl-2	1.08477e-41	0.523517	1	0.812	3.11503e-37	0	cutl-2	protein_coding	none available	Is enriched in hypodermis based on tiling array studies. Is affected by several genes including daf-2; daf-12; and eat-2 based on microarray; tiling array; and RNA-seq studies. Is affected by eighteen chemicals including 1-methylnicotinamide; methylmercuric chloride; and Mianserin based on RNA-seq and microarray studies. Is predicted to encode a protein with the following domain: Zona pellucida d…	CUTiclin-Like
ZK909.3	1.14788e-41	0.444095	1	0.872	3.29625e-37	0	ZK909.3	protein_coding	none available	Is an ortholog of human HDDC3 (HD domain containing 3). Is predicted to have guanosine-3',5'-bis(diphosphate) 3'-diphosphatase activity.	not known
T10C6.5	1.17189e-41	0.379216	1	0.907	3.36521e-37	0	T10C6.5	protein_coding	none available	Is an ortholog of human CWC15 (CWC15 spliceosome associated protein homolog). Is predicted to have RNA binding activity. Localizes to the nucleus. Is expressed in hypodermis; neurons; spermatheca; and vulva.	CWC spliceosome associated protein homolog
nmy-2	1.27781e-41	0.453078	1	0.984	3.66935e-37	0	nmy-2	protein_coding	nmy-2 encodes a non-muscle myosin II; NMY-2 is required for polarized cytoplasmic flow, polarized distribution of the PAR proteins, cytokinesis, and for proper anterior-posterior polarity in early embryos; NMY-2 functions with PAR-5 in the onset of the establishment phase of polarization in the C. elegans zygote along the anterior-posterior axis, and nmy-2 is partially redundant with nmy-1 with r…	Is an ortholog of human MYH10 (myosin heavy chain 10) and MYH14 (myosin heavy chain 14). Exhibits calmodulin binding activity and protein kinase binding activity. Is involved in several processes, including asymmetric protein localization involved in cell fate determination; polarity specification of anterior/posterior axis; and regulation of embryonic cell shape. Localizes to the cell cortex; cl…	Non-muscle MYosin
T05H10.4	1.28937e-41	0.309539	0.979	0.749	3.70255e-37	0	T05H10.4	protein_coding	none available	Is enriched in AFD; Z1.p; Z4.a; germ line; and male distal tip cell based on RNA-seq studies. Is affected by several genes including daf-2; glp-1; and skn-1 based on microarray; RNA-seq; and proteomic studies. Is affected by seventeen chemicals including methylmercury hydroxide; manganese chloride; and D-glucose based on RNA-seq and microarray studies.	not known
cutl-16	1.39478e-41	0.31711	0.986	0.772	4.00524e-37	0	cutl-16	protein_coding	none available	Is enriched in pharynx based on microarray studies. Is affected by several genes including clk-1; npr-1; and dpy-7 based on microarray; tiling array; and RNA-seq studies. Is affected by eighteen chemicals including 1-methylnicotinamide; methylmercuric chloride; and Rotenone based on RNA-seq and microarray studies. Is predicted to encode a protein with the following domain: Zona pellucida domain.	CUTiclin-Like
T08A11.1	1.50629e-41	0.32408	0.993	0.857	4.32547e-37	0	T08A11.1	protein_coding	none available	Is an ortholog of human DEPDC5 (DEP domain containing 5, GATOR1 subcomplex subunit). Is predicted to contribute to GTPase activator activity.	not known
M03C11.3	1.55902e-41	0.267144	1	0.897	4.47689e-37	0	M03C11.3	protein_coding	none available	Is enriched in germ line based on RNA-seq studies. Is affected by several genes including lin-28; isp-1; and alg-1 based on microarray and RNA-seq studies. Is affected by four chemicals including Rotenone; Zidovudine; and resveratrol based on RNA-seq and microarray studies.	not known
seu-1	1.64085e-41	0.360457	1	0.949	4.71187e-37	0	seu-1	protein_coding	seu-1 encodes three unfamiliar nuclear proteins by alternative splicing, at least two of which are required for completely normal signalling by UNC-6/netrin and its UNC-5 receptor; SEU-1 is also required for fully normal locomotion, body size and dauer formation; seu-1 mutations strongly suppress the misorientation of touch cell growth cones by ectopically expressed UNC-5, which otherwise would d…	Is involved in dorsal/ventral axon guidance. Localizes to the nucleus. Is expressed in several structures, including hermaphrodite distal tip cell; intestine; pharynx; spermatheca; and ventral nerve cord.	Suppressor of Ectopic Unc-5
F54F2.9	1.74599e-41	0.257577	1	0.927	5.0138e-37	0	F54F2.9	protein_coding	none available	Is an ortholog of human DNAJC1 (DnaJ heat shock protein family (Hsp40) member C1). Is predicted to have DNA binding activity. Is expressed in coelomocyte; head neurons; and intestine.	not known
ttn-1	1.95034e-41	0.842035	1	1	5.6006e-37	0	ttn-1	protein_coding	ttn-1, through multiple splicing, encodes at least six protein isoformsthat are orthologs of titin (OMIM:188840, mutated in cardiomyopathy ortibial muscular dystrophy), with the three largest isoforms being 2.2MDa, 1.2 MDa and 301 kDa; TTN-1 isoforms are expressed in body wall andvulval muscle, localized to the centers of I-bands, with the two largestisoforms expressed in all muscles except phary…	Exhibits actin filament binding activity and myosin binding activity. Localizes to the A band and I band. Is expressed in muscle cell.	TiTiN family
mab-20	2.20378e-41	0.553217	1	0.881	6.32838e-37	0	mab-20	protein_coding	mab-20 encodes the C. elegans Semaphorin-2A ortholog; during development, mab-20 activity is required for proper epidermal morphogenesis and axon guidance; specifically, MAB-20, which functions to prevent ectopic, adhesive cell contacts, is required for ventral enclosure during embryogenesis, normal body morphology, and proper formation of sensory rays in the male tail; co-immunoprecipitation exp…	Is an ortholog of human SEMA4A (semaphorin 4A). Exhibits semaphorin receptor binding activity. Is involved in several processes, including embryonic morphogenesis; generation of neurons; and male anatomical structure morphogenesis. Localizes to the cell surface. Is expressed in several structures, including linker cell; ray neurons; ray precursor cell; somatic nervous system; and vulval cell.	Male ABnormal
C23G10.8	2.5538e-41	0.293542	1	0.882	7.3335e-37	0	C23G10.8	protein_coding	none available	Is expressed in tail. Is predicted to encode a protein with the following domains: NADAR and YbiA-like superfamily.	not known
sax-2	2.56599e-41	0.373214	1	0.936	7.3685e-37	0	sax-2	protein_coding	sax-2 encodes a conserved protein that contains HEAT/Armadillo repeats and is related to Drosophila furry; sax-2 activity is required for maintaining normal neuronal morphology, particularly proper neurite outgrowth and termination; sax-2 activity is also required for normal male mating behavior and gonad morphogenesis in both sexes; a sax-2 reporter gene fusion indicates that sax-2 is expressed …	Is an ortholog of human FRY (FRY microtubule binding protein) and FRYL (FRY like transcription coactivator). Is involved in neuron projection development. Is expressed in head neurons; tail neurons; and ventral nerve cord.	Sensory AXon guidance
npp-4	2.81593e-41	0.36141	0.993	0.845	8.08621e-37	0	npp-4	protein_coding	none available	Is predicted to have phospholipid binding activity. Is involved in several processes, including determination of adult lifespan; establishment of mitotic spindle orientation; and nucleus organization.	Nuclear Pore complex Protein
lin-61	2.81753e-41	0.389126	0.993	0.84	8.0908e-37	0	lin-61	protein_coding	lin-61 encodes a protein that contains four malignant brain tumor (MBT) repeats and is similar to the human and mouse lethal (3) malignant brain tumor 2 [L(3)MBT2] proteins; LIN-61 is predicted to function in a transcriptional regulatory complex that may play a role in transcriptional repression during development; loss of lin-61 activity via RNAi and mutation indicates that LIN-61 is required fo…	Is an ortholog of human SFMBT2 (Scm like with four mbt domains 2). Is involved in vulval development. Localizes to the chromatin and nucleus. Is expressed widely.	abnormal cell LINeage
dcr-1	2.84514e-41	0.433898	1	0.941	8.1701e-37	0	dcr-1	protein_coding	dcr-1 encodes a bidentate ribonuclease that is homologous to E. coli RNAse III; DCR-1 is required both for RNA interference and for synthesis of small developmental RNAs; DCR-1 functions to process pre-miRNAs into their mature, 22-nt form; DCR-1 interacts in vivo with RDE-4, a double-stranded RNA (dsRNA) binding protein required for RNAi that interacts with trigger dsRNAs and may function to deli…	Is an ortholog of human DICER1 (dicer 1, ribonuclease III). Exhibits deoxyribonuclease I activity and ribonuclease III activity. Is involved in several processes, including nucleic acid metabolic process; olfactory learning; and positive regulation of primary miRNA processing. Localizes to the cytosol and nucleus. Is expressed in germ line; intestine; neurons; and somatic cell.	DiCer Related
apm-3	2.88723e-41	0.525823	1	0.863	8.29097e-37	0	apm-3	protein_coding	apm-3 encodes an adaptin, orthologous to the mu3 subunit of adaptor protein complex 3 (AP-3); APM-3 is also orthologous to human HPS, which when mutated leads to Hermansky-Pudlak syndrome (OMIM:203300); based on structural similarity, APM-3 is predicted to be involved in the formation of intracellular transport vesicles, and genetic analyses indicate that apm-3 activity is required for biogenesis…	Is an ortholog of human AP3M1 (adaptor related protein complex 3 subunit mu 1) and AP3M2 (adaptor related protein complex 3 subunit mu 2). Is involved in lipid storage and lysosome organization. Is expressed in muscle cell; pharynx; spermatheca; and vulva.	AdaPtin, Mu/medium chain (clathrin associated complex)
dys-1	2.97943e-41	0.41772	1	0.968	8.55573e-37	0	dys-1	protein_coding	The dys-1 gene encodes an ortholog of human DMD, which when mutated leads to Duchenne muscular dystrophy (OMIM:310200).	Is an ortholog of human DMD (dystrophin). Exhibits acetylcholine transmembrane transporter activity. Is involved in several processes, including forward locomotion; muscle cell cellular homeostasis; and sarcomere organization. Localizes to the dystrobrevin complex and striated muscle dense body. Is expressed in body wall musculature; head muscle; pharyngeal muscle cell; and vulval muscle. Is used…	DYStrophin related
fkh-2	2.99282e-41	0.501423	0.952	0.682	8.59418e-37	0	fkh-2	protein_coding	fkh-2 encodes one of 15 C. elegans forkhead transcription factors and is homologous to Drosophila sloppy-paired (slp) and the vertebrate Brain Factor 1 (BF-1, OMIM:164874, expression is restricted to the central nervous system); fkh-2 is required, along with ceh-37, for proper development of the AWB chemosensory neurons; specifically, fkh-2 is required for development of AWB-specific ciliary and …	Is an ortholog of human FOXG1 (forkhead box G1). Exhibits DNA-binding transcription factor activity. Is involved in several processes, including nematode larval development; neuron differentiation; and non-motile cilium assembly. Localizes to the nucleus. Is expressed in several structures, including AWB; Daaa; body wall muscle cell from D lineage; head muscle; and somatic nervous system. Human o…	ForKHead transcription factor family
tag-196	3.06432e-41	0.574131	1	0.953	8.7995e-37	0	tag-196	protein_coding	none available	Is an ortholog of human CTSF (cathepsin F). Is predicted to have cysteine-type endopeptidase activity. Is expressed in intestine and tail. Human ortholog(s) of this gene are implicated in neuronal ceroid lipofuscinosis 13.	Temporarily Assigned Gene name
ceh-43	3.0662e-41	0.296949	1	0.809	8.80491e-37	0	ceh-43	protein_coding	ceh-43 encodes a homeobox protein of the Distal-less (Dll) class that is required for development of the anterior hypodermis during embryonic morphogenesis for cell adhesion; ceh-43 affects embryonic and larval viability; it is predominantly expressed in the head hypdodermis, neuronal support cells and CAN neurons.	Is an ortholog of human DLX6 (distal-less homeobox 6). Is predicted to have DNA-binding transcription factor activity and RNA polymerase II proximal promoter sequence-specific DNA binding activity. Is involved in embryo development. Is expressed in several structures, including CAN; anterior hypodermis; ganglia; neuronal sheath cell; and somatic nervous system. Human ortholog(s) of this gene are …	C. Elegans Homeobox
cid-1	3.32591e-41	0.311393	1	0.858	9.55067e-37	0	cid-1	protein_coding	cid-1 (also known as pup-1) encodes a template-independent poly(U)polymerase with 3'' end RNA substrates, orthologous to human ZCCHC6 andZCCHC11, and paralogous to PUP-2; CID-1 prevents larvae from growing toadulthood in media containing hydroxyurea (HU, a drug that stallsreplication forks) and represses HSP-4 expression; CID-1 is required forgonadogenesis, embryonic and vulval development, norma…	Is an ortholog of human TUT7 (terminal uridylyl transferase 7). Exhibits RNA uridylyltransferase activity. Is involved in RNA 3' uridylation. Localizes to the P granule; condensed nuclear chromosome; and perinuclear region of cytoplasm. Is expressed in germ line and intestine.	Caffeine Induced Death (S. pombe Cid) homolog
ncl-1	3.39868e-41	0.315382	1	0.964	9.75964e-37	0	ncl-1	protein_coding	ncl-1 encodes a cytoplasmic B-box zinc finger protein that negatively regulates rRNA and 5S RNA transcription, nucleolus size, and body size; NCL-1 is orthologous to Drosophila BRAIN TUMOR (BRAT), and ncl-1 mutants can be rescued by brat transgenes; NCL-1 is required for the normally small size of neuronal, muscle, and hypodermal nucleoli, and is already active in 4-cell embryos; NCL-1 may be a r…	Is an ortholog of human TRIM2 (tripartite motif containing 2) and TRIM3 (tripartite motif containing 3). Exhibits translation repressor activity. Is involved in several processes, including negative regulation of ribosome biogenesis; negative regulation of transcription, DNA-templated; and nucleologenesis. Localizes to the cytoplasm. Is expressed in head and tail. Human ortholog(s) of this gene a…	abnormal NuCLeoli
syd-9	3.4522e-41	0.543566	1	0.926	9.91333e-37	0	syd-9	protein_coding	none available	Is predicted to have nucleic acid binding activity. Localizes to the nuclear speck. Is expressed in ASEL; ASER; muscle cell; nerve ring neurons; and neurons.	SYnapse Defective
lips-3	3.63556e-41	0.297094	1	0.771	1.04399e-36	0	lips-3	protein_coding	none available	Is predicted to have lipase activity.	LIPaSe related
C25A1.4	3.71979e-41	0.313274	0.993	0.853	1.06817e-36	0	C25A1.4	protein_coding	none available	none available	not known
F59A6.5	3.90465e-41	0.393653	1	0.854	1.12126e-36	0	F59A6.5	protein_coding	none available	Is an ortholog of human CIT (citron rho-interacting serine/threonine kinase). Is predicted to have protein serine/threonine kinase activity.	not known
dnj-8	4.26327e-41	0.414143	1	0.898	1.22424e-36	0	dnj-8	protein_coding	This gene encodes a protein containing a DnaJ ('J') domain.	Is an ortholog of human DNAJC16 (DnaJ heat shock protein family (Hsp40) member C16). Is predicted to encode a protein with the following domains: Thioredoxin domain; Thioredoxin-like superfamily; and Chaperone J-domain superfamily.	DNaJ domain (prokaryotic heat shock protein)
C37C3.2	5.10166e-41	0.41323	1	0.975	1.46499e-36	0	C37C3.2	protein_coding	C37C3.2 encodes the C. elegans ortholog of translation initiation factor 5 (eIF5); by homology to budding yeast, the products of C37C3.2 are predicted to function during translation initiation as GTPase activators to stimulate GTP hydrolysis by eIF2-GTP-Met-tRNAi; C37C3.2 is an essential gene, with loss of C37C3.2 activity via RNAi resulting in maternal sterility, as well as slow growth and embry…	Is an ortholog of human EIF5 (eukaryotic translation initiation factor 5). Is predicted to have GDP-dissociation inhibitor activity; eukaryotic initiation factor eIF2 binding activity; and translation initiation factor activity. Is involved in negative regulation of transcription by RNA polymerase II and translation.	not known
kin-10	5.13168e-41	0.444457	1	0.926	1.47361e-36	0	kin-10	protein_coding	kin-10 encodes a putative regulatory (beta) subunit of casein kinase II required for both viability and male mating behavior, the latter of which probably reflects activation of LOV-1 and PKD-2 by KIN-10; KIN-10 is orthologous to human CSNK2B (LY6G5B; OMIM:610433); a C-terminal domain of KIN-10 (residues 109-174) bind the PLAT domain of LOV-1 in two-hybrid and GST pulldown assays, and KIN-10 colo…	Is an ortholog of human CSNK2B (casein kinase 2 beta). Is predicted to contribute to protein serine/threonine kinase activity. Is involved in response to hermaphrodite contact and vulval location. Localizes to several cellular components, including the neuron projection; neuronal cell body; and protein kinase CK2 complex. Is expressed in germ cell; gonad; intestine; pharynx; and vulva.	protein KINase
sym-1	5.45296e-41	0.426511	1	0.897	1.56587e-36	0	sym-1	protein_coding	sym-1 encodes a protein containing 15 contiguous leucine-rich repeats (LRRs) that functionally overlaps with sym-5 and interacts with mec-8 with respect to embryonic viability and attachment of body muscle to the extracellular cuticle; expression begins at the time of embryonic elongation and SYM-1 is secreted from the apical hypodermal surface of the embryo; microarray analyses indicate that sym…	Is an ortholog of human LGR4 (leucine rich repeat containing G protein-coupled receptor 4). Localizes to the extracellular space.	SYnthetic lethal with Mec
K02F3.12	5.91103e-41	0.264088	0.986	0.849	1.69741e-36	0	K02F3.12	protein_coding	none available	Is an ortholog of human RECQL (RecQ like helicase). Is predicted to have 3'-5' DNA helicase activity; annealing helicase activity; and four-way junction helicase activity.	not known
Y71A12B.12	6.14859e-41	0.329779	0.993	0.785	1.76563e-36	0	Y71A12B.12	protein_coding	none available	Is enriched in GABAergic neurons; body wall muscle cell; germ line; and neurons based on tiling array; RNA-seq; and microarray studies. Is affected by several genes including daf-2; daf-12; and clk-1 based on microarray and RNA-seq studies. Is affected by ten chemicals including 1-methylnicotinamide; Psoralens; and allantoin based on RNA-seq and microarray studies. Is predicted to encode a protei…	not known
C11H1.7	6.17364e-41	0.36554	1	0.846	1.77282e-36	0	C11H1.7	protein_coding	none available	Is an ortholog of human CNPY3 (canopy FGF signaling regulator 3) and CNPY4 (canopy FGF signaling regulator 4). Is predicted to have signaling receptor binding activity.	not known
lrp-2	6.22087e-41	0.486978	1	0.965	1.78638e-36	0	lrp-2	protein_coding	none available	Is an ortholog of human LRP1 (LDL receptor related protein 1) and LRP1B (LDL receptor related protein 1B). Is involved in regulation of cell migration. Colocalizes with the Golgi-associated vesicle. Is expressed in tail.	Low-density lipoprotein RecePtor related
T22C1.6	6.24866e-41	0.573304	1	0.953	1.79437e-36	0	T22C1.6	protein_coding	none available	Is an ortholog of human TXLNA (taxilin alpha). Is predicted to have syntaxin binding activity. Localizes to the endoplasmic reticulum. Is expressed in head and tail.	not known
saps-1	7.43029e-41	0.351704	0.979	0.811	2.13368e-36	0	saps-1	protein_coding	none available	Is an ortholog of human PPP6R2 (protein phosphatase 6 regulatory subunit 2). Exhibits protein phosphatase binding activity. Is involved in cortical actin cytoskeleton organization; establishment of mitotic spindle localization; and first cell cycle pseudocleavage. Localizes to the astral microtubule and cell cortex.	SAPS (phosphatase associated) domain protein
cyl-1	7.56693e-41	0.273383	1	0.9	2.17292e-36	0	cyl-1	protein_coding	none available	Is an ortholog of human CCNL1 (cyclin L1). Is predicted to have cyclin-dependent protein serine/threonine kinase regulator activity.	CYclin L
syd-2	7.6422e-41	0.313346	0.993	0.902	2.19453e-36	0	syd-2	protein_coding	syd-2 encodes alpha-liprin, a member of the liprin family of proteins that interact with LAR (leukocyte common antigen related)-type receptor tyrosine phosphatases (RPTPs) to facilitate clustering of RPTPs to focal adhesions; SYD-2 is required for establishing normal presynaptic density, and is expressed in all neurons and muscles; SYD-2 is required cell autonomously in neurons for differentiatio…	Is an ortholog of human PPFIA2 (PTPRF interacting protein alpha 2). Exhibits kinesin binding activity; protein homodimerization activity; and receptor signaling complex adaptor activity. Is involved in several processes, including positive regulation of ATP-dependent microtubule motor activity, plus-end-directed; positive regulation of anterograde synaptic vesicle transport; and positive regulati…	SYnapse Defective
C42D4.2	7.65958e-41	0.472098	0.979	0.746	2.19952e-36	0	C42D4.2	protein_coding	none available	Is enriched in intestine based on RNA-seq studies. Is affected by several genes including daf-2; dpy-10; and hsf-1 based on microarray; tiling array; and RNA-seq studies. Is affected by eleven chemicals including methylmercuric chloride; Tunicamycin; and manganese chloride based on microarray and RNA-seq studies. Is predicted to encode a protein with the following domains: Carboxylesterase, type …	Carboxyl ESTerase domain containing
W01C8.5	8.08012e-41	0.423373	1	0.894	2.32029e-36	0	W01C8.5	protein_coding	none available	Is predicted to have structural molecule activity.	not known
rtfo-1	9.35061e-41	0.342939	1	0.953	2.68512e-36	0	rtfo-1	protein_coding	rtfo-1 encodes the C. elegans ortholog of mammalian and Saccharomyces cerevisiae RTF1 that is a member of the PAF1 (Polymerase-Associated Factor 1) complex; by homology RTFO-1 is predicted to function in the regulation of transcription.	Is an ortholog of human RTF1 (RTF1 homolog, Paf1/RNA polymerase II complex component). Is predicted to have RNA polymerase II C-terminal domain phosphoserine binding activity. Localizes to the nucleus.	RTF1 (One) homolog, a component of the PAF1 complex that associates with the RNA polymerase II
W03F9.4	9.38065e-41	0.559646	1	0.904	2.69375e-36	0	W03F9.4	protein_coding	none available	Is predicted to have carnitine O-palmitoyltransferase activity.	not known
F54D5.5	9.97809e-41	0.373379	1	0.815	2.86531e-36	0	F54D5.5	protein_coding	none available	Is enriched in germ line and hypodermis based on tiling array and RNA-seq studies. Is affected by several genes including daf-2; dpy-10; and hsf-1 based on microarray and RNA-seq studies. Is affected by six chemicals including Tunicamycin; Cry5B; and Quercetin based on microarray studies.	not known
xpg-1	1.12853e-40	0.252993	0.986	0.802	3.2407e-36	0	xpg-1	protein_coding	xpg-1 encodes an ortholog of human XPG (also known as ERCC5; mutations in this gene are associated with Cockayne Syndrome; OMIM:133530); xpg-1 is a core NER (Nuclear Excision Repair) factor (other members being xpf-1, xpa-1, and ercc-1); NER factors remove UV-induced DNA damage and have been demonstrated to be required for both the global genome repair (GGR) and transcription coupled repair (TCR)…	Is an ortholog of human ERCC5 (ERCC excision repair 5, endonuclease). Is predicted to have 5'-3' exodeoxyribonuclease activity; 5'-flap endonuclease activity; and crossover junction endodeoxyribonuclease activity.	XPG (Xeroderma Pigmentosum group G) DNA repair gene homolog
T20F5.6	1.1799e-40	0.293165	1	0.815	3.38821e-36	0	T20F5.6	protein_coding	none available	Is enriched in NSM and germ line based on RNA-seq studies. Is affected by several genes including age-1; hsf-1; and sir-2.1 based on microarray; RNA-seq; and proteomic studies. Is affected by eight chemicals including aldicarb; bisphenol S; and Alovudine based on microarray and RNA-seq studies. Is predicted to encode a protein with the following domains: Zinc finger, RING-type and Zinc finger, RI…	not known
dpy-18	1.24805e-40	0.415051	1	0.898	3.58389e-36	0	dpy-18	protein_coding	dpy-18 encodes a catalytic alpha subunit of collagen prolyl 4-hydroxylase (P4H) orthologous to human P4H alpha (I) isoform (OMIM: 176710), an alpha subunit of prolyl-4-hydroxylase which is a procollagen modifying enzyme required for exoskeleton formation, morphogenesis and maintenance of body shape; dpy-18 has a critical role in hydroxylation of cuticle collagens during collagen synthesis; dpy-18…	Is an ortholog of human P4HA1 (prolyl 4-hydroxylase subunit alpha 1) and P4HA2 (prolyl 4-hydroxylase subunit alpha 2). Exhibits procollagen-proline 4-dioxygenase activity. Is involved in several processes, including cuticle development involved in collagen and cuticulin-based cuticle molting cycle; embryonic body morphogenesis; and positive regulation of growth. Localizes to the endoplasmic retic…	DumPY: shorter than wild-type
dao-5	1.32269e-40	0.464729	1	0.97	3.79824e-36	0	dao-5	protein_coding	dao-5 encodes a predicted nucleolar phosphoprotein related to Saccharomyces cerevisiae SRP40 and the vertebrate Nopp140 proteins that may play a role in rRNA gene transcription and nucleolar structural organization; dao-5 expression is negatively regulated by the DAF-2/insulin-like receptor and positively regulated by the DAF-16/fork-head transcription factor, suggesting that dao-5 may be involve…	Is an ortholog of human NOLC1 (nucleolar and coiled-body phosphoprotein 1). Exhibits RNA polymerase I core binding activity and rDNA binding activity. Is involved in several processes, including insulin receptor signaling pathway; nucleolar large rRNA transcription by RNA polymerase I; and regulation of chromatin silencing at rDNA. Localizes to the nucleolus and nucleoplasm. Is expressed in germl…	Dauer or Aging adult Overexpression
npp-1	1.32979e-40	0.365635	0.986	0.823	3.81864e-36	0	npp-1	protein_coding	npp-1 encodes a nucleoporin that is most closely related to the vertebrate nucleoporin Nup54 and Saccharomyces cerevisiae nucleoporin Nup57p; during embryonic development, npp-1 activity is essential for some aspects of nuclear structure and function, as well as for proper mitotic spindle orientation, asymmetric cell division, cell fate specification, and mitotic cell cycle timing; npp-1 is also …	Is an ortholog of human NUP54 (nucleoporin 54). Exhibits calmodulin binding activity. Is involved in several processes, including establishment of mitotic spindle orientation; nuclear pore organization; and positive regulation of mitotic cell cycle, embryonic. Localizes to the nuclear envelope. Is expressed in several structures, including hypodermis.	Nuclear Pore complex Protein
npp-7	1.55108e-40	0.252142	1	0.881	4.45407e-36	0	npp-7	protein_coding	none available	Is an ortholog of human NUP153 (nucleoporin 153). Is predicted to have nuclear localization sequence binding activity. Is involved in several processes, including determination of adult lifespan; nucleus organization; and regulation of exit from mitosis. Localizes to the nuclear membrane and nuclear pore.	Nuclear Pore complex Protein
sir-2.1	1.61095e-40	0.450833	1	0.922	4.62599e-36	0	sir-2.1	protein_coding	sir-2.1 encodes an NAD-dependent protein deacetylase with similarity to Saccharomyces cerevisiae Sir2p and mammalian SIRT1.	Is an ortholog of human SIRT1 (sirtuin 1). Exhibits deacetylase activity. Is involved in several processes, including cellular protein modification process; determination of adult lifespan; and intrinsic apoptotic signaling pathway in response to DNA damage. Localizes to the nuclear chromosome, telomeric region and perinuclear region of cytoplasm. Is expressed in several structures, including int…	yeast SIR related
sec-31	1.63969e-40	0.26784	1	0.845	4.70854e-36	0	sec-31	protein_coding	none available	Is an ortholog of human SEC31A (SEC31 homolog A, COPII coat complex component) and SEC31B (SEC31 homolog B, COPII coat complex component). Is predicted to have structural molecule activity.	yeast SEC homolog
F37A4.1	1.69177e-40	0.307217	1	0.895	4.85808e-36	0	F37A4.1	protein_coding	none available	Is an ortholog of human ABHD16A (abhydrolase domain containing 16A). Human ABHD16A exhibits acylglycerol lipase activity. Is predicted to encode a protein with the following domains: Alpha/beta hydrolase fold-1 and Alpha/Beta hydrolase fold.	not known
B0511.12	1.70633e-40	0.382009	1	0.945	4.8999e-36	0	B0511.12	protein_coding	B0511.12 encodes an ortholog of Drosophila PECANEX, and thus mayparticipate in GLP-1/LIN-12 signalling.	Is an ortholog of human PCNX1 (pecanex 1); PCNX2 (pecanex 2); and PCNX3 (pecanex 3). Is predicted to encode a protein with the following domains: Pecanex, C-terminal and Protein Pecanex.	not known
gfi-3	1.80132e-40	0.279616	0.979	0.732	5.17266e-36	0	gfi-3	protein_coding	gfi-3 is also known as apc-5, encoding a distant homolog of the human anaphase promoting complex subunit APC5, but is most closely related to its C. elegans paralog such-1; gfi-3(RNAi) animals are generally unable to progress through meiotic divisions; initially they produce reduced numbers of viable embryos mixed with inviable embryos, but then show severe germline maintenance defects and become…	Is an ortholog of human ANAPC5 (anaphase promoting complex subunit 5). Is predicted to have ubiquitin protein ligase activity. Is expressed in germ line and sperm.	GEI-4 (Four) Interacting protein
T07A9.15	1.83062e-40	0.262325	0.993	0.855	5.25681e-36	0	T07A9.15	protein_coding	none available	Is enriched in AVE and germ line based on tiling array and RNA-seq studies. Is affected by several genes including daf-16; daf-2; and hsf-1 based on RNA-seq studies. Is affected by four chemicals including Rotenone; stavudine; and Rifampin based on RNA-seq studies.	not known
unc-84	1.91403e-40	0.411521	1	0.913	5.49632e-36	0	unc-84	protein_coding	unc-84 encodes an inner nuclear membrane protein that contains a SUN domain with homology to S. pombe Sad1 and is paralogous to sun-1; SUN proteins include Drosophila Klaroid and CG6589, and mammalian SUN1, SUN2, SUN3 and Spag4; SUN-domain proteins bind lamins and the KASH domain proteins of the outer nuclear membrane; UNC-84 affects nuclear migration and anchoring of various cell types together …	Is an ortholog of human SUN2 (Sad1 and UNC84 domain containing 2). Exhibits lamin binding activity. Is involved in several processes, including nuclear migration along microtubule; oviposition; and vulval development. Localizes to the integral component of membrane and nuclear inner membrane. Colocalizes with the lamin filament. Is expressed in several structures, including oocyte.	UNCoordinated
F21C10.7	2.17874e-40	0.437459	1	0.962	6.25648e-36	0	F21C10.7	protein_coding	none available	Is an ortholog of human CCDC141 (coiled-coil domain containing 141). Is predicted to have actin filament binding activity.	not known
F35G12.7	2.1801e-40	0.333475	0.986	0.855	6.26039e-36	0	F35G12.7	protein_coding	none available	Is an ortholog of human CUTA (cutA divalent cation tolerance homolog). Is predicted to have copper ion binding activity.	not known
lin-25	2.62854e-40	0.383154	1	0.895	7.54812e-36	0	lin-25	protein_coding	lin-25 encodes a divergent homolog of the TRAP100/Med24 subunit of the Mediator complex; during development, lin-25 functions downstream of let-60 ras to regulate fate specification and differentiation of a number of cell types such as the vulval precursor cells; targets of LIN-25 activity include the lin-39 Hox gene, whose transcriptional upregulation during vulval cell fate specification is dep…	Is involved in several processes, including defense response to Gram-positive bacterium; oviposition; and vulval development. Localizes to the cytoplasm and nucleus. Is expressed in several structures, including P3.p hermaphrodite; P4.p hermaphrodite; P8.p hermaphrodite; hermaphrodite distal tip cell; and vulval cell.	abnormal cell LINeage
sdz-14	2.7013e-40	0.320703	0.925	0.523	7.75707e-36	0	sdz-14	protein_coding	none available	Is enriched in dopaminergic neurons; hypodermis; and pharyngeal muscle cell based on tiling array studies. Is affected by several genes including daf-2; eat-2; and sir-2.1 based on microarray; tiling array; and RNA-seq studies. Is affected by twelve chemicals including Mercuric Chloride; Rotenone; and stavudine based on microarray and RNA-seq studies.	SKN-1 Dependent Zygotic transcript
ZK1320.11	2.74122e-40	0.497995	0.993	0.864	7.8717e-36	0	ZK1320.11	protein_coding	none available	Is enriched in AFD; ASER; AVE; body wall muscle cell; and dopaminergic neurons based on tiling array and RNA-seq studies. Is affected by several genes including daf-16; daf-2; and glp-1 based on RNA-seq; microarray; and tiling array studies. Is affected by five chemicals including Rotenone; Mianserin; and Cry5B based on RNA-seq studies.	not known
apn-1	2.80519e-40	0.252264	1	0.914	8.05539e-36	0	apn-1	protein_coding	apn-1 encodes a member of the AP (apurinic or apyrimidinic) endonuclease (endo IV) family of DNA repair enzymes; apn-1 activity is essential for DNA repair and maintaining genome integrity; APN-1 exhibits DNA repair activities including nucleotide incision and 3'- to 5'exonuclease activity; expression of an apn-1 cDNA can complement an apn1apn2tpp1 triply mutant S. cerevisiae strain deficient in …	Exhibits 3'-tyrosyl-DNA phosphodiesterase activity; DNA-(apurinic or apyrimidinic site) endonuclease activity; and double-stranded DNA 3'-5' exodeoxyribonuclease activity. Is involved in base-excision repair. Is expressed in hermaphrodite gonad and male gonad.	APurinic/apyrimidinic endoNuclease
atl-1	2.81277e-40	0.264951	1	0.877	8.07716e-36	0	atl-1	protein_coding	The atl-1 gene encodes a large, 2514-residue protein of the ATM family, homologous to human AT (OMIM:208900, mutated in ataxia telangiectasia); the C-terminal sequence of ATL-1 contains a PI-3 kinase-like domain; ATL-1 is required for survival through early embryogenesis and normal chromosomal segregation; atl-1 is expressed in both the mitotic and meiotic cells of adult gonads.	Is an ortholog of human ATR (ATR serine/threonine kinase). Is predicted to have 1-phosphatidylinositol-3-kinase activity and protein serine/threonine kinase activity. Is involved in DNA damage checkpoint; embryo development; and meiotic chromosome segregation. Localizes to the nucleus. Is expressed in gonad. Human ortholog(s) of this gene are implicated in Seckel syndrome 1.	ATM (ataxia telangectasia mutated)-Like
abl-1	2.82231e-40	0.34689	1	0.923	8.10454e-36	0	abl-1	protein_coding	abl-1 encodes, by alternative splicing, three isoforms of a Src homology(SH) 2 and 3 domain-containing non-receptor tyrosine kinase orthologousto human ABL1 (OMIM:189980, mutated in chronic myeloid leukemia) andABL2 (OMIM:164690); ABL-1 inhibits germline apoptosis induced byradiation or by natural aging, but it has no effect on apoptosis inducedby starvation or by chemical mutagens (ethylnitrosou…	Is an ortholog of human ABL1 (ABL proto-oncogene 1, non-receptor tyrosine kinase) and ABL2 (ABL proto-oncogene 2, non-receptor tyrosine kinase). Is predicted to have non-membrane spanning protein tyrosine kinase activity. Is involved in several processes, including defense response to other organism; negative regulation of DNA damage response, signal transduction by p53 class mediator; and negati…	related to oncogene ABL
F31C3.14	2.91899e-40	0.334399	1	0.997	8.38217e-36	0	F31C3.14	ncRNA	none available	Is affected by several genes including prg-1; ins-11; and tdp-1 based on RNA-seq and microarray studies.	not known
F25G6.1	3.03101e-40	0.287745	0.986	0.787	8.70385e-36	0	F25G6.1	protein_coding	none available	Is enriched in AFD and ASER based on RNA-seq studies. Is affected by several genes including skn-1; let-60; and sir-2.1 based on RNA-seq and microarray studies. Is affected by five chemicals including Psoralens; allantoin; and metformin based on RNA-seq and microarray studies.	not known
Y46G5A.8	3.12248e-40	0.315983	0.979	0.723	8.96652e-36	0	Y46G5A.8	protein_coding	This gene encodes a protein containing an F-box, a motif predicted to mediate protein-protein interactions either with homologs of yeast Skp-1p or with other proteins.	Is enriched in Z1.p; Z4.a; germ line; male distal tip cell; and somatic gonad precursor based on RNA-seq studies. Is affected by several genes including daf-2; dpy-10; and clk-1 based on microarray; tiling array; and RNA-seq studies. Is affected by sixteen chemicals including hydrogen sulfide; methylmercury hydroxide; and Rotenone based on microarray and RNA-seq studies. Is predicted to encode a …	not known
F59C12.3	3.22708e-40	0.403148	1	0.936	9.26689e-36	0	F59C12.3	protein_coding	none available	Is an ortholog of human AMOTL1 (angiomotin like 1). Human AMOTL1 exhibits identical protein binding activity.	not known
pafo-1	3.32145e-40	0.439642	1	0.92	9.53787e-36	0	pafo-1	protein_coding	pafo-1 encodes the C. elegans ortholog of mammalian and Saccharomyces cerevisiae PAF1 that is a member of the PAF1 (Polymerase-Associated Factor 1) complex; by homology PAFO-1 is predicted to function in the regulation of transcription.	Is an ortholog of human PAF1 (PAF1 homolog, Paf1/RNA polymerase II complex component). Is predicted to have RNA polymerase II complex binding activity and chromatin binding activity.	PAF1 (One) homolog, a component of the PAF1 complex that associates with the RNA polymerase II
F40F4.7	3.46676e-40	0.348832	0.993	0.825	9.95516e-36	0	F40F4.7	protein_coding	none available	Is an ortholog of human NAA50 (N(alpha)-acetyltransferase 50, NatE catalytic subunit). Is predicted to have N-acetyltransferase activity.	not known
Y41E3.11	3.6046e-40	0.302256	1	0.963	1.0351e-35	0	Y41E3.11	protein_coding	none available	Is an ortholog of human HNRNPU (heterogeneous nuclear ribonucleoprotein U) and HNRNPUL1 (heterogeneous nuclear ribonucleoprotein U like 1). Human HNRNPU exhibits several functions, including DNA binding activity; RNA binding activity; and basal RNA polymerase II transcription machinery binding activity. Is predicted to encode a protein with the following domains: SPRY domain; Concanavalin A-like …	Heterogeneous nuclear RibonucleoProtein U
let-2	3.70128e-40	0.654997	1	0.989	1.06286e-35	0	let-2	protein_coding	let-2 encodes an alpha-2 type IV collagen, probably most closely equivalent to the human gene COL4A2 (OMIM:120090) on the basis of biological function; LET-2 is required for embryonic development and is a component of the basement membrane between muscle and hypodermis; LET-2 interacts with UNC-105, a mechanosensory ion channel of the degenerin ion channel superfamily that is expressed in muscle …	Is an ortholog of human COL4A5 (collagen type IV alpha 5 chain). Exhibits extracellular matrix structural constituent conferring tensile strength. Is involved in several processes, including embryo development; gonad morphogenesis; and regulation of distal tip cell migration. Localizes to the collagen type IV trimer. Is expressed in several structures, including coelomocyte; egg-laying apparatus;…	LEThal
Y43F8B.2	3.72897e-40	0.7155	1	0.979	1.07081e-35	0	Y43F8B.2	protein_coding	none available	Is an ortholog of human GSKIP (GSK3B interacting protein). Is predicted to have protein kinase A binding activity. Is involved in innate immune response. Localizes to the striated muscle dense body. Is expressed in several structures, including nerve ring; tail hypodermis; and ventral nerve cord.	not known
cnd-1	3.9812e-40	0.447759	0.973	0.691	1.14324e-35	0	cnd-1	protein_coding	cnd-1 encodes a basic helix-loop-helix protein that is most closely related to the vertebrate NeuroD transcription factors; during development, CND-1 is predicted to function as a transcriptional regulator whose activity is required for several aspects of motor neuron fate specification, including cell division patterns, proper spatiotemporal expression of fate-specific markers, and normal axonal…	Is an ortholog of human NEUROD1 (neuronal differentiation 1); NEUROD4 (neuronal differentiation 4); and NEUROD6 (neuronal differentiation 6). Is predicted to have DNA-binding transcription factor activity. Is involved in axonal fasciculation. Localizes to the nucleus. Is expressed in several structures, including ABalpapaa; ABalppapa; ABplaapaa; ABplppaap; and neuroblasts. Human ortholog(s) of th…	C. elegans Neuro D homolog
fkb-7	4.05915e-40	0.418311	1	0.862	1.16563e-35	0	fkb-7	protein_coding	fkb-7 encodes a peptidylprolyl cis/trans isomerase homologous to mammalian FK506-binding proteins; by homology, FKB-7 could function in a number of different processes including protein folding, signal transduction, and regulation of muscle contraction; however, as loss of fkb-7 function via RNA-mediated interference (RNAi) does not result in any obvious abnormalities, the precise role of FKB-7 i…	Is an ortholog of human FKBP7 (FKBP prolyl isomerase 7). Is predicted to have peptidyl-prolyl cis-trans isomerase activity.	FK506-Binding protein family
D1037.1	4.56861e-40	0.271031	0.993	0.842	1.31192e-35	0	D1037.1	protein_coding	none available	Is an ortholog of human SON (SON DNA binding protein). Is predicted to have RNA binding activity.	not known
B0393.3	4.76945e-40	0.362826	0.979	0.818	1.36959e-35	0	B0393.3	protein_coding	none available	Is predicted to contribute to ubiquitin-protein transferase activity.	not known
xpo-1	5.02907e-40	0.366101	1	0.953	1.44415e-35	0	xpo-1	protein_coding	xpo-1 encodes exportin-1, an importin-beta-like protein orthologous to Drosophila, vertebrate, and yeast exportin-1/CRM1; XPO-1 is predicted to function as a nuclear export receptor for proteins containing leucine-rich nuclear export signals; in C. elegans, XPO-1 is essential for embryogenesis and larval development, and may also be required for normal body morphology and postembryonic growth rat…	Is an ortholog of human XPO1 (exportin 1). Is predicted to have nuclear export signal receptor activity.	eXPOrtin (nuclear export receptor)
rha-1	5.28687e-40	0.292209	1	0.871	1.51818e-35	0	rha-1	protein_coding	rha-1 encodes an ATP-dependent DEAD/H box RNA helicase orthologous to human RNA helicase A and Drosophila Maleless, an essential component of the dosage compensation machinery required for increased X-linked transcription in males; by homology, RHA-1 is predicted to function in regulation of transcription, translation, RNA processing, and/or RNA replication; in C. elegans, RHA-1 is required for g…	Is an ortholog of human DHX9 (DExH-box helicase 9). Is predicted to have helicase activity and nucleic acid binding activity. Is involved in germ cell development and negative regulation of gene expression, epigenetic. Is expressed in germ line and oocyte.	RNA HelicAse
F33H2.5	5.57183e-40	0.327158	0.986	0.844	1.60001e-35	0	F33H2.5	protein_coding	none available	Is an ortholog of human POLE (DNA polymerase epsilon, catalytic subunit). Is predicted to have DNA binding activity; DNA-directed DNA polymerase activity; and single-stranded DNA 3'-5' exodeoxyribonuclease activity.	POLE (DNA POLymerase Epsilon) homolog
mau-8	5.66459e-40	0.357483	0.993	0.917	1.62664e-35	0	mau-8	protein_coding	mau-8 encodes a phosducin-like protein (PhLP) required for G protein signalingand for embryonic viability; the partial loss-of-function mau-8(qm57)mutation inhibits GPB-2 and probably also both EGL-30 and GOA-1, which inturn causes hyperactivity and abnormally flat undulations; mau-8(RNAi) isembryonic lethal in a mau-8(qm57) background, and mau-8(qm57) issynthetically lethal with egl-30, goa-1, o…	Is an ortholog of human PDCL (phosducin like). Is expressed in body wall musculature; germ line; hypodermis; intestine; and pharynx. Is predicted to encode a protein with the following domains: Phosducin, thioredoxin-like domain and Thioredoxin-like superfamily.	MAternally affected Uncoordination
C14F11.6	5.80398e-40	0.377905	1	0.881	1.66667e-35	0	C14F11.6	protein_coding	none available	Is predicted to have dTDP-4-dehydrorhamnose 3,5-epimerase activity.	not known
T04D3.5	6.00905e-40	0.506849	1	0.857	1.72556e-35	0	T04D3.5	protein_coding	none available	Is expressed in germ line.	not known
npp-13	6.03185e-40	0.285983	1	0.868	1.73211e-35	0	npp-13	protein_coding	none available	Is an ortholog of human NUP93 (nucleoporin 93). Is predicted to be a structural constituent of nuclear pore. Is involved in several processes, including establishment of mitotic spindle orientation; mitotic chromosome centromere condensation; and regulation of mitotic cell cycle.	Nuclear Pore complex Protein
met-2	6.11359e-40	0.284725	1	0.872	1.75558e-35	0	met-2	protein_coding	met-2 encodes a histone methyltransferase similar to human SETDB1; during development, met-2 acts as a class B synMuv gene: loss of met-2 activity in the background of a class A or class C synMuv mutant, such as lin-15A or trr-1, respectively, results in a multivulval phenotype, indicating that met-2 acts to negatively regulate vulval cell fate specification; as met-2 is required for normal level…	Is an ortholog of human SETDB1 (SET domain bifurcated histone lysine methyltransferase 1) and SETDB2 (SET domain bifurcated histone lysine methyltransferase 2). Is predicted to have histone-lysine N-methyltransferase activity. Is involved in several processes, including histone lysine methylation; negative regulation of vulval development; and regulation of gene expression. Localizes to the cytop…	histone METhyltransferase-like
fli-1	6.34739e-40	0.338376	1	0.932	1.82272e-35	0	fli-1	protein_coding	fli-1 encodes a protein with an N-terminal amphipathic leucine-rich region and gelsolin repeats that is orthologous to Drosophila and human Flightless I; FLI-1 can interact with human Ha-Ras and human actin in vitro; fli-1 mRNA levels are highest in embryos.	Is an ortholog of human FLII (FLII actin remodeling protein). Is predicted to have actin filament binding activity. Localizes to the nucleus. Is expressed in body wall musculature; germ line; hermaphrodite gonad; and non-striated muscle.	FLI-I (Drosophila FLIghtless) homolog
mys-4	6.63747e-40	0.340264	1	0.881	1.90601e-35	0	mys-4	protein_coding	C34B7.4 encodes a MYST family histone acetyltransferase; based upon sequence similarity, the product of C34B7.4 is predicted to be the enzymatic component of an NuA4-like histone acetyltransferase (HAT) complex that functions in transcriptional activation; C34B7.4 is likely required for regulating gene expression in multiple tissues, as loss of its activity via RNAi results in suppression of ecto…	Is an ortholog of human KAT6A (lysine acetyltransferase 6A); KAT6B (lysine acetyltransferase 6B); and KAT7 (lysine acetyltransferase 7). Is predicted to have H4 histone acetyltransferase activity and histone binding activity. Human ortholog(s) of this gene are implicated in blepharophimosis-intellectual disability syndrome, SBBYS type.	MYST family histone acetyltransferase-like
lin-5	7.36465e-40	0.28309	1	0.864	2.11483e-35	0	lin-5	protein_coding	lin-5 encodes a novel protein with a centrally located alpha-helical coiled-coil domain and ten potential proline-directed kinase phosphorylation sites; LIN-5 activity is required for mitosis and cytokinesis at all stages of development and specifically, for spindle positioning, chromosome alignment and segregation, and perhaps also for blocking exit from mitosis when chromosome segregation fails…	Exhibits dynein complex binding activity. Is involved in several processes, including gonad development; locomotion; and microtubule cytoskeleton organization. Localizes to the cell cortex; condensed chromosome; and cytoskeleton.	abnormal cell LINeage
T24B1.1	7.39113e-40	0.384162	1	0.908	2.12244e-35	0	T24B1.1	protein_coding	T24B1.1 is orthologous to the human gene GOLGI AUTOANTIGEN, GOLGIN SUBFAMILY A, 5 (GOLGA5; OMIM:606918), which when mutated leads to disease.	Is an ortholog of human GOLGA5 (golgin A5). Is predicted to have protein homodimerization activity. Human ortholog(s) of this gene are implicated in thyroid gland papillary carcinoma.	not known
B0495.7	7.45939e-40	0.262627	1	0.904	2.14204e-35	0	B0495.7	protein_coding	none available	Is an ortholog of human ERMP1 (endoplasmic reticulum metallopeptidase 1). Is predicted to have metal ion binding activity and metallopeptidase activity. Is expressed widely.	not known
somi-1	7.68594e-40	0.393697	1	0.941	2.2071e-35	0	somi-1	protein_coding	none available	Localizes to the nucleus. Colocalizes with the nuclear chromosome. Is expressed in several structures, including gonad; hypodermal cell; intestine; neurons; and vulval precursor cell.	Suppressor of Overexpressed MIcro-RNA
toe-2	8.15908e-40	0.311571	0.973	0.756	2.34296e-35	0	toe-2	protein_coding	none available	Is predicted to have kinase activity. Is involved in positive regulation of apoptotic process and regulation of asymmetric cell division. Is expressed in several structures, including QL.aa; QL.pp; QR.aa; QR.pp; and oxygen sensory neurons.	Target Of ERK kinase MPK-1
ZK546.14	8.34504e-40	0.310374	1	0.948	2.39636e-35	0	ZK546.14	protein_coding	none available	Is an ortholog of human SURF6 (surfeit 6). Is predicted to have DNA binding activity and RNA binding activity.	not known
cyy-1	9.7891e-40	0.317905	1	0.862	2.81104e-35	0	cyy-1	protein_coding	none available	Is an ortholog of human CCNY (cyclin Y) and CCNYL1 (cyclin Y like 1). Is predicted to have cyclin-dependent protein serine/threonine kinase regulator activity. Is involved in negative regulation of synapse assembly; regulation of neuron remodeling; and regulation of terminal button organization. Localizes to the axon and dendrite.	CYclin Y homolog
rpa-1	9.88668e-40	0.478374	1	0.914	2.83906e-35	0	rpa-1	protein_coding	rpa-1 encodes the C. elegans ortholog of the replication protein A (RPA) large subunit; by homology, RPA-1 is predicted to function as a DNA-binding and oligonucleotide oligosaccharide-binding (OB) protein that is required for DNA replication, repair, and recombination; large-scale RNAi screens indicate that rpa-1 is essential for embryonic development; RPA-1 physically interacts with RPA-2, the …	Is an ortholog of human RPA1 (replication protein A1). Exhibits enzyme binding activity. Is involved in positive regulation of helicase activity. Localizes to the nucleoplasm. Is expressed in germ line.	Replication Protein A homolog
C44E4.4	9.93079e-40	0.390505	1	0.961	2.85173e-35	0	C44E4.4	protein_coding	none available	Is an ortholog of human SSB (small RNA binding exonuclease protection factor La). Is predicted to have RNA binding activity. Is expressed in head and tail.	Sjogren Syndrome antigen B homolog
pqn-87	1.02011e-39	0.408808	1	0.99	2.92936e-35	0	pqn-87	protein_coding	The protein product of this gene is predicted to contain a glutamine/asparagine (Q/N)-rich ('prion') domain, by the algorithm of Michelitsch and Weissman (as of the WS77 release of WormBase, i.e., in wormpep77).	Is enriched in germ line based on proteomic and RNA-seq studies. Is affected by several genes including glp-1; daf-12; and let-7 based on microarray; RNA-seq; tiling array; and proteomic studies. Is affected by five chemicals including Rotenone; Zidovudine; and Rifampin based on RNA-seq and microarray studies. Is predicted to encode a protein with the following domains: MATH/TRAF domain and TRAF-…	Prion-like-(Q/N-rich)-domain-bearing protein
panl-3	1.12631e-39	0.394452	1	0.908	3.23432e-35	0	panl-3	protein_coding	none available	Is an ortholog of human PAN3 (poly(A) specific ribonuclease subunit PAN3). Is predicted to contribute to poly(A)-specific ribonuclease activity. Is involved in reproduction.	PAN (PolyA-specific riboNucLease) subunit
B0041.8	1.12831e-39	0.373389	1	0.86	3.24006e-35	0	B0041.8	protein_coding	none available	Is enriched in AFD; body wall musculature; germ line; and germline precursor cell based on RNA-seq and microarray studies. Is affected by several genes including daf-2; daf-12; and npr-1 based on microarray; tiling array; and RNA-seq studies. Is affected by five chemicals including Rotenone; manganese chloride; and Rifampin based on RNA-seq and microarray studies.	not known
unc-40	1.13337e-39	0.434774	1	0.933	3.25458e-35	0	unc-40	protein_coding	unc-40 encodes a netrin receptor that is required to guide dorsal-ventral cell and axon migrations, and is required for correct polarization and migration of the neuroblasts QL and QR; UNC-40 function in both UNC-5-dependent and UNC-5-independent signaling pathways to regulate cell and axon migrations; UNC-5-dependent signaling is likely enhanced by UNC-129, a TGF-beta signaling molecule that is …	Is an ortholog of human DCC (DCC netrin 1 receptor) and NEO1 (neogenin 1). Exhibits protein domain specific binding activity. Is involved in several processes, including generation of neurons; nematode male tail tip morphogenesis; and regulation of growth. Localizes to the cell projection membrane; integral component of plasma membrane; and receptor complex. Is expressed in several structures, in…	UNCoordinated
lam-3	1.14641e-39	0.818689	1	0.92	3.29204e-35	0	lam-3	protein_coding	lam-3 encodes one of two C. elegans a laminin A subunits and is orthologous to human laminin alpha2; LAM-3 is a basement membrane component required for normal tissue development, including pharyngeal development; lam-3 is expressed in the pharynx and hypodermis, and also weakly in the intestine.	Is an ortholog of human LAMA2 (laminin subunit alpha 2). Localizes to the basement membrane. Is expressed in several structures, including excretory canal; pharyngeal-intestinal valve; pharynx; somatic nervous system; and spermatheca. Human ortholog(s) of this gene are implicated in congenital merosin-deficient muscular dystrophy 1A and dilated cardiomyopathy 1JJ.	LAMinin related. See also lmb-
eea-1	1.30288e-39	0.390559	1	0.962	3.74136e-35	0	eea-1	protein_coding	eea-1 encodes a coiled-coil protein that is the C. elegans ortholog of early endosome antigen 1 (EEA1); eea-1 activity is required for wild-type levels of endocytosis; a fusion protein between EEA-1 FYVE domains and GFP binds endosomal/vacuolar membranes in wild-type worms but not in those lacking vps-34 activity, suggesting that, like its human ortholog, C. elegans EEA-1 binds phosphatidylinosit…	Is an ortholog of human EEA1 (early endosome antigen 1). Exhibits phosphatidylinositol-3-phosphate binding activity. Is involved in endocytosis. Localizes to the early endosome and endocytic vesicle. Is expressed in hypodermis and intestine.	EEA1 (Early Endosome Antigen, Rab effector) homolog
F39C12.1	1.38029e-39	0.417847	1	0.958	3.96364e-35	0	F39C12.1	protein_coding	none available	Is an ortholog of human MIOS (meiosis regulator for oocyte development). Is predicted to encode a protein with the following domains: WD40/YVTN repeat-like-containing domain superfamily; WD repeat protein mio, zinc-ribbon like domain; WD40-repeat-containing domain superfamily; and MIOS/Sea4.	not known
sql-1	1.56044e-39	0.255429	1	0.935	4.48096e-35	0	sql-1	protein_coding	none available	Is an ortholog of human TRIP11 (thyroid hormone receptor interactor 11). Localizes to the Golgi apparatus. Human ortholog(s) of this gene are implicated in achondrogenesis type IA.	Suppressor of gpa-3QL dye-filling defect
par-3	1.6102e-39	0.448977	1	0.935	4.62386e-35	0	par-3	protein_coding	par-3 encodes a PDZ domain-containing protein orthologous to mammalian atypical PKC isotype-specific interacting protein (ASIP) and Drosophila Bazooka; PAR-3 is required maternally for polarization of the zygote along the anterior-posterior (A-P) axis; PAR-3, PAR-6, and PKC-3 form a complex that localizes to the anterior cytoplasmic cortex of the one- and two-cell embryo; this localization is reg…	Is an ortholog of human PARD3 (par-3 family cell polarity regulator) and PARD3B (par-3 family cell polarity regulator beta). Is predicted to have phosphatidylinositol binding activity. Is involved in several processes, including cell adhesion; establishment of mitotic spindle orientation; and polarity specification of anterior/posterior axis. Localizes to several cellular components, including th…	abnormal embryonic PARtitioning of cytoplasm
aly-3	1.6102e-39	0.361301	1	0.935	4.62386e-35	0	aly-3	protein_coding	aly-3 encodes an RRM motif-containing protein orthologous to human THOC4 (OMIM:604171), and paralogous to ALY-1 and ALY-2; by orthology, ALY-3 is thought to promote recruitment of mRNA export factor to mRNAs; however, ALY-3 has no grossly obvious function in four-way RNAi assays of ALY-1/-3 and W04D2.6, and aly-3(RNAi) had no obvious effect on nuclear retention of tra-2 mRNA in the absence of TRA…	Is an ortholog of human ALYREF (Aly/REF export factor). Is predicted to have nucleic acid binding activity.	Ref/ALY RNA export adaptor family
T05A12.3	1.64493e-39	0.332648	1	0.97	4.72357e-35	0	T05A12.3	protein_coding	none available	Is enriched in germ line based on RNA-seq studies. Is affected by several genes including daf-2; dlc-1; and emb-4 based on RNA-seq and microarray studies. Is affected by D-glucose; stavudine; and Humic Substances based on RNA-seq and microarray studies.	not known
pqn-20	1.6652e-39	0.283283	1	0.897	4.7818e-35	0	pqn-20	protein_coding	The protein product of this gene is predicted to contain a glutamine/asparagine (Q/N)-rich ('prion') domain, by the algorithm of Michelitsch and Weissman (as of the WS77 release of WormBase, i.e., in wormpep77).	Is enriched in OLL; PVD; and germ line based on microarray and RNA-seq studies. Is affected by several genes including daf-16; daf-12; and hsf-1 based on microarray; RNA-seq; tiling array; and proteomic studies. Is affected by six chemicals including Rotenone; D-glucose; and Alovudine based on RNA-seq and microarray studies.	Prion-like-(Q/N-rich)-domain-bearing protein
erd-2	1.71451e-39	0.598893	1	0.935	4.92339e-35	0	erd-2	protein_coding	erd-2 encodes a protein with homology to human ER lumen protein retaining receptor 1.	Is an ortholog of human KDELR1 (KDEL endoplasmic reticulum protein retention receptor 1) and KDELR2 (KDEL endoplasmic reticulum protein retention receptor 2). Is predicted to have ER retention sequence binding activity. Is involved in IRE1-mediated unfolded protein response. Is expressed in head and tail.	ERD (yeast endoplasmic reticulum retention defective) related
mcm-3	1.71455e-39	0.394115	0.993	0.849	4.92351e-35	0	mcm-3	protein_coding	mcm-3 encodes a member of the MCM2/3/5 family with similarity to human DNA replication licensing factor, MCM3, and affects embryonic viability.	Is an ortholog of human MCM3 (minichromosome maintenance complex component 3). Is predicted to have DNA replication origin binding activity and single-stranded DNA binding activity. Localizes to the condensed chromosome and pronucleus.	yeast MCM (licensing factor) related
F18A11.3	1.72383e-39	0.352953	1	0.938	4.95015e-35	0	F18A11.3	protein_coding	none available	Is an ortholog of human C18orf32 (chromosome 18 open reading frame 32).	not known
zag-1	1.78326e-39	0.255597	0.986	0.81	5.1208e-35	0	zag-1	protein_coding	zag-1 encodes a homeodomain protein of the ZFH class which consists of a homeodomain flanked by two clusters of C2H2-type zinc fingers and is related to transcriptional repressors encoded by Drosophila zfh-1 and the vertebrate ZEB genes; ZAG-1 is required for locomotion, for neuronal differentiation, and for proper axonal branching and fasciculation; from late embryogenesis through adult stages o…	Is an ortholog of human ZEB1 (zinc finger E-box binding homeobox 1). Is predicted to have DNA binding activity and metal ion binding activity. Is involved in axon guidance and positive regulation of axon extension. Localizes to the nucleus. Is expressed in body wall musculature; enteric muscle; neurons; pharynx; and somatic nervous system.	Zinc finger plus homeodomain, Axon Guidance
Y82E9BR.17	1.79202e-39	0.26359	1	0.807	5.14596e-35	0	Y82E9BR.17	protein_coding	none available	Is enriched in several structures, including Z4.a; intestine; male distal tip cell; neurons; and retrovesicular ganglion based on microarray; tiling array; and RNA-seq studies. Is affected by several genes including daf-16; daf-2; and clk-1 based on microarray and RNA-seq studies. Is affected by eighteen chemicals including hydrogen sulfide; 1-methylnicotinamide; and methylmercuric chloride based…	not known
ham-1	1.937e-39	0.526957	1	0.865	5.56229e-35	0	ham-1	protein_coding	ham-1 encodes a novel protein with a winged helix DNA-binding motif; ham-1 is required for the asymmetric divisions of several neuroblasts in the developing embryo and may influence their spindle position; ham-1 mutations also exhibit HSN motor neuron migration defects; HAM-1 interacts with itself in a yeast two-hybrid screen and observations suggest that its multimerization is required for its p…	Is an ortholog of human STOX1 (storkhead box 1). Exhibits DNA-binding transcription activator activity, RNA polymerase II-specific. Is involved in several processes, including asymmetric protein localization involved in cell fate determination; generation of neurons; and protein localization to actomyosin contractile ring. Localizes to the cell cortex and nucleus. Is expressed in neuroblasts. Hum…	HSN Abnormal Migration
vang-1	2.1769e-39	0.264617	0.993	0.786	6.25117e-35	0	vang-1	protein_coding	vang-1 encodes an ortholog of Drosophila STRABISMUS/VAN GOGH; vang-1 enables Wnt-directed planar cell polarity; VANG-1 is required for the fully asymmetrical division of B.a versus B.p cells, though this requirement is quantitatively weak; vang-1 also negatively regulates adult lifespan via the DAF-2/IGFR insulin signaling pathway, and also plays a role in thermal tolerance and response to oxidat…	Is an ortholog of human VANGL1 (VANGL planar cell polarity protein 1) and VANGL2 (VANGL planar cell polarity protein 2). Exhibits PDZ domain binding activity. Is involved in Wnt signaling pathway, planar cell polarity pathway and digestive tract morphogenesis. Localizes to the apical plasma membrane and basolateral plasma membrane. Is expressed in several structures, including egg-laying apparatu…	VANG (Van Gogh/Strabismus planar polarity protein) homolog
smk-1	2.28062e-39	0.36947	1	0.99	6.54902e-35	0	smk-1	protein_coding	smk-1 encodes a novel, evolutionarily conserved protein that is orthologous to the mammalian and Dictyostelium discoideum SMEK (suppressor of MEK null) proteins; smk-1 activity is essential for several aspects of DAF-16-mediated longevity namely, the defense response to pathogenic bacteria and increased resistance to oxidative and UV-induced damage; in regulating DAF-16 activity, SMK-1 appears to…	Is an ortholog of human PPP4R3A (protein phosphatase 4 regulatory subunit 3A) and PPP4R3B (protein phosphatase 4 regulatory subunit 3B). Is involved in several processes, including defense response to bacterium; negative regulation of mitotic DNA damage checkpoint; and response to X-ray. Localizes to the nucleus. Is expressed in hypodermis; intestine; and tail.	SMEK (Dictyostelium Suppressor of MEK null) homolog
cux-7	2.3929e-39	0.325002	1	0.898	6.87144e-35	0	cux-7	protein_coding	cux-7 encodes an conserved but unfamiliar protein orthologous to the human gene XE7 and the Drosophila gene CG2179-PA; since cux-7 is in an operon with clk-2, CUX-7 might have some role in telomere maintenance, development or rhythmic behavior; however, cux-7 currently has no known function, and is dispensable for viability and gross morphology in mass RNAi screens.	Is an ortholog of human AKAP17A (A-kinase anchoring protein 17A). Human AKAP17A exhibits protein kinase A binding activity.	Clk-2 Upstream, human gene XE7 related
F44G4.1	2.51378e-39	0.323626	1	0.924	7.21858e-35	0	F44G4.1	protein_coding	none available	Is an ortholog of human RPF1 (ribosome production factor 1 homolog). Human RPF1 exhibits RNA binding activity. Is predicted to encode a protein with the following domain: Brix domain.	not known
smgl-1	2.61232e-39	0.306872	1	0.878	7.50155e-35	0	smgl-1	protein_coding	none available	Is an ortholog of human NBAS (NBAS subunit of NRZ tethering complex). Is involved in nuclear-transcribed mRNA catabolic process.	SMG-associated and Lethal
F55F10.1	2.74095e-39	0.418496	1	0.987	7.87092e-35	0	F55F10.1	protein_coding	none available	Is an ortholog of human MDN1 (midasin AAA ATPase 1). Is predicted to have ATP binding activity and ATPase activity.	not known
tag-184	2.88018e-39	0.257135	1	0.927	8.27073e-35	0	tag-184	protein_coding	none available	Is an ortholog of human UTP20 (UTP20 small subunit processome component). Human UTP20 exhibits RNA binding activity. Is predicted to encode a protein with the following domains: Down-regulated-in-metastasis protein and Armadillo-type fold.	UTP small subunit (SSU) processome component homolog
tlp-1	2.8995e-39	0.507775	1	0.931	8.3262e-35	0	tlp-1	protein_coding	The tlp-1 gene encodes a C2H2-type zinc finger of the Sp-1-like protein family, which is required for normal asymmetry in the divisions of the T.p and T.ap cells; such asymmetry, in turn, is required for normal, rounded tail morphology in adult males.	Is an ortholog of human ZNF503 (zinc finger protein 503) and ZNF703 (zinc finger protein 703). Is involved in positive regulation of transcription by RNA polymerase II. Is expressed in several structures, including body wall musculature; rectal valve cell; somatic nervous system; tail precursor cell; and tail spike.	T lineage defect, LePtoderan tail
T23D8.3	2.9041e-39	0.353466	1	0.955	8.33941e-35	0	T23D8.3	protein_coding	T23D8.3 encodes an ortholog of yeast and human LTV1 that inhibits DHC-1in vivo; in mass RNAi assays, T23D8.3 is required for embryonic andlarval development, normally large brood sizes, and normally fastgrowth.	Is an ortholog of human LTV1 (LTV1 ribosome biogenesis factor). Is predicted to encode a protein with the following domain: Low temperature viability protein Ltv1.	not known
fbn-1	2.95024e-39	0.355959	1	0.933	8.4719e-35	0	fbn-1	protein_coding	fbn-1 encodes a protein homologous to the human extracellular matrix protein fibrillin-1 (FBN1); in C. elegans, fbn-1 activity is required for completion of molting, particularly the L3/L4 or L4/Adult molts.	Is an ortholog of human FBN2 (fibrillin 2). Is predicted to have calcium ion binding activity. Is used to study connective tissue disease. Human ortholog(s) of this gene are implicated in several diseases, including Marfan syndrome; Weill-Marchesani syndrome; and acromicric dysplasia.	FiBrilliN homolog
cpt-1	3.14885e-39	0.453649	1	0.952	9.04223e-35	0	cpt-1	protein_coding	Y46G5A.17 is orthologous to the human gene SIMILAR TO CARNITINE PALMITOYLTRANSFERASE I, LIVER (CPT1A; OMIM:600528), which when mutated leads to disease.	Is an ortholog of human CPT1A (carnitine palmitoyltransferase 1A). Is predicted to have carnitine O-palmitoyltransferase activity. Human ortholog(s) of this gene are implicated in hereditary spastic paraplegia 73.	Carnitine Palmitoyl Transferase
set-1	3.57287e-39	0.302778	1	0.862	1.02599e-34	0	set-1	protein_coding	set-1 encodes a SET domain-containing protein predicted to function as a histone lysine N-methyltransferase; set-1 is an essential gene that is ubiquitously expressed early in development.	Is an ortholog of human KMT5A (lysine methyltransferase 5A). Is predicted to have histone-lysine N-methyltransferase activity. Is involved in embryo development. Localizes to the nucleus. Is expressed in several structures, including P3.p hermaphrodite; P4.p hermaphrodite; P5.p hermaphrodite; P7.p hermaphrodite; and P8.p hermaphrodite.	SET (trithorax/polycomb) domain containing
utx-1	3.69187e-39	0.410502	0.966	0.82	1.06016e-34	0	utx-1	protein_coding	utx-1 encodes a putative histone H3 di/trimethyllysine-27 (H3K27me2/me3) demethylase, required for embryonic viability and vulval development, and for high brood sizes, locomotion, and growth sizes; UTX-1 contains a JmjC domain, is orthologous to human UTX and UTY, and is paralogous to human JMJD3; by orthology, UTX-1 is expected to antagonize transcriptional repression by polycomb repressor comp…	Is an ortholog of human KDM6A (lysine demethylase 6A) and UTY (ubiquitously transcribed tetratricopeptide repeat containing, Y-linked). Is predicted to have RNA polymerase II proximal promoter sequence-specific DNA binding activity; chromatin DNA binding activity; and histone demethylase activity (H3-K27 specific). Is involved in cell fate specification and histone H3-K27 demethylation. Localizes…	human UTX (Ubiquitously transcribed TPR on X) homolog
T07A9.9	3.82131e-39	0.297103	1	0.997	1.09733e-34	0	T07A9.9	protein_coding	T07A9.9 encodes a GTPase with similarity to the mammalian CRFG proteins and Saccharomyces cerevisiae nucleolar NOG1 involved in biogenesis of the 60S ribosomal subunit; in C. elegans, T07A9.9 plays a role in regulating growth, development, lifespan, and fat metabolism; T07A9.9::GFP reporter fusions expressed ubiquitously throughout the life cycle and localizes to the nucleus; in intestinal cells,…	Is an ortholog of human GTPBP4 (GTP binding protein 4). Is predicted to have GTP binding activity. Is involved in several processes, including determination of adult lifespan; negative regulation of lipid storage; and regulation of insulin receptor signaling pathway involved in determination of adult lifespan. Localizes to the nucleolus. Is expressed in several structures, including excretory cel…	homolog of yeast NucleOlar G-protein
ard-1	4.01237e-39	0.345583	1	0.888	1.15219e-34	0	ard-1	protein_coding	ard-1 encodes a homolog of mammalian 3-hydroxyacyl-CoA dehydrogenase (HADH II)/amyloid-beta binding alcohol dehydrogenase (ABAD) that is predicted to be mitochondrial.	Is an ortholog of human HSD17B10 (hydroxysteroid 17-beta dehydrogenase 10). Is expressed in hypodermis. Human ortholog(s) of this gene are implicated in syndromic X-linked intellectual disability type 10. Human HSD17B10 exhibits 3-hydroxyacyl-CoA dehydrogenase activity; tRNA binding activity; and testosterone dehydrogenase [NAD(P)] activity. Is predicted to encode a protein with the following dom…	Alcohol/Ribitol Dehydrogenase family
EEED8.3	4.05895e-39	0.346722	0.952	0.652	1.16557e-34	0	EEED8.3	protein_coding	EEED8.3 encodes a protein with similarity to fatty acid-binding proteins; loss of EEED8.3 activity via RNAi results in 20-30% embryonic lethality.	Is enriched in germ line; germline precursor cell; and pharyngeal muscle cell based on tiling array and RNA-seq studies. Is affected by several genes including daf-16; daf-2; and daf-12 based on microarray; RNA-seq; tiling array; and proteomic studies. Is affected by fourteen chemicals including Heme; methylmercury hydroxide; and Rotenone based on microarray and RNA-seq studies. Is predicted to e…	not known
E02D9.1	4.46416e-39	0.347357	1	0.956	1.28193e-34	0	E02D9.1	protein_coding	none available	Is an ortholog of human KHDRBS2 (KH RNA binding domain containing, signal transduction associated 2). Is predicted to have RNA binding activity. Is expressed in head and tail.	MAP kinase kinase or Erk Kinase
npp-6	4.54784e-39	0.272011	1	0.864	1.30596e-34	0	npp-6	protein_coding	npp-6 encodes a protein with weak similarity to mouse nuclear pore complex protein Nup160, and affects embryonic and larval viability.	Is predicted to be a structural constituent of nuclear pore. Is involved in embryo development; nucleus organization; and protein localization to organelle. Localizes to the nuclear membrane and nuclear pore.	Nuclear Pore complex Protein
ddx-15	4.60477e-39	0.405854	1	0.9	1.3223e-34	0	ddx-15	protein_coding	The F56D2.6 gene encodes a DEAH helicase orthologous to the Drosophila CG11107, the human DDX15, and the S. cerevisiae PRP43 proteins.	Is an ortholog of human DHX15 (DEAH-box helicase 15). Is predicted to have 3'-5' RNA helicase activity and RNA binding activity.	DEAD boX helicase homolog
cyn-15	4.71367e-39	0.255848	1	0.869	1.35358e-34	0	cyn-15	protein_coding	cyn-15 encodes a little-characterized cyclophilin homolog.	Is an ortholog of human PPWD1 (peptidylprolyl isomerase domain and WD repeat containing 1). Is predicted to have peptidyl-prolyl cis-trans isomerase activity.	CYclophyliN
Y42H9AR.4	4.7249e-39	0.275924	1	0.926	1.3568e-34	0	Y42H9AR.4	protein_coding	none available	Is enriched in germ line based on RNA-seq studies. Is affected by several genes including daf-12; gld-1; and hsf-1 based on tiling array; RNA-seq; and microarray studies. Is affected by seven chemicals including D-glucose; Alovudine; and stavudine based on RNA-seq and microarray studies.	not known
ZK792.5	5.10294e-39	0.308133	1	0.925	1.46536e-34	0	ZK792.5	protein_coding	none available	Is an ortholog of human NOP9 (NOP9 nucleolar protein). Is predicted to have RNA binding activity.	not known
K07B1.7	5.24782e-39	0.400388	0.993	0.9	1.50697e-34	0	K07B1.7	protein_coding	none available	Is an ortholog of human GPATCH3 (G-patch domain containing 3). Is predicted to have nucleic acid binding activity.	not known
cyb-1	5.57371e-39	0.497436	1	0.878	1.60055e-34	0	cyb-1	protein_coding	cyb-1 encodes a cyclin B homolog that appears to be required both for embryogenesis (via maternally encoded CYB-1) and for postembryonic development and fertility (via zygotically encoded CYB-1); removing maternal product in cyb-1(RNAi) embryos causes multiple nuclei, and affected embryos arrest development at an early embryonic stage.	Is an ortholog of human CCNB2 (cyclin B2). Exhibits cyclin-dependent protein serine/threonine kinase regulator activity and ubiquitin protein ligase binding activity. Is predicted to contribute to protein kinase activity. Is involved in mitotic cell cycle; oocyte maturation; and positive regulation of protein phosphorylation. Localizes to the cytoplasm and nucleus. Is expressed in male gonad and …	CYclin B
mcm-4	5.8219e-39	0.312386	0.993	0.804	1.67182e-34	0	mcm-4	protein_coding	mcm-4 encodes a member of the MCM2/3/5 family with similarity to human MCM4 minichromosome maintenance deficient 4 protein, and affects embryonic viability, nuclear morphology in early embryos, and larval viability.	Is an ortholog of human MCM4 (minichromosome maintenance complex component 4). Is predicted to have DNA replication origin binding activity and single-stranded DNA binding activity. Is involved in gonad development; locomotion; and nervous system development. Localizes to the nucleus. Is expressed in several structures, including M lineage cell; P lineage cell; Q lineage cell; germline precursor …	yeast MCM (licensing factor) related
riok-2	5.83916e-39	0.333073	1	0.885	1.67677e-34	0	riok-2	protein_coding	none available	Is an ortholog of human RIOK2 (RIO kinase 2). Is predicted to have protein kinase activity. Is involved in nematode larval development.	RIO Kinase homolog
pqn-65	5.84374e-39	0.4229	1	0.94	1.67809e-34	0	pqn-65	protein_coding	The protein product of this gene is predicted to contain a glutamine/asparagine (Q/N)-rich ('prion') domain, by the algorithm of Michelitsch and Weissman (as of the WS77 release of WormBase, i.e., in wormpep77).	Is expressed in gonad.	Prion-like-(Q/N-rich)-domain-bearing protein
ceh-38	6.4517e-39	0.324005	1	0.896	1.85267e-34	0	ceh-38	protein_coding	ceh-38 encodes two proteins, by alternative splicing, that belong to the ONECUT class of homeodomain proteins (which includes mammalian hepatocyte nuclear factor-6); ceh-38 is expressed from embryos to adults, and in many different tissues (e.g., pharynx, gut, hypodermis and many nerve cells).	Is predicted to have DNA binding activity. Is expressed in several structures, including body wall musculature; excretory cell; intestine; neurons; and somatic nervous system.	C. Elegans Homeobox
adr-1	6.88751e-39	0.375768	1	0.925	1.97782e-34	0	adr-1	protein_coding	adr-1 encodes, through alternative splicing, at least five isoforms of an adenosine deaminase that acts on RNA (ADAR); ADARs are RNA-editing enzymes that deaminate adenosines to create inosines in double-stranded RNA (dsRNA); adr-1 is expressed in embryos, most or all neurons (e.g., sensory neurons and cilia, the ventral nerve cord, motor neurons and interneurons) and in the developing (but not t…	Is an ortholog of human ADAD1 (adenosine deaminase domain containing 1). Exhibits mRNA binding activity. Is involved in several processes, including adenosine to inosine editing; determination of adult lifespan; and regulation of vulval development. Localizes to the cytosolic ribosome and nucleus. Is expressed in nervous system and vulva.	Adenosine Deaminase acting on RNA
dnj-12	7.84209e-39	0.376629	1	0.968	2.25193e-34	0	dnj-12	protein_coding	This gene encodes a protein containing a DnaJ ('J') domain.	Is an ortholog of human DNAJA1 (DnaJ heat shock protein family (Hsp40) member A1) and DNAJA4 (DnaJ heat shock protein family (Hsp40) member A4). Is predicted to have heat shock protein binding activity; metal ion binding activity; and unfolded protein binding activity.	DNaJ domain (prokaryotic heat shock protein)
rbd-1	7.86094e-39	0.306552	1	0.93	2.25735e-34	0	rbd-1	protein_coding	rbd-1 encodes an ortholog of S. cerevisiae Mrd1p; RBD-1 is required for processing of 18S rRNA and subsequent formation of the 40S ribosomal subunit, and is essential for normal development; in addition, RBD-1 may suppress tumorous growth in the germ line by ensuring robust larval germline proliferation; like PRO-1, -2, and -3, RBD-1's role in ribosome biogenesis suggests a link between biogenesi…	Is an ortholog of human RBM19 (RNA binding motif protein 19). Is predicted to have RNA binding activity. Is involved in several processes, including collagen and cuticulin-based cuticle development; positive regulation of growth rate; and vulval development. Localizes to the nucleolus.	RBD (RNA binding domain) protein
T07F10.3	8.00413e-39	0.373068	0.959	0.722	2.29847e-34	0	T07F10.3	protein_coding	none available	Is an ortholog of human TRNAU1AP (tRNA selenocysteine 1 associated protein 1). Is predicted to have mRNA binding activity.	not known
pro-2	8.91154e-39	0.34108	1	0.926	2.55904e-34	0	pro-2	protein_coding	pro-2 encodes the C. elegans ortholog of Saccharomyces cerevisiae Noc2p, which is required for intranuclear ribosome maturation and transport; in C. elegans, pro-2 activity is essential for larval growth, somatic gonad development, regulation of germline development and proliferation, and hence, fertility; by virtue of its similarity to Noc2p, PRO-2 is predicted to be a component of two heterodim…	Is an ortholog of human NOC2L (NOC2 like nucleolar associated transcriptional repressor). Is predicted to have histone binding activity; repressing transcription factor binding activity; and transcription corepressor activity.	PROximal proliferation in germline
wrt-10	8.9747e-39	0.424887	1	0.873	2.57717e-34	0	wrt-10	protein_coding	wrt-10 encodes a hedgehog-like protein, with an N-terminal signalsequence, a Wart domain, and a C-terminal region of low-complexitysequence; WRT-10 is expressed in both male and hermaphrodite intestine;the Wart domain is predicted to form a cysteine-crosslinked proteininvolved in intercellular signalling, and it has subtle similarity tothe N-terminal Hedge domain of HEDGEHOG proteins; WRT-10 is r…	Is expressed in hypodermis; interfacial epithelial cell; and intestine.	WaRThog (hedgehog-like family)
bath-38	1.12177e-38	0.46619	1	0.91	3.22127e-34	0	bath-38	protein_coding	none available	Is expressed in several structures, including hypodermis and pharynx. Is predicted to encode a protein with the following domains: BTB/POZ domain; MATH/TRAF domain; TRAF-like; and SKP1/BTB/POZ domain superfamily.	BTB and MATH domain containing
T05A12.4	1.2299e-38	0.472919	0.986	0.855	3.53177e-34	0	T05A12.4	protein_coding	none available	Is an ortholog of human SHPRH (SNF2 histone linker PHD RING helicase). Is predicted to have ubiquitin protein ligase activity.	not known
hrpf-2	1.29802e-38	0.30381	1	0.849	3.7274e-34	0	hrpf-2	protein_coding	none available	Is an ortholog of human HNRNPF (heterogeneous nuclear ribonucleoprotein F) and HNRNPH1 (heterogeneous nuclear ribonucleoprotein H1). Is predicted to have RNA binding activity.	HnRNP F homolog
larp-1	1.31605e-38	0.307851	1	0.98	3.77917e-34	0	larp-1	protein_coding	larp-1 encodes an La-related protein containing an La RNA-binding motif and a conserved LARP1 domain; loss of larp-1 activity results in defective oogenesis, which is suppressed by loss of function mutations in Ras-MAPK signaling components, suggesting that in the germline, LARP-1 functions to negatively regulate Ras-MAPK pathway activity; as LARP-1 binds RNA homopolymers in vitro and larp-1 muta…	Is an ortholog of human LARP1 (La ribonucleoprotein 1, translational regulator) and LARP1B (La ribonucleoprotein 1B). Exhibits poly(G) binding activity and poly(U) RNA binding activity. Localizes to the P-body. Is expressed in germ line; head; and tail.	LARP (RNA binding La related protein) homolog
cdk-7	1.37602e-38	0.39617	1	0.857	3.95137e-34	0	cdk-7	protein_coding	The cdk-7 gene encodes a cyclin-dependent kinase orthologous to human CDK7 (OMIM:601955) that is a component of the general transcription factor IIH (TFIIH) complex; CDK-7 is required during embryogenesis for mRNA transcription and phosphorylation of RNA polymerase II on serine 2 and serine 5, as well as for cell cycle progression, maintenance of ploidy, and completion of meiosis following fertil…	Is an ortholog of human CDK7 (cyclin dependent kinase 7). Is predicted to have RNA polymerase II CTD heptapeptide repeat kinase activity and cyclin-dependent protein serine/threonine kinase activity. Is involved in mRNA transcription and mitotic cell cycle, embryonic.	Cyclin-Dependent Kinase family
mog-1	1.43859e-38	0.354075	1	0.946	4.13104e-34	0	mog-1	protein_coding	The mog-1 gene encodes a DEAH helicase orthologous to the Drosophila CG1375/1405, the human PRP16, and the S. cerevisiae PRP16 proteins.	Is an ortholog of human DHX38 (DEAH-box helicase 38). Is predicted to have 3'-5' RNA helicase activity and RNA binding activity. Is involved in feminization of hermaphroditic germ-line. Is expressed widely.	Masculinisation Of Germline
F25B4.5	1.52535e-38	0.441365	1	0.838	4.3802e-34	0	F25B4.5	protein_coding	none available	Is an ortholog of human PRPF39 (pre-mRNA processing factor 39). Is predicted to contribute to pre-mRNA 5'-splice site binding activity.	not known
mcm-5	1.65744e-38	0.413029	1	0.857	4.75951e-34	0	mcm-5	protein_coding	none available	Is an ortholog of human MCM5 (minichromosome maintenance complex component 5). Is predicted to contribute to 3'-5' DNA helicase activity and single-stranded DNA helicase activity.	yeast MCM (licensing factor) related
vab-8	1.67363e-38	0.398712	1	0.958	4.806e-34	0	vab-8	protein_coding	The vab-8 gene encodes a novel protein containing an atypical kinesin-like motor domain that is required for many posteriorly-directed cell migrations, as well as axonal outgrowth and pathfinding; vab-8 encodes two protein isoforms: VAB-8S, a novel protein expressed in migrating cells, and VAB-8L, which contains a kinesin-related domain, is expressed in neurons and functions in growth cone migrat…	Is an ortholog of human KIF26A (kinesin family member 26A) and KIF26B (kinesin family member 26B). Is predicted to have ATPase activity; microtubule binding activity; and microtubule motor activity. Is involved in several processes, including generation of neurons; mesodermal cell migration; and oviposition. Colocalizes with the striated muscle thin filament. Is expressed in body wall musculature…	Variable ABnormal morphology
2020-04-01	1.81666e-38	0.433184	0.993	0.906	5.21673e-34	0	2020-04-01	protein_coding	The apr-1 gene encodes an ortholog of human APC (OMIM:175100, mutated in familial adenomatous polyposis) that is required for germline fertility, the control of homeodomain expression (CEH-13 and LIN-39) during embryogenesis and vulval development, and for the migration and elongation of hypodermal cells during embryo morphogenesis; APR-1 is thought to reside in adherens junctions, while also sti…	Is an ortholog of human APC (APC regulator of WNT signaling pathway). Exhibits beta-catenin binding activity and protein N-terminus binding activity. Is involved in several processes, including embryonic morphogenesis; engulfment of apoptotic cell; and regulation of Wnt signaling pathway. Localizes to the adherens junction; cell cortex; and nucleus. Is expressed in several structures, including P…	APC Related
nop-1	1.82435e-38	0.265119	0.966	0.76	5.2388e-34	0	nop-1	protein_coding	none available	Is involved in anterior/posterior axis specification, embryo and mitotic cytokinesis. Localizes to the cell cortex; cleavage furrow; and nucleus. Is expressed in embryonic cell.	NO Pseudocleavage or reduced pseudocleavage
B0464.6	1.84724e-38	0.292512	0.986	0.794	5.30454e-34	0	B0464.6	protein_coding	none available	Is an ortholog of human TMEM209 (transmembrane protein 209). Is predicted to encode a protein with the following domain: Cytochrome B561-related.	not known
aph-2	1.96438e-38	0.340407	1	0.859	5.6409e-34	0	aph-2	protein_coding	none available	Is an ortholog of human NCSTN (nicastrin). Is involved in several processes, including Notch signaling pathway; oviposition; and pharynx development. Localizes to the plasma membrane. Is expressed in oocyte. Human ortholog(s) of this gene are implicated in hidradenitis suppurativa.	Anterior PHarynx defective
T02G5.3	1.9776e-38	0.3647	0.973	0.715	5.67889e-34	0	T02G5.3	protein_coding	none available	Is an ortholog of human EFCAB7 (EF-hand calcium binding domain 7). Is predicted to encode a protein with the following domain: EF-hand domain pair.	not known
R03A10.1	2.00064e-38	0.310864	1	0.78	5.74502e-34	0	R03A10.1	protein_coding	none available	Is an ortholog of human BORCS7 (BLOC-1 related complex subunit 7). Is predicted to encode a protein with the following domain: BLOC-1-related complex subunit 7.	BLOC (Biogenesis of Lysosome-related Organelles Complex) and Related complexes subunit homolog
plrg-1	2.02734e-38	0.388883	1	0.886	5.82171e-34	0	plrg-1	protein_coding	none available	Is an ortholog of human PLRG1 (pleiotropic regulator 1). Is expressed in head and tail. Is predicted to encode a protein with the following domains: WD40 repeat; WD40/YVTN repeat-like-containing domain superfamily; G-protein beta WD-40 repeat; and WD40-repeat-containing domain superfamily.	PLeiotropic ReGulator (vertebrate) homolog
F12F6.1	2.16578e-38	0.449802	1	0.944	6.21926e-34	0	F12F6.1	protein_coding	none available	Is enriched in OLL; PVD; germ line; and neurons based on microarray and RNA-seq studies. Is affected by several genes including glp-1; daf-12; and eat-2 based on microarray; RNA-seq; tiling array; and proteomic studies. Is affected by seven chemicals including Rotenone; D-glucose; and stavudine based on RNA-seq and microarray studies.	not known
mbk-2	2.25739e-38	0.565044	1	0.963	6.48231e-34	0	mbk-2	protein_coding	mbk-2 encodes one of two C. elegans members of the DYRK (dual-specificity Yak1-related kinase) family of proteins that includes S. cerevisiae Yak1 and the Drosophila minibrain and DYRK2 kinases; MBK-2 activity is required maternally for the oocyte-to-egg transition that occurs during the earliest stages of embryonic development; specifically, MBK-2 is required for: 1) posterior localization of th…	Is an ortholog of human DYRK2 (dual specificity tyrosine phosphorylation regulated kinase 2) and DYRK3 (dual specificity tyrosine phosphorylation regulated kinase 3). Exhibits protein serine/threonine kinase activity and protein tyrosine kinase activity. Is involved in several processes, including P granule disassembly; asymmetric protein localization involved in cell fate determination; and cell…	MiniBrain Kinase (Drosophila) homolog
cpsf-3	2.27338e-38	0.266298	0.993	0.846	6.52823e-34	0	cpsf-3	protein_coding	none available	Is an ortholog of human CPSF3 (cleavage and polyadenylation specific factor 3). Is predicted to have 5'-3' exonuclease activity; RNA binding activity; and endoribonuclease activity. Is expressed in tail.	Cleavage and Polyadenylation Specificity Factor
toca-1	2.42289e-38	0.289371	1	0.932	6.95757e-34	0	toca-1	protein_coding	none available	Is an ortholog of human FNBP1 (formin binding protein 1) and TRIP10 (thyroid hormone receptor interactor 10). Is involved in several processes, including negative regulation of protein localization to cell-cell adherens junction; positive regulation of clathrin-dependent endocytosis; and positive regulation of oviposition. Localizes to the cell-cell junction; intracellular vesicle; and plasma mem…	TOCA (Transducer Of Cdc42-dependent Actin assembly) homolog
let-4	2.43057e-38	0.346414	1	0.848	6.97964e-34	0	let-4	protein_coding	let-4 encodes an extracellular leucine-rich repeat only protein; let-4 was originally identified in a screen for essential genes, and let-4 mutants exhibit early larval lethality; let-4 is required for organization of the apical extracellular matrix, and is involved in excretory cell canal morphology and renal function as mutants exhibit excretory canal cysts and impaired renal function.	Is an ortholog of human LRRC70 (leucine rich repeat containing 70). Is involved in several processes, including epithelial cell development; nematode larval development; and positive regulation of membrane permeability. Localizes to the apical part of cell. Is expressed in excretory system; hypodermis; rectal epithelial cell; and vulva.	LEThal
mcm-6	2.51739e-38	0.340146	1	0.857	7.22894e-34	0	mcm-6	protein_coding	mcm-6 encodes a protein that has similarity to human DNA replication licensing factor MCM6 and affects embryonic viability.	Is an ortholog of human MCM6 (minichromosome maintenance complex component 6). Is predicted to contribute to single-stranded 3'-5' DNA helicase activity. Human ortholog(s) of this gene are implicated in lactose intolerance.	yeast MCM (licensing factor) related
efl-3	2.93253e-38	0.321197	0.973	0.777	8.42106e-34	0	efl-3	protein_coding	efl-3 encodes a protein with two E2F domains that may be involved in apoptosis.	Is an ortholog of human E2F7 (E2F transcription factor 7). Is predicted to have DNA-binding transcription factor activity, RNA polymerase II-specific; sequence-specific DNA binding activity; and transcription factor binding activity. Is expressed in VA neuron; VB neuron; head neurons; and ventral nerve cord.	E2F-like (mammalian transcription factor)
tbc-12	2.93554e-38	0.273361	0.986	0.818	8.4297e-34	0	tbc-12	protein_coding	none available	Is an ortholog of human TBC1D12 (TBC1 domain family member 12) and TBC1D14 (TBC1 domain family member 14). Is predicted to have GTPase activator activity and Rab GTPase binding activity.	TBC (Tre-2/Bub2/Cdc16) domain family
K01A2.4	2.94263e-38	0.328424	1	0.94	8.45005e-34	0	K01A2.4	protein_coding	none available	Is enriched in AFD; PLM; and body wall musculature based on RNA-seq and microarray studies. Is affected by several genes including daf-16; daf-2; and pmk-1 based on tiling array; RNA-seq; and microarray studies. Is affected by fourteen chemicals including Heme; 1-methylnicotinamide; and Zidovudine based on microarray and RNA-seq studies.	not known
trm-1	3.04938e-38	0.307032	1	0.914	8.75661e-34	0	trm-1	protein_coding	none available	Is an ortholog of human TRMT1 (tRNA methyltransferase 1). Is predicted to have tRNA (guanine-N2-)-methyltransferase activity.	TRna (tRNA) Methyltransferase homolog
pis-1	3.12585e-38	0.280622	0.993	0.857	8.9762e-34	0	pis-1	protein_coding	pis-1 encodes an ortholog of mammalian Pax transcription activation domain interacting protein PTIP; PIS-1 has an N-terminal glutamine/asparagine-rich domain and four C-terminal BRCT domains, and is dispensable for obvious functions in mass RNAi assays; mammalian PTIP binds to the activation domain of Pax2 and other Pax proteins, and colocalizes with Pax2 to actively expressed chromatin, and appe…	Is an ortholog of human PAXIP1 (PAX interacting protein 1). Localizes to the MLL3/4 complex. Human ortholog(s) of this gene are implicated in Alzheimer's disease 1.	PIS (Pax-2, IA-1/6, Smad-2 interacting protein) homolog
ver-3	3.13539e-38	0.299376	1	0.892	9.00358e-34	0	ver-3	protein_coding	none available	Is an ortholog of human FLT1 (fms related tyrosine kinase 1). Is predicted to have transmembrane receptor protein tyrosine kinase activity. Is involved in nematode male tail tip morphogenesis. Is expressed in ALA; anal sphincter muscle; and pharyngeal muscle cell.	VEGF (vascular endothelial growth factor) Receptor family
W08E3.2	3.29651e-38	0.258337	1	0.931	9.46626e-34	0	W08E3.2	protein_coding	none available	Is an ortholog of human CASC3 (CASC3 exon junction complex subunit). Is predicted to have RNA binding activity. Is expressed widely.	not known
dohh-1	3.52611e-38	0.309018	1	0.891	1.01256e-33	0	dohh-1	protein_coding	none available	Is an ortholog of human DOHH. Is predicted to have cofactor binding activity; deoxyhypusine monooxygenase activity; and iron ion binding activity. Is expressed in head.	DeOxyHypusine Hydroxylase
pxd-1	3.66723e-38	0.334216	1	0.837	1.05308e-33	0	pxd-1	protein_coding	none available	Is an ortholog of human PLXDC1 (plexin domain containing 1) and PLXDC2 (plexin domain containing 2). Is expressed in head and tail. Is predicted to encode a protein with the following domain: Plexin domain-containing protein.	PleXin Domain containing
klc-2	3.78298e-38	0.412502	1	0.949	1.08632e-33	0	klc-2	protein_coding	klc-2 encodes a kinesin light chain; klc-2 is required for transport and localization of synaptic vesicles to presynaptic terminals; in addition, klc-2 is required for normal translocation of the meiotic spindle to the oocyte cortex; KLC-2 physically interacts with UNC-116/kinesin heavy chain (KHC) and with UNC-16 and UNC-14, suggesting that it regulates vesicular transport by mediating the assoc…	Is an ortholog of human KLC2 (kinesin light chain 2). Exhibits kinesin binding activity. Is involved in several processes, including axon extension; establishment of meiotic spindle localization; and polar body extrusion after meiotic divisions. Localizes to the cytoplasm; kinesin I complex; and nuclear envelope. Is expressed in body ganglion; muscle cell; pharynx; and somatic nervous system.	Kinesin Light Chain
nos-3	3.79887e-38	0.304936	0.993	0.915	1.09088e-33	0	nos-3	protein_coding	nos-3 encodes a homolog of Drosophila NANOS that physically interacts with FBF-1 (similar, though not orthologous, to Drosophila PUMILIO); NOS-3 is required in development of the hermaphrodite germ-line to promote the switch from sperm to oocyte production, perhaps by forming a complex with FBF-1 that controls fem-3 mRNA.	Is predicted to have RNA binding activity. Is involved in positive regulation of meiotic nuclear division. Localizes to the cytoplasm. Is expressed in Psub1; Psub2; Psub3; Psub4; and germ line.	NanOS related
F52A8.6	3.87968e-38	0.505956	1	0.876	1.11409e-33	0	F52A8.6	protein_coding	none available	Is an ortholog of human NKIRAS1 (NFKB inhibitor interacting Ras like 1). Is predicted to have GTP binding activity and GTPase activity. Is expressed in head.	KappaB-Ras-Like
K04B12.2	4.02326e-38	0.350288	1	0.921	1.15532e-33	0	K04B12.2	protein_coding	none available	Is enriched in ASER; OLL; PVD; intestine; and neurons based on microarray and RNA-seq studies. Is affected by several genes including daf-2; pgl-1; and lin-28 based on microarray and RNA-seq studies. Is affected by eight chemicals including methylmercuric chloride; stavudine; and Zidovudine based on microarray and RNA-seq studies.	not known
R02D3.3	4.49239e-38	0.297664	0.986	0.834	1.29003e-33	0	R02D3.3	protein_coding	none available	Is an ortholog of human GTF2H1 (general transcription factor IIH subunit 1). Is predicted to contribute to DNA-dependent ATPase activity and RNA polymerase II CTD heptapeptide repeat kinase activity.	General Transcription Factor homolog
hke-4.2	4.53053e-38	0.478454	1	0.929	1.30099e-33	0	hke-4.2	protein_coding	none available	Is an ortholog of human SLC39A7 (solute carrier family 39 member 7). Is predicted to have zinc ion transmembrane transporter activity. Is expressed in somatic cell.	Zrt (ZRT), Irt- (IRT-) like Protein Transporter
fbxc-25	4.56202e-38	0.330623	0.836	0.465	1.31003e-33	0	fbxc-25	protein_coding	none available	Is affected by several genes including daf-2; eat-2; and sir-2.1 based on microarray and RNA-seq studies. Is affected by eleven chemicals including hydrogen sulfide; methylmercuric chloride; and Rotenone based on microarray and RNA-seq studies. Is predicted to encode a protein with the following domain: Protein of unknown function DUF3557.	F-box C protein
rnr-1	4.68367e-38	0.392536	1	0.886	1.34496e-33	0	rnr-1	protein_coding	rnr-1 encodes the large subunit of ribonucleotide reductase; by homology, RNR-1 is predicted to function in deoxyribonucleotide biosynthesis; in C. elegans rnr-1 is an essential gene whose activity is required for reproduction and embryonic development.	Is an ortholog of human RRM1 (ribonucleotide reductase catalytic subunit M1). Is predicted to have ribonucleoside-diphosphate reductase activity, thioredoxin disulfide as acceptor. Is expressed in head; somatic gonad precursor; and tail.	RiboNucleotide Reductase
sap-49	4.82422e-38	0.264704	0.986	0.785	1.38532e-33	0	sap-49	protein_coding	sap-49 encodes the C. elegans ortholog of mammalian SAP49, a component of the SF3b splicing factor, a U2 snRNP-associated protein complex; loss of sap-49 activity via RNAi results in embryonic lethality, a protruding vulva, reduced levels of gene expression (as assessed by a gfp reporter), and early onset of foci formation in strains expressing polyglutamine-YFP; SAP-49 exhibits sequence-specific…	Is an ortholog of human SF3B4 (splicing factor 3b subunit 4). Is predicted to have RNA binding activity. Is expressed in pharyngeal muscle cell. Human ortholog(s) of this gene are implicated in Nager acrofacial dysostosis.	Spliceosome-Associated Protein
C14A4.3	4.87748e-38	0.252932	0.986	0.797	1.40062e-33	0	C14A4.3	protein_coding	none available	Is an ortholog of human ALG9 (ALG9 alpha-1,2-mannosyltransferase). Is predicted to have mannosyltransferase activity.	Asparagine Linked Glycosylation (ALG) homolog, Nematode
ebax-1	4.9162e-38	0.449659	1	0.93	1.41174e-33	0	ebax-1	protein_coding	ebax-1 encodes a conserved BC-box-containing protein; EBAX-1 functions as part of a protein quality control mechanism that ensures proper axon guidance; specifically, EBAX-1 functions as a substrate-recognition subunit for misfolded SAX-3 in an Elongin BC-containing Cullin-RING ubiquitin ligase (CRL) complex that promotes degradation of misfolded SAX-3/Robo receptor; EBAX-1 function is particular…	Is an ortholog of human ZSWIM8 (zinc finger SWIM-type containing 8). Exhibits Hsp90 protein binding activity; misfolded protein binding activity; and signaling receptor binding activity. Is involved in several processes, including positive regulation of oviposition; regulation of axon guidance; and regulation of male mating behavior. Localizes to several cellular components, including the Cul2-RI…	Elongin-B/C E3 ligase in AXon guidance
Y54E10BR.5	5.77369e-38	0.365902	1	0.893	1.65797e-33	0	Y54E10BR.5	protein_coding	none available	Is an ortholog of human SEC11A and SEC11C (SEC11 homolog C, signal peptidase complex subunit). Is predicted to have peptidase activity. Is involved in IRE1-mediated unfolded protein response.	yeast SEC homolog
frm-1	5.79557e-38	0.587017	1	0.999	1.66426e-33	0	frm-1	protein_coding	none available	Is an ortholog of human EPB41L1 (erythrocyte membrane protein band 4.1 like 1). Is predicted to have actin binding activity and structural molecule activity. Localizes to the plasma membrane. Is expressed in several structures, including intestine and pharynx. Human ortholog(s) of this gene are implicated in hereditary elliptocytosis.	FERM domain (protein4.1-ezrin-radixin-moesin) family
mig-18	5.87172e-38	0.286406	0.959	0.635	1.68612e-33	0	mig-18	protein_coding	none available	Is expressed in body wall musculature; gonad; and pharyngeal muscle cell. Is predicted to encode a protein with the following domain: Abnormal cell migration protein 18-like.	abnormal cell MIGration
ugt-26	6.2633e-38	0.290725	1	0.762	1.79857e-33	0	ugt-26	protein_coding	none available	Is an ortholog of several human genes including UGT1A10 (UDP glucuronosyltransferase family 1 member A10); UGT1A7 (UDP glucuronosyltransferase family 1 member A7); and UGT3A2 (UDP glycosyltransferase family 3 member A2). Is predicted to have UDP-glycosyltransferase activity.	UDP-GlucuronosylTransferase
T26G10.1	6.29649e-38	0.269322	1	0.915	1.8081e-33	0	T26G10.1	protein_coding	none available	Is an ortholog of human DDX47 (DEAD-box helicase 47). Is predicted to have RNA binding activity and RNA helicase activity.	not known
dnj-23	6.51562e-38	0.254512	0.973	0.843	1.87103e-33	0	dnj-23	protein_coding	This gene encodes a protein containing a DnaJ ('J') domain.	Is an ortholog of human DNAJC9 (DnaJ heat shock protein family (Hsp40) member C9). Is predicted to have heat shock protein binding activity.	DNaJ domain (prokaryotic heat shock protein)
egl-27	6.66737e-38	0.411852	1	0.967	1.9146e-33	0	egl-27	protein_coding	egl-27 encodes, along with lin-40, one of two C. elegans homologs of human MTA1 (metastasis-associated protein), part of a nucleosome remodeling and histone deacetylation (NURD) complex; in conjunction with its paralog egr-1, egl-27 is required for proper organization in all parts of the embryo, and for the embryonic expression of hlh-8; egl-27 activity is also required for transdifferentiation o…	Is an ortholog of human RERE (arginine-glutamic acid dipeptide repeats). Exhibits RNA polymerase II transcription factor binding activity; chromatin binding activity; and enzyme binding activity. Is involved in several processes, including cell adhesion; hemidesmosome assembly; and nematode male tail tip morphogenesis. Localizes to the nucleus. Is expressed in several structures, including Y cell…	EGg Laying defective
ZK1098.1	6.87241e-38	0.411326	1	0.964	1.97348e-33	0	ZK1098.1	protein_coding	ZK1098.1 encodes a protein, with multiple WW/rsp5/WWP domains and FF domains, required for embryonic viability and for normally high rates of postembryonic growth.	Is an ortholog of human PRPF40A (pre-mRNA processing factor 40 homolog A) and PRPF40B (pre-mRNA processing factor 40 homolog B). Is predicted to have RNA binding activity. Localizes to the nucleus.	not known
C05C10.2	7.05311e-38	0.30528	0.993	0.86	2.02537e-33	0	C05C10.2	protein_coding	none available	Is predicted to have RNA binding activity.	not known
F19F10.12	7.18407e-38	0.264287	1	0.82	2.06298e-33	0	F19F10.12	protein_coding	none available	Is an ortholog of human INTS9 (integrator complex subunit 9). Is predicted to encode a protein with the following domains: Metallo-beta-lactamase; Beta-Casp domain; Integrator complex subunit 9; and Ribonuclease Z/Hydroxyacylglutathione hydrolase-like.	INTegrator complex Subunit homolog
let-413	7.22932e-38	0.353406	1	0.894	2.07597e-33	0	let-413	protein_coding	let-413 encodes a protein with strong similarity to human ERBIN, rat DENSIN, Drosophila Scribble and its human ortholog hSCRIB; let-413 is required for the assembly of adherens junctions and for maintenance of the apical distribution of the intestinal terminal web; LET-413 protein is localized to the basolateral region of intestinal and hypodermal epithelial cells.	Is an ortholog of human SCRIB (scribble planar cell polarity protein). Is predicted to have ionotropic glutamate receptor binding activity. Is involved in several processes, including embryonic digestive tract morphogenesis; maintenance of epithelial cell apical/basal polarity; and protein transport. Localizes to the adherens junction and basolateral plasma membrane. Is expressed in epithelial ce…	LEThal
jmjd-3.1	7.36899e-38	0.416122	1	0.912	2.11608e-33	0	jmjd-3.1	protein_coding	jmjd-3.1 encodes, by alternative splicing, two isoforms of a histone H3 trimethyllysine-27 (H3K27me3) demethylase that is required for normal gonad migration and organization; JMJD-3.1 demethylates H3K27me3 in vitro; JMJD-3.1 contains an N-terminal TonB domain and a C-terminal JmjC domain, and is homologous to human JMJD3, UTX (OMIM:300128), and UTY (OMIM:400009); null jmjd-3.1(gk384) and jmjd-3.…	Is an ortholog of human KDM6A (lysine demethylase 6A); KDM6B (lysine demethylase 6B); and UTY (ubiquitously transcribed tetratricopeptide repeat containing, Y-linked). Exhibits histone demethylase activity (H3-K27 specific). Is involved in histone H3-K27 demethylation and transdifferentiation. Localizes to the nucleus. Is expressed in PDA and Y cell. Human ortholog(s) of this gene are implicated …	JuMonJi (transcription factor) Domain protein
F37H8.5	8.10031e-38	0.334943	0.993	0.806	2.32608e-33	0	F37H8.5	protein_coding	none available	Is an ortholog of human IFI30 (IFI30 lysosomal thiol reductase). Localizes to the cytoplasm. Is expressed in ventral nerve cord.	not known
mig-17	8.33734e-38	0.427172	0.966	0.739	2.39415e-33	0	mig-17	protein_coding	mig-17 encodes a secreted metalloprotease that is a member of the ADAM (A Disintegrin And Metalloprotease) protein family; MIG-17 activity is required for proper migration of gonadal leader cells, namely the hermaphrodite distal tip cells (DTCs) and the male linker cell (MLC); a MIG-17::GFP translational fusion protein is first detected in late embryos with expression continuing through adulthood…	Exhibits metallopeptidase activity. Is involved in several processes, including gonad morphogenesis; protein maturation; and regulation of distal tip cell migration. Localizes to the basement membrane and extracellular space. Is expressed in body wall musculature; gonad; hypodermis; intestine; and ventral nerve cord.	abnormal cell MIGration
[truncated: 9,395 more rows]
