# Supplementary material for: Single-cell RNA profiling links ncRNAs to spatiotemporal gene expression during C. elegans embryogenesis
Source: Sci Rep. 2020 Nov 2;10:18863. doi: 10.1038/s41598-020-75801-3 (PMC7606524; doi:10.1038/s41598-020-75801-3)
Supplement: Supplementary file 3 — Supplementary Information 3. [file 41598_2020_75801_MOESM3_ESM.xlsx]

## Sheet: Correlation_94ncRNA_1208coding
ncRNA	coding	cor	p
C44H4.12	lron-1	0.762411	0
C44H4.12	K04H4.2	0.618292	0
C44H4.12	pqn-73	0.600849	0
C44H4.12	lgx-1	0.600626	0
C14B9.11	C14B9.2	0.889107	0
C14B9.11	enpl-1	0.735996	0
C14B9.11	F14B4.1	0.719858	0
C14B9.11	lam-3	0.718854	0
C14B9.11	K10D3.4	0.689083	0
C14B9.11	T09B4.5	0.673503	0
C14B9.11	inx-3	0.668569	0
C14B9.11	dnj-27	0.66828	0
C14B9.11	pdi-6	0.667992	0
C14B9.11	C10G11.7	0.662988	0
C14B9.11	ztf-6	0.66297	0
C14B9.11	igcm-3	0.662334	0
C14B9.11	hsp-3	0.661712	0
C14B9.11	ncam-1	0.660114	0
C14B9.11	EEED8.2	0.660037	0
C14B9.11	K07C11.4	0.659798	0
C14B9.11	T02E9.5	0.652737	0
C14B9.11	ugt-57	0.651875	0
C14B9.11	ina-1	0.651272	0
C14B9.11	hbl-1	0.648567	0
C14B9.11	ain-1	0.647899	0
C14B9.11	cyb-1	0.647829	0
C14B9.11	sup-37	0.647753	0
C14B9.11	C17E4.20	0.645903	0
C14B9.11	clec-78	0.644521	0
C14B9.11	T04D3.5	0.644466	0
C14B9.11	C35E7.5	0.6435	0
C14B9.11	cdh-4	0.641767	0
C14B9.11	agr-1	0.640718	0
C14B9.11	Y46G5A.7	0.638503	0
C14B9.11	cyb-3	0.637218	0
C14B9.11	igcm-4	0.634889	0
C14B9.11	mab-20	0.634871	0
C14B9.11	inx-2	0.634761	0
C14B9.11	ZK899.2	0.634402	0
C14B9.11	nono-1	0.634358	0
C14B9.11	hmr-1	0.631454	0
C14B9.11	hmg-1.2	0.627836	0
C14B9.11	ham-1	0.627383	0
C14B9.11	mbk-2	0.626158	0
C14B9.11	alg-2	0.626068	0
C14B9.11	sec-61	0.625695	0
C14B9.11	F13B9.1	0.625275	0
C14B9.11	htz-1	0.624833	0
C14B9.11	hrp-2	0.624297	0
C14B9.11	fust-1	0.623882	0
C14B9.11	pqn-73	0.623268	0
C14B9.11	ebax-1	0.621419	0
C14B9.11	F13E9.11	0.620931	0
C14B9.11	F33E2.5	0.620569	0
C14B9.11	lat-1	0.619796	0
C14B9.11	hmg-1.1	0.619652	0
C14B9.11	hrp-1	0.619213	0
C14B9.11	sto-1	0.616507	0
C14B9.11	F28D1.2	0.616402	0
C14B9.11	F07H5.13	0.61637	0
C14B9.11	cav-1	0.614882	0
C14B9.11	C46C2.2	0.614563	0
C14B9.11	F53B3.5	0.614491	0
C14B9.11	C06B8.7	0.613668	0
C14B9.11	vab-1	0.613418	0
C14B9.11	cam-1	0.613089	0
C14B9.11	calu-1	0.612764	0
C14B9.11	epg-2	0.612577	0
C14B9.11	crb-1	0.611854	0
C14B9.11	sdn-1	0.611769	0
C14B9.11	dlg-1	0.611624	0
C14B9.11	F13C5.2	0.611242	0
C14B9.11	hlb-1	0.610747	0
C14B9.11	dnj-29	0.610191	0
C14B9.11	F14E5.2	0.609092	0
C14B9.11	C12D8.1	0.608291	0
C14B9.11	frm-2	0.60808	0
C14B9.11	C40A11.6	0.607822	0
C14B9.11	flcn-1	0.6075	0
C14B9.11	F56A8.3	0.607246	0
C14B9.11	pbrm-1	0.606922	0
C14B9.11	mps-2	0.606877	0
C14B9.11	stt-3	0.606839	0
C14B9.11	stau-1	0.605954	0
C14B9.11	gei-4	0.605607	0
C14B9.11	Y7A9D.1	0.604321	0
C14B9.11	swsn-9	0.602892	0
C14B9.11	uggt-1	0.601267	0
C14B9.11	C47G2.4	0.601133	0
C14B9.11	unc-37	0.600846	0
C14B9.11	ubq-1	0.600547	0
F29F11.19	ceh-22	0.783982	0
F29F11.19	K10D3.4	0.698955	0
F29F11.19	R09E10.5	0.693918	0
F29F11.19	cdh-5	0.675993	0
F29F11.19	F30H5.3	0.664321	0
F29F11.19	F56D2.3	0.662217	0
F29F11.19	F54E2.2	0.659267	0
F29F11.19	T21D12.7	0.656617	0
F29F11.19	pqn-73	0.655805	0
F29F11.19	F14B4.1	0.651897	0
F29F11.19	ZK813.6	0.644665	0
F29F11.19	spp-7	0.633579	0
F29F11.19	str-173	0.628545	0
F29F11.19	ZC84.6	0.628208	0
F29F11.19	F31E3.12	0.625877	0
F29F11.19	K04H4.2	0.625752	0
F29F11.19	F49E10.2	0.620103	0
F29F11.19	lron-1	0.617229	0
F29F11.19	F48E3.8	0.6144	0
F29F11.19	C30G12.1	0.613287	0
F29F11.19	W01C9.1	0.610476	0
F29F11.19	ceh-2	0.606428	0
F29F11.19	ZC84.1	0.605679	0
F29F11.19	C25F6.7	0.601691	0
F29F11.19	F01F1.15	0.600692	0
F29F11.19	Y17G9A.4	0.600628	0
C33D9.5	mab-20	0.689512	0
C33D9.5	C17E4.20	0.687548	0
C33D9.5	lam-3	0.684344	0
C33D9.5	cdh-4	0.682369	0
C33D9.5	EEED8.15	0.67107	0
C33D9.5	C35E7.5	0.668293	0
C33D9.5	top-2	0.663594	0
C33D9.5	fmi-1	0.66192	0
C33D9.5	T09B4.5	0.661358	0
C33D9.5	cav-1	0.65884	0
C33D9.5	W04A8.4	0.656802	0
C33D9.5	F28D1.2	0.656692	0
C33D9.5	sax-3	0.655208	0
C33D9.5	dlg-1	0.653174	0
C33D9.5	T04D3.5	0.652207	0
C33D9.5	sto-1	0.65194	0
C33D9.5	inx-3	0.651521	0
C33D9.5	F31D4.5	0.646902	0
C33D9.5	tag-273	0.646144	0
C33D9.5	hbl-1	0.645724	0
C33D9.5	ncam-1	0.643841	0
C33D9.5	ain-1	0.64196	0
C33D9.5	F53B3.5	0.640501	0
C33D9.5	igcm-3	0.640173	0
C33D9.5	C08F1.10	0.638337	0
C33D9.5	sym-1	0.637773	0
C33D9.5	F53H1.4	0.63718	0
C33D9.5	inx-2	0.637041	0
C33D9.5	Y7A9D.1	0.636324	0
C33D9.5	cyb-3	0.634379	0
C33D9.5	sam-10	0.63382	0
C33D9.5	ham-1	0.633596	0
C33D9.5	igcm-4	0.633307	0
C33D9.5	dnj-27	0.631389	0
C33D9.5	C01G6.3	0.630941	0
C33D9.5	mcm-7	0.630406	0
C33D9.5	mbk-2	0.629899	0
C33D9.5	C33D9.6	0.629679	0
C33D9.5	lpr-3	0.628978	0
C33D9.5	F54D5.5	0.628884	0
C33D9.5	nono-1	0.628494	0
C33D9.5	hmg-1.2	0.62839	0
C33D9.5	htz-1	0.628297	0
C33D9.5	cam-1	0.628267	0
C33D9.5	fust-1	0.627792	0
C33D9.5	cnt-2	0.626843	0
C33D9.5	cdl-1	0.6259	0
C33D9.5	chd-3	0.625761	0
C33D9.5	K02E10.1	0.624684	0
C33D9.5	fkb-7	0.624552	0
C33D9.5	F13E9.11	0.624362	0
C33D9.5	Y55F3AM.3	0.62396	0
C33D9.5	lst-3	0.623451	0
C33D9.5	vab-1	0.62301	0
C33D9.5	hmr-1	0.622752	0
C33D9.5	F39B2.1	0.621601	0
C33D9.5	cec-8	0.621355	0
C33D9.5	calu-1	0.620751	0
C33D9.5	hmg-1.1	0.620729	0
C33D9.5	C40A11.6	0.620546	0
C33D9.5	lpr-6	0.619113	0
C33D9.5	pes-2.1	0.61908	0
C33D9.5	cyb-1	0.619022	0
C33D9.5	EEED8.2	0.618775	0
C33D9.5	chd-7	0.61841	0
C33D9.5	mlt-8	0.617402	0
C33D9.5	noah-2	0.616875	0
C33D9.5	ttr-50	0.616726	0
C33D9.5	gei-4	0.616669	0
C33D9.5	T24B8.3	0.616444	0
C33D9.5	epg-2	0.616237	0
C33D9.5	clec-266	0.615557	0
C33D9.5	dsl-3	0.615058	0
C33D9.5	Y46G5A.7	0.614722	0
C33D9.5	alg-2	0.614029	0
C33D9.5	pbrm-1	0.614016	0
C33D9.5	C10G11.7	0.613685	0
C33D9.5	nid-1	0.613181	0
C33D9.5	dpy-17	0.61316	0
C33D9.5	F07H5.13	0.612541	0
C33D9.5	die-1	0.611162	0
C33D9.5	hch-1	0.610788	0
C33D9.5	F13C5.2	0.61017	0
C33D9.5	C12D8.1	0.609828	0
C33D9.5	hke-4.2	0.609552	0
C33D9.5	syd-9	0.60935	0
C33D9.5	F20C5.6	0.60935	0
C33D9.5	noah-1	0.609043	0
C33D9.5	cyk-4	0.608678	0
C33D9.5	attf-2	0.608464	0
C33D9.5	F52G3.1	0.607949	0
C33D9.5	ZK973.11	0.60769	0
C33D9.5	hrp-1	0.607429	0
C33D9.5	lin-40	0.606265	0
C33D9.5	cec-4	0.606235	0
C33D9.5	afd-1	0.60607	0
C33D9.5	unc-37	0.606011	0
C33D9.5	dpy-14	0.606002	0
C33D9.5	nrd-1	0.605774	0
C33D9.5	stau-1	0.605638	0
C33D9.5	pes-2.2	0.605573	0
C33D9.5	pab-2	0.605323	0
C33D9.5	lam-1	0.605069	0
C33D9.5	clec-78	0.603419	0
C33D9.5	cey-1	0.603036	0
C33D9.5	dgn-1	0.602918	0
C33D9.5	pqn-73	0.602186	0
C33D9.5	hmp-1	0.601922	0
C33D9.5	fkb-5	0.601909	0
C33D9.5	hel-1	0.60185	0
C33D9.5	trr-1	0.601622	0
C33D9.5	F14B4.1	0.60146	0
C33D9.5	swsn-4	0.601386	0
C33D9.5	swsn-9	0.601255	0
C33D9.5	fbxc-51	0.600471	0
linc-52	W04H10.5	0.724964	0
linc-52	C32B5.18	0.649634	0
linc-52	F40G9.6	0.620954	0
linc-52	T02G5.15	0.613605	0
linc-52	C24H12.1	0.608169	0
linc-52	T24F1.7	0.60465	0
anr-24	W04A8.4	0.735409	0
anr-24	T09B4.5	0.729813	0
anr-24	EEED8.2	0.72768	0
anr-24	C17E4.20	0.722529	0
anr-24	Y7A9D.1	0.716579	0
anr-24	cav-1	0.713803	0
anr-24	C35E7.5	0.705582	0
anr-24	sto-1	0.70083	0
anr-24	hmg-1.2	0.698023	0
anr-24	mab-20	0.697912	0
anr-24	clec-266	0.697777	0
anr-24	Y46G5A.7	0.686811	0
anr-24	C08F1.10	0.686391	0
anr-24	hbl-1	0.686358	0
anr-24	hil-7	0.682472	0
anr-24	lam-3	0.681474	0
anr-24	clec-196	0.679005	0
anr-24	dpy-14	0.677911	0
anr-24	F28D1.2	0.676575	0
anr-24	igcm-4	0.673924	0
anr-24	T04D3.5	0.671822	0
anr-24	fkb-7	0.671342	0
anr-24	ttr-50	0.66853	0
anr-24	dpy-17	0.668339	0
anr-24	igcm-3	0.66821	0
anr-24	lpr-3	0.665864	0
anr-24	C32B5.18	0.664922	0
anr-24	K01A2.4	0.664279	0
anr-24	cam-1	0.664014	0
anr-24	C03A3.1	0.663628	0
anr-24	top-2	0.662501	0
anr-24	Y17G9B.2	0.662403	0
anr-24	fbxb-88	0.660467	0
anr-24	ncam-1	0.66009	0
anr-24	F13E9.11	0.659837	0
anr-24	cdh-4	0.659328	0
anr-24	EEED8.15	0.658664	0
anr-24	C53A5.2	0.658655	0
anr-24	F40G9.6	0.658542	0
anr-24	inx-3	0.657546	0
anr-24	cyn-8	0.657212	0
anr-24	stau-1	0.656146	0
anr-24	htz-1	0.655498	0
anr-24	F31D4.5	0.655371	0
anr-24	lpr-6	0.654805	0
anr-24	inx-2	0.654531	0
anr-24	T05H4.11	0.653393	0
anr-24	K02B12.2	0.652837	0
anr-24	dlg-1	0.652815	0
anr-24	mbk-2	0.649611	0
anr-24	Y65A5A.1	0.648945	0
anr-24	epg-2	0.648726	0
anr-24	ham-1	0.647775	0
anr-24	cyb-3	0.644622	0
anr-24	nid-1	0.64219	0
anr-24	K02E10.1	0.642174	0
anr-24	tag-273	0.642031	0
anr-24	nono-1	0.641759	0
anr-24	cyb-1	0.641756	0
anr-24	hch-1	0.641364	0
anr-24	alg-2	0.640523	0
anr-24	Y41D4B.26	0.640179	0
anr-24	cdl-1	0.640014	0
anr-24	C14F11.6	0.639811	0
anr-24	F07H5.13	0.636859	0
anr-24	F48E3.6	0.636571	0
anr-24	dsl-3	0.636334	0
anr-24	C01G6.3	0.635438	0
anr-24	vab-1	0.635049	0
anr-24	C40A11.6	0.634611	0
anr-24	ugt-50	0.634384	0
anr-24	F53B3.5	0.633712	0
anr-24	F20C5.6	0.632739	0
anr-24	sax-3	0.632165	0
anr-24	fmi-1	0.631507	0
anr-24	mcm-7	0.631264	0
anr-24	lam-1	0.630921	0
anr-24	sym-1	0.630787	0
anr-24	mlt-8	0.630605	0
anr-24	swsn-9	0.629655	0
anr-24	gei-13	0.629496	0
anr-24	F59B2.8	0.629449	0
anr-24	calu-1	0.629284	0
anr-24	apm-3	0.628602	0
anr-24	mps-2	0.628471	0
anr-24	hel-1	0.627136	0
anr-24	F38E9.5	0.626704	0
anr-24	C24H12.1	0.625745	0
anr-24	syd-9	0.625714	0
anr-24	ZK973.11	0.625629	0
anr-24	col-165	0.625153	0
anr-24	agr-1	0.625038	0
anr-24	wrt-10	0.6246	0
anr-24	pqn-73	0.624575	0
anr-24	Y43F8B.7	0.62434	0
anr-24	C35A5.11	0.624279	0
anr-24	F39B2.1	0.623973	0
anr-24	cey-1	0.623508	0
anr-24	hmg-1.1	0.623333	0
anr-24	F33E2.5	0.622635	0
anr-24	cut-3	0.620222	0
anr-24	T05H10.3	0.619211	0
anr-24	hil-2	0.618402	0
anr-24	pab-2	0.618259	0
anr-24	cec-5	0.618239	0
anr-24	noah-2	0.618206	0
anr-24	dnj-27	0.618178	0
anr-24	ZK512.1	0.617223	0
anr-24	Y55F3AM.3	0.617143	0
anr-24	col-74	0.617013	0
anr-24	F54D5.5	0.616848	0
anr-24	Y82E9BR.17	0.616314	0
anr-24	Y43F4B.10	0.616155	0
anr-24	clec-78	0.615737	0
anr-24	die-1	0.615385	0
anr-24	K07C11.4	0.614965	0
anr-24	fbxc-40	0.614029	0
anr-24	Y110A2AL.4	0.613898	0
anr-24	F46E10.2	0.613738	0
anr-24	his-24	0.613027	0
anr-24	T02G5.15	0.612352	0
anr-24	let-4	0.612275	0
anr-24	ain-1	0.611798	0
anr-24	C10G11.7	0.611742	0
anr-24	fust-1	0.610391	0
anr-24	pdi-6	0.610067	0
anr-24	cfz-2	0.610062	0
anr-24	F13C5.2	0.609678	0
anr-24	nab-1	0.608962	0
anr-24	unc-71	0.608441	0
anr-24	noah-1	0.608096	0
anr-24	sqt-3	0.607948	0
anr-24	T24B8.3	0.607791	0
anr-24	C12D8.1	0.607386	0
anr-24	cutl-2	0.607221	0
anr-24	cec-8	0.606736	0
anr-24	ttyh-1	0.60632	0
anr-24	Y71A12B.12	0.606284	0
anr-24	F14B4.1	0.605812	0
anr-24	F59B2.9	0.60572	0
anr-24	ceh-34	0.605558	0
anr-24	lgc-27	0.605074	0
anr-24	rnr-2	0.604646	0
anr-24	hrp-1	0.604256	0
anr-24	hmr-1	0.603633	0
anr-24	fbxc-51	0.603113	0
anr-24	jmjd-3.1	0.603015	0
anr-24	unc-37	0.602932	0
anr-24	lst-3	0.602896	0
anr-24	lpr-4	0.602311	0
anr-24	cyk-4	0.60184	0
anr-24	B0228.6	0.601208	0
anr-24	hlb-1	0.600754	0
anr-24	C33D9.6	0.600656	0
T02G5.4	F40G9.6	0.643483	0
T02G5.4	F21H7.3	0.616188	0
T02G5.4	W04A8.4	0.612374	0
T02G5.4	Y65A5A.1	0.610885	0
T02G5.4	top-2	0.607126	0
T02G5.4	nid-1	0.606583	0
T02G5.4	T02G5.15	0.606288	0
T02G5.4	ZC374.2	0.605873	0
T02G5.4	Y71F9AL.7	0.60008	0
C44H4.10	sym-1	0.809718	0
C44H4.10	noah-1	0.756145	0
C44H4.10	noah-2	0.742925	0
C44H4.10	dpy-10	0.740426	0
C44H4.10	hch-1	0.726408	0
C44H4.10	wrt-10	0.724888	0
C44H4.10	lpr-3	0.724859	0
C44H4.10	mlt-11	0.722849	0
C44H4.10	fkb-7	0.712228	0
C44H4.10	dpy-2	0.711703	0
C44H4.10	F53B3.5	0.711681	0
C44H4.10	F43D9.1	0.708878	0
C44H4.10	lam-3	0.703214	0
C44H4.10	mlt-8	0.700694	0
C44H4.10	dpy-7	0.699676	0
C44H4.10	C14F11.6	0.696147	0
C44H4.10	fkb-5	0.694511	0
C44H4.10	dsl-3	0.693584	0
C44H4.10	dpy-17	0.693516	0
C44H4.10	C35E7.5	0.681944	0
C44H4.10	dao-2	0.677759	0
C44H4.10	acn-1	0.677177	0
C44H4.10	let-4	0.676346	0
C44H4.10	cutl-2	0.674539	0
C44H4.10	Y41D4B.26	0.672235	0
C44H4.10	pdi-2	0.669274	0
C44H4.10	H42K12.3	0.667272	0
C44H4.10	igcm-3	0.667092	0
C44H4.10	sma-1	0.663405	0
C44H4.10	dpy-14	0.661437	0
C44H4.10	clec-78	0.661353	0
C44H4.10	lpr-5	0.660539	0
C44H4.10	nab-1	0.658252	0
C44H4.10	dpy-3	0.65477	0
C44H4.10	fbn-1	0.654467	0
C44H4.10	hhat-1	0.651933	0
C44H4.10	aagr-4	0.651437	0
C44H4.10	lpr-6	0.651034	0
C44H4.10	sto-1	0.650686	0
C44H4.10	cyb-3	0.650534	0
C44H4.10	dsl-6	0.649543	0
C44H4.10	col-121	0.643385	0
C44H4.10	hbl-1	0.639803	0
C44H4.10	ZK1053.4	0.637248	0
C44H4.10	ifa-3	0.633276	0
C44H4.10	T09B4.5	0.633045	0
C44H4.10	hrp-2	0.632471	0
C44H4.10	mab-20	0.630108	0
C44H4.10	cyn-6	0.629887	0
C44H4.10	mcm-7	0.629557	0
C44H4.10	R148.5	0.629238	0
C44H4.10	lpr-4	0.627272	0
C44H4.10	col-76	0.626561	0
C44H4.10	fbxc-51	0.626011	0
C44H4.10	top-2	0.624369	0
C44H4.10	hcp-6	0.623181	0
C44H4.10	K08B4.2	0.623101	0
C44H4.10	fust-1	0.622219	0
C44H4.10	nid-1	0.621299	0
C44H4.10	cav-1	0.61996	0
C44H4.10	F33E2.5	0.619504	0
C44H4.10	tag-273	0.61897	0
C44H4.10	cyb-1	0.618611	0
C44H4.10	cdh-4	0.618584	0
C44H4.10	ptr-4	0.618487	0
C44H4.10	cdl-1	0.6179	0
C44H4.10	alg-2	0.617624	0
C44H4.10	M03B6.3	0.617367	0
C44H4.10	inx-3	0.617278	0
C44H4.10	calu-1	0.617157	0
C44H4.10	clec-196	0.616918	0
C44H4.10	lin-40	0.615997	0
C44H4.10	C17E4.20	0.615836	0
C44H4.10	inx-2	0.615795	0
C44H4.10	pes-2.1	0.614783	0
C44H4.10	clec-266	0.614567	0
C44H4.10	ttr-50	0.613685	0
C44H4.10	F46E10.2	0.612738	0
C44H4.10	glf-1	0.611683	0
C44H4.10	hrp-1	0.610664	0
C44H4.10	F28D1.2	0.609141	0
C44H4.10	F56A8.3	0.608971	0
C44H4.10	ebax-1	0.608751	0
C44H4.10	lst-3	0.608721	0
C44H4.10	C01G6.3	0.607792	0
C44H4.10	Y23H5B.8	0.60768	0
C44H4.10	EEED8.15	0.607212	0
C44H4.10	unc-37	0.606307	0
C44H4.10	Y66H1A.4	0.605537	0
C44H4.10	fmi-1	0.605383	0
C44H4.10	aqp-2	0.603395	0
C44H4.10	K01A2.9	0.603279	0
C44H4.10	pbrm-1	0.603076	0
C44H4.10	pes-2.2	0.602185	0
C44H4.10	sqt-3	0.601631	0
C44H4.10	afd-1	0.600375	0
F31C3.15	anc-1	0.78273	0
F31C3.15	crt-1	0.720217	0
F31C3.15	T28C6.7	0.706086	0
F31C3.15	dpy-22	0.699403	0
F31C3.15	din-1	0.682354	0
F31C3.15	chd-7	0.675105	0
F31C3.15	Y32H12A.8	0.672426	0
F31C3.15	K07H8.10	0.665075	0
F31C3.15	F52G3.1	0.646155	0
F31C3.15	xnp-1	0.645874	0
F31C3.15	ttn-1	0.636454	0
F31C3.15	top-1	0.634989	0
F31C3.15	T14G8.3	0.623698	0
F31C3.15	H06I04.3	0.622175	0
F31C3.15	C16A3.6	0.617053	0
F31C3.15	swsn-4	0.614965	0
F31C3.15	pqn-59	0.614923	0
F31C3.15	let-19	0.613093	0
F31C3.15	Y39B6A.33	0.612589	0
F31C3.15	nmy-1	0.611041	0
F31C3.15	let-418	0.609381	0
F31C3.15	sma-1	0.608681	0
F31C3.15	pqn-87	0.606133	0
F31C3.15	F53H1.1	0.605303	0
F31C3.15	F55F10.1	0.60325	0
F31C3.15	cbp-1	0.603014	0
F31C3.15	F16F9.3	-0.600527	0
F31C3.15	cyp-29A3	-0.601743	0
F31C3.15	F44A2.3	-0.602419	0
F31C3.15	ugt-40	-0.605181	0
F31C3.15	clec-52	-0.60524	0
F31C3.15	EGAP4.1	-0.606039	0
F31C3.15	clec-218	-0.607866	0
F31C3.15	sup-10	-0.609325	0
F31C3.15	F58B4.5	-0.61528	0
F31C3.15	oig-5	-0.615781	0
F31C3.15	ttr-25	-0.616119	0
F31C3.15	F25D1.5	-0.617591	0
F31C3.15	T07D1.3	-0.61912	0
F31C3.15	F35A5.2	-0.619193	0
F31C3.15	F17C11.6	-0.623084	0
F31C3.15	T04A11.1	-0.623434	0
F31C3.15	T04A11.4	-0.625387	0
F31C3.15	R05A10.4	-0.625552	0
F31C3.15	T16G1.7	-0.626674	0
F31C3.15	B0379.1	-0.627809	0
F31C3.15	K09H9.8	-0.628002	0
F31C3.15	Y34F4.1	-0.631679	0
F31C3.15	Y4C6B.7	-0.640137	0
F31C3.15	R13H4.2	-0.640657	0
F31C3.15	F35B12.9	-0.641103	0
F31C3.15	Y113G7A.16	-0.682745	0
rrn-3.1	crt-1	0.784665	0
rrn-3.1	dpy-22	0.723206	0
rrn-3.1	din-1	0.716786	0
rrn-3.1	T28C6.7	0.715632	0
rrn-3.1	chd-7	0.715391	0
rrn-3.1	anc-1	0.710968	0
rrn-3.1	sma-1	0.705763	0
rrn-3.1	C16A3.6	0.691657	0
rrn-3.1	swsn-4	0.682405	0
rrn-3.1	K07H8.10	0.678524	0
rrn-3.1	F52G3.1	0.676059	0
rrn-3.1	Y32H12A.8	0.675137	0
rrn-3.1	nmy-1	0.672342	0
rrn-3.1	pqn-59	0.670606	0
rrn-3.1	eef-1A.1	0.656952	0
rrn-3.1	eef-1A.2	0.656135	0
rrn-3.1	let-418	0.651638	0
rrn-3.1	xnp-1	0.649953	0
rrn-3.1	ttn-1	0.64811	0
rrn-3.1	pqn-87	0.646836	0
rrn-3.1	let-19	0.64644	0
rrn-3.1	F43D9.1	0.639389	0
rrn-3.1	C08H9.2	0.636623	0
rrn-3.1	T14G8.3	0.63622	0
rrn-3.1	cbp-1	0.635853	0
rrn-3.1	top-1	0.632555	0
rrn-3.1	hecd-1	0.632462	0
rrn-3.1	mlt-11	0.632238	0
rrn-3.1	met-1	0.623426	0
rrn-3.1	T24H7.2	0.619924	0
rrn-3.1	hrp-2	0.619658	0
rrn-3.1	F49H12.5	0.61822	0
rrn-3.1	F58B3.4	0.61821	0
rrn-3.1	dnj-29	0.617693	0
rrn-3.1	F55F10.1	0.61468	0
rrn-3.1	let-502	0.612844	0
rrn-3.1	ifg-1	0.600825	0
rrn-3.1	D1086.5	-0.60032	0
rrn-3.1	gst-9	-0.600493	0
rrn-3.1	B0294.1	-0.600761	0
rrn-3.1	ifc-2	-0.601336	0
rrn-3.1	zip-10	-0.601695	0
rrn-3.1	fipr-9	-0.60176	0
rrn-3.1	Y37E11B.7	-0.601942	0
rrn-3.1	C08B6.10	-0.602058	0
rrn-3.1	F55A4.7	-0.602071	0
rrn-3.1	Y73F4A.3	-0.602486	0
rrn-3.1	C03G6.17	-0.602707	0
rrn-3.1	W10C8.6	-0.603566	0
rrn-3.1	ttr-39	-0.604	0
rrn-3.1	gpx-7	-0.604146	0
rrn-3.1	ttr-27	-0.60476	0
rrn-3.1	F35C5.12	-0.605004	0
rrn-3.1	Y73F4A.2	-0.605733	0
rrn-3.1	F59B10.4	-0.605744	0
rrn-3.1	F53F4.13	-0.606033	0
rrn-3.1	fip-5	-0.606098	0
rrn-3.1	C29F3.3	-0.606111	0
rrn-3.1	Y57G7A.11	-0.606954	0
rrn-3.1	clec-218	-0.607607	0
rrn-3.1	M163.8	-0.607623	0
rrn-3.1	ZC155.2	-0.607777	0
rrn-3.1	ttr-29	-0.608145	0
rrn-3.1	C13C4.7	-0.608312	0
rrn-3.1	skr-5	-0.608401	0
rrn-3.1	snet-1	-0.60949	0
rrn-3.1	Y47H10A.5	-0.610535	0
rrn-3.1	ZC395.5	-0.610573	0
rrn-3.1	grd-10	-0.610712	0
rrn-3.1	ttr-31	-0.611606	0
rrn-3.1	ccg-1	-0.611796	0
rrn-3.1	ttr-21	-0.61194	0
rrn-3.1	dod-17	-0.613564	0
rrn-3.1	mig-21	-0.613564	0
rrn-3.1	C13G3.1	-0.613591	0
rrn-3.1	ugt-41	-0.613622	0
rrn-3.1	T23B12.8	-0.614529	0
rrn-3.1	W08F4.5	-0.61464	0
rrn-3.1	ceh-33	-0.615413	0
rrn-3.1	tag-243	-0.61608	0
rrn-3.1	C16B8.3	-0.616523	0
rrn-3.1	ugt-40	-0.616555	0
rrn-3.1	Y51H4A.8	-0.618518	0
rrn-3.1	ins-11	-0.618982	0
rrn-3.1	C36B1.6	-0.619346	0
rrn-3.1	C39E9.8	-0.619996	0
rrn-3.1	F13D12.10	-0.620308	0
rrn-3.1	ttr-24	-0.620435	0
rrn-3.1	F58B4.5	-0.621117	0
rrn-3.1	F44A2.3	-0.621211	0
rrn-3.1	C34H4.2	-0.621378	0
rrn-3.1	F17H10.2	-0.622055	0
rrn-3.1	tsp-8	-0.623152	0
rrn-3.1	C53B7.3	-0.623522	0
rrn-3.1	C25E10.13	-0.623802	0
rrn-3.1	ZC410.5	-0.623966	0
rrn-3.1	K04F1.9	-0.624096	0
rrn-3.1	F46F2.3	-0.62479	0
rrn-3.1	T20G5.8	-0.625653	0
rrn-3.1	T04F8.8	-0.625704	0
rrn-3.1	F25D1.5	-0.626156	0
rrn-3.1	F14F9.8	-0.626192	0
rrn-3.1	Y47H9C.1	-0.626782	0
rrn-3.1	F35E12.8	-0.627506	0
rrn-3.1	F16F9.3	-0.628214	0
rrn-3.1	T19D2.3	-0.628289	0
rrn-3.1	C02B8.3	-0.629077	0
rrn-3.1	B0416.7	-0.630372	0
rrn-3.1	C27A7.8	-0.630476	0
rrn-3.1	ttr-7	-0.630611	0
rrn-3.1	F49C12.6	-0.631552	0
rrn-3.1	F59E11.7	-0.631683	0
rrn-3.1	flp-5	-0.631799	0
rrn-3.1	pqn-60	-0.632263	0
rrn-3.1	abf-6	-0.632554	0
rrn-3.1	Y41C4A.17	-0.634327	0
rrn-3.1	F43D2.6	-0.635119	0
rrn-3.1	F20A1.1	-0.635368	0
rrn-3.1	F53F8.4	-0.635456	0
rrn-3.1	C35C5.9	-0.635938	0
rrn-3.1	F35A5.2	-0.636482	0
rrn-3.1	T07D1.3	-0.637818	0
rrn-3.1	sup-10	-0.640053	0
rrn-3.1	clec-52	-0.641574	0
rrn-3.1	C25E10.10	-0.642729	0
rrn-3.1	Y67A10A.10	-0.643263	0
rrn-3.1	ttr-26	-0.648483	0
rrn-3.1	oig-5	-0.649774	0
rrn-3.1	EGAP4.1	-0.650704	0
rrn-3.1	ZK863.8	-0.650841	0
rrn-3.1	C33A12.19	-0.653634	0
rrn-3.1	ttr-33	-0.65558	0
rrn-3.1	T16G1.7	-0.655706	0
rrn-3.1	B0252.8	-0.656777	0
rrn-3.1	K02F3.9	-0.658549	0
rrn-3.1	ttr-25	-0.658977	0
rrn-3.1	W01F3.2	-0.661749	0
rrn-3.1	K09H9.8	-0.661941	0
rrn-3.1	T04A11.1	-0.662476	0
rrn-3.1	Y34F4.1	-0.662544	0
rrn-3.1	F17C11.6	-0.662549	0
rrn-3.1	cnc-8	-0.662925	0
rrn-3.1	T04A11.4	-0.663285	0
rrn-3.1	R13H4.2	-0.666692	0
rrn-3.1	C25E10.8	-0.674199	0
rrn-3.1	Y4C6B.7	-0.674951	0
rrn-3.1	Y113G7A.16	-0.680945	0
rrn-3.1	B0379.1	-0.683708	0
rrn-3.1	R05A10.4	-0.68487	0
rrn-3.1	F35B12.9	-0.687038	0
rrn-1.1	crt-1	0.752021	0
rrn-1.1	chd-7	0.713839	0
rrn-1.1	din-1	0.678677	0
rrn-1.1	dpy-22	0.677028	0
rrn-1.1	F52G3.1	0.674318	0
rrn-1.1	T28C6.7	0.674165	0
rrn-1.1	nmy-1	0.669302	0
rrn-1.1	swsn-4	0.666632	0
rrn-1.1	T14G8.3	0.663762	0
rrn-1.1	K07H8.10	0.659707	0
rrn-1.1	sma-1	0.655419	0
rrn-1.1	anc-1	0.646416	0
rrn-1.1	eef-1A.2	0.643836	0
rrn-1.1	ajm-1	0.641854	0
rrn-1.1	C08H9.2	0.641097	0
rrn-1.1	Y32H12A.8	0.638346	0
rrn-1.1	ttn-1	0.634889	0
rrn-1.1	xnp-1	0.627201	0
rrn-1.1	pqn-87	0.62655	0
rrn-1.1	let-418	0.626061	0
rrn-1.1	lam-3	0.624978	0
rrn-1.1	pdi-3	0.623385	0
rrn-1.1	cbp-1	0.621406	0
rrn-1.1	C16A3.6	0.621066	0
rrn-1.1	clec-78	0.619549	0
rrn-1.1	F43D9.1	0.619417	0
rrn-1.1	met-1	0.618969	0
rrn-1.1	dnj-29	0.618693	0
rrn-1.1	hsp-3	0.612565	0
rrn-1.1	hrp-2	0.612145	0
rrn-1.1	hecd-1	0.609364	0
rrn-1.1	fmi-1	0.607631	0
rrn-1.1	mlt-11	0.607492	0
rrn-1.1	eef-1A.1	0.607391	0
rrn-1.1	lst-3	0.605145	0
rrn-1.1	cdh-4	0.604658	0
rrn-1.1	noah-2	0.604097	0
rrn-1.1	top-1	0.60371	0
rrn-1.1	tag-273	0.602922	0
rrn-1.1	cec-1	0.600414	0
rrn-1.1	F36H9.4	-0.600711	0
rrn-1.1	osm-11	-0.601039	0
rrn-1.1	grd-10	-0.601541	0
rrn-1.1	F58B4.5	-0.603746	0
rrn-1.1	T28H10.2	-0.603905	0
rrn-1.1	F21C10.11	-0.604451	0
rrn-1.1	ugt-40	-0.605855	0
rrn-1.1	F17C11.6	-0.606882	0
rrn-1.1	B0416.7	-0.607908	0
rrn-1.1	F53F8.4	-0.609321	0
rrn-1.1	ttr-24	-0.609513	0
rrn-1.1	D1086.5	-0.610607	0
rrn-1.1	oig-5	-0.614483	0
rrn-1.1	R13H4.2	-0.61466	0
rrn-1.1	F44A2.3	-0.617075	0
rrn-1.1	F53F4.13	-0.618001	0
rrn-1.1	F59B10.4	-0.618634	0
rrn-1.1	nlp-27	-0.620367	0
rrn-1.1	C39E9.8	-0.62131	0
rrn-1.1	F17H10.2	-0.621411	0
rrn-1.1	ZC250.4	-0.62178	0
rrn-1.1	C25E10.8	-0.622068	0
rrn-1.1	ttr-39	-0.622406	0
rrn-1.1	C27B7.9	-0.62455	0
rrn-1.1	F45D3.4	-0.626121	0
rrn-1.1	ugt-41	-0.626504	0
rrn-1.1	H32K16.2	-0.626822	0
rrn-1.1	nlp-17	-0.627144	0
rrn-1.1	Y113G7A.16	-0.627286	0
rrn-1.1	Y43C5A.3	-0.627383	0
rrn-1.1	Y41C4A.17	-0.62765	0
rrn-1.1	clec-52	-0.629409	0
rrn-1.1	ins-11	-0.630572	0
rrn-1.1	K04F1.9	-0.631827	0
rrn-1.1	Y51H4A.8	-0.63183	0
rrn-1.1	T16G1.7	-0.63349	0
rrn-1.1	T04F8.8	-0.6352	0
rrn-1.1	cnc-8	-0.635914	0
rrn-1.1	F46C5.10	-0.636208	0
rrn-1.1	C35C5.9	-0.637929	0
rrn-1.1	Y4C6B.7	-0.638015	0
rrn-1.1	F46F2.3	-0.639798	0
rrn-1.1	nlp-28	-0.641874	0
rrn-1.1	F14F9.8	-0.642455	0
rrn-1.1	K09H9.8	-0.643871	0
rrn-1.1	Y53H1B.2	-0.644454	0
rrn-1.1	B0379.1	-0.647683	0
rrn-1.1	C33A12.19	-0.64826	0
rrn-1.1	W01F3.2	-0.64844	0
rrn-1.1	T04A6.1	-0.652837	0
rrn-1.1	C31C9.7	-0.656597	0
rrn-1.1	R05A10.4	-0.661091	0
rrn-1.1	T04A11.1	-0.661669	0
rrn-1.1	F59E11.7	-0.66422	0
rrn-1.1	Y34F4.1	-0.664465	0
rrn-1.1	ttr-25	-0.66464	0
rrn-1.1	F35B12.9	-0.664968	0
rrn-1.1	T04A11.4	-0.665121	0
rrn-1.1	B0252.8	-0.669484	0
rrn-1.1	K02F3.9	-0.670364	0
rrn-1.2	crt-1	0.751934	0
rrn-1.2	chd-7	0.713962	0
rrn-1.2	din-1	0.678866	0
rrn-1.2	dpy-22	0.677185	0
rrn-1.2	T28C6.7	0.674395	0
rrn-1.2	F52G3.1	0.674153	0
rrn-1.2	nmy-1	0.669125	0
rrn-1.2	swsn-4	0.666574	0
rrn-1.2	T14G8.3	0.664054	0
rrn-1.2	K07H8.10	0.660026	0
rrn-1.2	sma-1	0.655583	0
rrn-1.2	anc-1	0.64678	0
rrn-1.2	eef-1A.2	0.643679	0
rrn-1.2	ajm-1	0.641803	0
rrn-1.2	C08H9.2	0.641082	0
rrn-1.2	Y32H12A.8	0.638223	0
rrn-1.2	ttn-1	0.634947	0
rrn-1.2	xnp-1	0.627551	0
rrn-1.2	let-418	0.626303	0
rrn-1.2	pqn-87	0.626294	0
rrn-1.2	lam-3	0.624909	0
rrn-1.2	pdi-3	0.623199	0
rrn-1.2	cbp-1	0.621627	0
rrn-1.2	C16A3.6	0.620993	0
rrn-1.2	met-1	0.619377	0
rrn-1.2	F43D9.1	0.6193	0
rrn-1.2	clec-78	0.619265	0
rrn-1.2	dnj-29	0.618706	0
rrn-1.2	hsp-3	0.612587	0
rrn-1.2	hrp-2	0.612132	0
rrn-1.2	hecd-1	0.609356	0
rrn-1.2	fmi-1	0.607451	0
rrn-1.2	eef-1A.1	0.607439	0
rrn-1.2	mlt-11	0.607054	0
rrn-1.2	lst-3	0.605102	0
rrn-1.2	cdh-4	0.604586	0
rrn-1.2	top-1	0.603753	0
rrn-1.2	noah-2	0.603738	0
rrn-1.2	tag-273	0.602933	0
rrn-1.2	cec-1	0.600891	0
rrn-1.2	F36H9.4	-0.600073	0
rrn-1.2	osm-11	-0.600954	0
rrn-1.2	grd-10	-0.601284	0
rrn-1.2	T28H10.2	-0.603383	0
rrn-1.2	F58B4.5	-0.603534	0
rrn-1.2	F21C10.11	-0.604259	0
rrn-1.2	ugt-40	-0.605688	0
rrn-1.2	F17C11.6	-0.606436	0
rrn-1.2	B0416.7	-0.607446	0
rrn-1.2	F53F8.4	-0.608948	0
rrn-1.2	ttr-24	-0.609155	0
rrn-1.2	D1086.5	-0.61038	0
rrn-1.2	oig-5	-0.614349	0
rrn-1.2	R13H4.2	-0.614479	0
rrn-1.2	F44A2.3	-0.616498	0
rrn-1.2	F53F4.13	-0.617861	0
rrn-1.2	F59B10.4	-0.618258	0
rrn-1.2	nlp-27	-0.619833	0
rrn-1.2	C39E9.8	-0.620801	0
rrn-1.2	F17H10.2	-0.620904	0
rrn-1.2	ZC250.4	-0.62135	0
rrn-1.2	C25E10.8	-0.621658	0
rrn-1.2	ttr-39	-0.622176	0
rrn-1.2	C27B7.9	-0.624045	0
rrn-1.2	F45D3.4	-0.626054	0
rrn-1.2	H32K16.2	-0.626118	0
rrn-1.2	ugt-41	-0.62612	0
rrn-1.2	nlp-17	-0.626867	0
rrn-1.2	Y43C5A.3	-0.626875	0
rrn-1.2	Y113G7A.16	-0.627563	0
rrn-1.2	Y41C4A.17	-0.627621	0
rrn-1.2	clec-52	-0.629191	0
rrn-1.2	ins-11	-0.630251	0
rrn-1.2	Y51H4A.8	-0.631419	0
rrn-1.2	K04F1.9	-0.631768	0
rrn-1.2	T16G1.7	-0.633219	0
rrn-1.2	T04F8.8	-0.634975	0
rrn-1.2	cnc-8	-0.635549	0
rrn-1.2	F46C5.10	-0.635984	0
rrn-1.2	C35C5.9	-0.637538	0
rrn-1.2	Y4C6B.7	-0.637723	0
rrn-1.2	F46F2.3	-0.63983	0
rrn-1.2	nlp-28	-0.64154	0
rrn-1.2	F14F9.8	-0.642195	0
rrn-1.2	K09H9.8	-0.643696	0
rrn-1.2	Y53H1B.2	-0.644102	0
rrn-1.2	B0379.1	-0.647468	0
rrn-1.2	C33A12.19	-0.6479	0
rrn-1.2	W01F3.2	-0.648111	0
rrn-1.2	T04A6.1	-0.652587	0
rrn-1.2	C31C9.7	-0.656064	0
rrn-1.2	R05A10.4	-0.661011	0
rrn-1.2	T04A11.1	-0.661422	0
rrn-1.2	F59E11.7	-0.66366	0
rrn-1.2	ttr-25	-0.664019	0
rrn-1.2	Y34F4.1	-0.664444	0
rrn-1.2	T04A11.4	-0.66486	0
rrn-1.2	F35B12.9	-0.664949	0
rrn-1.2	B0252.8	-0.66903	0
rrn-1.2	K02F3.9	-0.670075	0
F31C3.13	crt-1	0.678428	0
F31C3.13	eef-1A.2	0.63776	0
F31C3.13	sma-1	0.628289	0
F31C3.13	F43D9.1	0.615923	0
F31C3.13	swsn-4	0.614213	0
F31C3.13	chd-7	0.607589	0
F31C3.13	lam-3	0.604941	0
rrn-2.1	crt-1	0.765535	0
rrn-2.1	chd-7	0.680107	0
rrn-2.1	swsn-4	0.673486	0
rrn-2.1	sma-1	0.666899	0
rrn-2.1	T28C6.7	0.66651	0
rrn-2.1	dpy-22	0.665602	0
rrn-2.1	nmy-1	0.665411	0
rrn-2.1	K07H8.10	0.661898	0
rrn-2.1	ttn-1	0.659973	0
rrn-2.1	eef-1A.2	0.659042	0
rrn-2.1	din-1	0.658497	0
rrn-2.1	anc-1	0.639454	0
rrn-2.1	C16A3.6	0.639101	0
rrn-2.1	cbp-1	0.638838	0
rrn-2.1	eef-1A.1	0.636011	0
rrn-2.1	C08H9.2	0.6275	0
rrn-2.1	T14G8.3	0.626613	0
rrn-2.1	let-418	0.62358	0
rrn-2.1	pdi-3	0.620662	0
rrn-2.1	ajm-1	0.619268	0
rrn-2.1	pqn-87	0.619098	0
rrn-2.1	F52G3.1	0.616702	0
rrn-2.1	F43D9.1	0.615597	0
rrn-2.1	pab-1	0.613271	0
rrn-2.1	met-1	0.608055	0
rrn-2.1	Y32H12A.8	0.607953	0
rrn-2.1	hrp-2	0.607051	0
rrn-2.1	dnj-29	0.605425	0
rrn-2.1	let-19	0.60429	0
rrn-2.1	pqn-59	0.602259	0
rrn-2.1	ttr-29	-0.600106	0
rrn-2.1	F16B4.4	-0.600285	0
rrn-2.1	T12B3.2	-0.601394	0
rrn-2.1	C53B7.3	-0.601766	0
rrn-2.1	ins-11	-0.602542	0
rrn-2.1	C31B8.8	-0.603185	0
rrn-2.1	Y45F10D.2	-0.603586	0
rrn-2.1	ugt-41	-0.605054	0
rrn-2.1	abf-5	-0.605432	0
rrn-2.1	Y4C6B.7	-0.605879	0
rrn-2.1	W10C8.6	-0.605991	0
rrn-2.1	F46C5.10	-0.606026	0
rrn-2.1	cnc-7	-0.606337	0
rrn-2.1	F59B10.4	-0.606434	0
rrn-2.1	fipr-2	-0.607612	0
rrn-2.1	F20A1.1	-0.608055	0
rrn-2.1	ZK863.8	-0.608414	0
rrn-2.1	pqn-31	-0.609292	0
rrn-2.1	ZC116.1	-0.609402	0
rrn-2.1	ttr-25	-0.6096	0
rrn-2.1	F53F4.13	-0.610246	0
rrn-2.1	C45B2.1	-0.611508	0
rrn-2.1	H32K16.2	-0.61227	0
rrn-2.1	clec-218	-0.612852	0
rrn-2.1	M163.8	-0.613136	0
rrn-2.1	ttr-27	-0.613479	0
rrn-2.1	fipr-9	-0.61365	0
rrn-2.1	C31C9.7	-0.613822	0
rrn-2.1	C25E10.8	-0.615354	0
rrn-2.1	C27B7.9	-0.617246	0
rrn-2.1	R13H4.2	-0.618953	0
rrn-2.1	ugt-40	-0.619466	0
rrn-2.1	ttr-31	-0.619874	0
rrn-2.1	Y53H1B.2	-0.620523	0
rrn-2.1	ttr-21	-0.620937	0
rrn-2.1	ttr-7	-0.621228	0
rrn-2.1	T04A11.1	-0.622341	0
rrn-2.1	K04F1.9	-0.623336	0
rrn-2.1	T16G1.7	-0.623606	0
rrn-2.1	T04A11.4	-0.624347	0
rrn-2.1	K02F3.9	-0.624561	0
rrn-2.1	Y51H4A.8	-0.624706	0
rrn-2.1	F59E11.7	-0.625629	0
rrn-2.1	B0252.8	-0.626945	0
rrn-2.1	C35C5.9	-0.627123	0
rrn-2.1	nlp-27	-0.62773	0
rrn-2.1	Y113G7A.16	-0.628399	0
rrn-2.1	F14F9.8	-0.630878	0
rrn-2.1	F53F8.4	-0.631113	0
rrn-2.1	Y41C4A.17	-0.631585	0
rrn-2.1	Y73F4A.3	-0.632533	0
rrn-2.1	nlp-28	-0.63262	0
rrn-2.1	pqn-60	-0.633403	0
rrn-2.1	F46F2.3	-0.633649	0
rrn-2.1	C39E9.8	-0.636109	0
rrn-2.1	F44A2.3	-0.636874	0
rrn-2.1	ttr-26	-0.638167	0
rrn-2.1	C33A12.19	-0.641486	0
rrn-2.1	R05A10.4	-0.641749	0
rrn-2.1	cnc-8	-0.642409	0
rrn-2.1	clec-52	-0.644545	0
rrn-2.1	Y34F4.1	-0.644849	0
rrn-2.1	B0379.1	-0.645267	0
rrn-2.1	K09H9.8	-0.648034	0
rrn-2.1	W01F3.2	-0.649948	0
rrn-2.1	T04F8.8	-0.65043	0
rrn-2.1	B0416.7	-0.652453	0
rrn-2.1	F35B12.9	-0.657107	0
anr-1	set-1	0.947268	0
anr-1	igcm-3	0.675834	0
anr-1	cav-1	0.669585	0
anr-1	T09B4.5	0.668675	0
anr-1	cyb-3	0.668276	0
anr-1	cyb-1	0.665594	0
anr-1	T04D3.5	0.661314	0
anr-1	sto-1	0.660929	0
anr-1	C35E7.5	0.660588	0
anr-1	inx-3	0.660253	0
anr-1	C17E4.20	0.657846	0
anr-1	hmg-1.2	0.65574	0
anr-1	W04A8.4	0.655541	0
anr-1	inx-2	0.653407	0
anr-1	Y7A9D.1	0.650733	0
anr-1	ncam-1	0.650121	0
anr-1	lam-3	0.648183	0
anr-1	mab-20	0.644693	0
anr-1	hmr-1	0.644059	0
anr-1	K02B12.2	0.64267	0
anr-1	EEED8.2	0.642485	0
anr-1	mbk-2	0.639819	0
anr-1	htz-1	0.637636	0
anr-1	F28D1.2	0.637602	0
anr-1	cdl-1	0.635501	0
anr-1	dpy-17	0.635286	0
anr-1	ttr-50	0.635238	0
anr-1	igcm-4	0.634586	0
anr-1	Y46G5A.7	0.632391	0
anr-1	alg-2	0.63194	0
anr-1	clec-266	0.631298	0
anr-1	F53B3.5	0.629841	0
anr-1	cam-1	0.628434	0
anr-1	unc-37	0.6267	0
anr-1	F13E9.11	0.626348	0
anr-1	top-2	0.626046	0
anr-1	C40A11.6	0.623938	0
anr-1	hmg-1.1	0.623419	0
anr-1	C10G11.7	0.622019	0
anr-1	epg-2	0.621692	0
anr-1	nono-1	0.621626	0
anr-1	mcm-7	0.621568	0
anr-1	ain-1	0.621345	0
anr-1	dpy-14	0.618801	0
anr-1	cdh-4	0.618781	0
anr-1	ham-1	0.61827	0
anr-1	lat-1	0.614707	0
anr-1	EEED8.15	0.614535	0
anr-1	clec-196	0.614492	0
anr-1	C01G6.3	0.614295	0
anr-1	C08F1.10	0.614161	0
anr-1	mep-1	0.614153	0
anr-1	K02E10.1	0.613299	0
anr-1	hbl-1	0.612343	0
anr-1	vab-1	0.611453	0
anr-1	hil-2	0.610424	0
anr-1	lpr-3	0.610025	0
anr-1	R09B3.2	0.609563	0
anr-1	apm-3	0.609406	0
anr-1	F56A8.3	0.608416	0
anr-1	mlt-8	0.608332	0
anr-1	hil-7	0.608055	0
anr-1	fkb-7	0.607916	0
anr-1	egl-30	0.607821	0
anr-1	F39B2.1	0.607648	0
anr-1	K07C11.4	0.607132	0
anr-1	C12D8.1	0.606542	0
anr-1	pcn-1	0.606253	0
anr-1	dnj-27	0.605936	0
anr-1	cyk-4	0.604418	0
anr-1	F33E2.5	0.602761	0
anr-1	fmi-1	0.602331	0
anr-1	Y17G9B.2	0.602001	0
anr-1	hke-4.2	0.601275	0
anr-1	ugt-50	0.60063	0
anr-1	ZK973.11	0.60019	0
anr-1	die-1	0.600128	0
M163.16	his-24	0.830303	0
M163.16	hil-2	0.772313	0
M163.16	C35E7.5	0.760621	0
M163.16	F28D1.2	0.755432	0
M163.16	hil-3	0.748566	0
M163.16	top-2	0.748031	0
M163.16	sto-1	0.744428	0
M163.16	cav-1	0.73742	0
M163.16	cyb-3	0.727844	0
M163.16	T09B4.5	0.726822	0
M163.16	cdl-1	0.715177	0
M163.16	mcm-7	0.715171	0
M163.16	C08F1.10	0.714484	0
M163.16	C01G6.3	0.714455	0
M163.16	hch-1	0.713915	0
M163.16	clec-266	0.713712	0
M163.16	fust-1	0.71076	0
M163.16	cec-8	0.709814	0
M163.16	ttr-50	0.707494	0
M163.16	htz-1	0.705973	0
M163.16	C17E4.20	0.705021	0
M163.16	Y7A9D.1	0.702626	0
M163.16	nid-1	0.701446	0
M163.16	lam-3	0.699671	0
M163.16	inx-2	0.699542	0
M163.16	dsl-3	0.698423	0
M163.16	igcm-3	0.698066	0
M163.16	clec-196	0.697936	0
M163.16	K02B12.2	0.697836	0
M163.16	ham-1	0.697413	0
M163.16	fbxc-51	0.695879	0
M163.16	cyn-8	0.695656	0
M163.16	mab-20	0.694593	0
M163.16	EEED8.15	0.689391	0
M163.16	inx-3	0.688714	0
M163.16	sym-1	0.688573	0
M163.16	F54D5.5	0.687052	0
M163.16	cyb-1	0.686655	0
M163.16	cht-1	0.686595	0
M163.16	T05H4.11	0.684969	0
M163.16	T24B8.3	0.684678	0
M163.16	hmg-1.2	0.684073	0
M163.16	T04D3.5	0.68401	0
M163.16	cyk-4	0.683565	0
M163.16	Y46G5A.7	0.681225	0
M163.16	lpr-3	0.681222	0
M163.16	C40A11.6	0.68095	0
M163.16	F53H1.4	0.680394	0
M163.16	F48E3.6	0.679864	0
M163.16	smu-2	0.678213	0
M163.16	F33E2.5	0.675239	0
M163.16	bub-1	0.675227	0
M163.16	Y82E9BR.17	0.674549	0
M163.16	hcp-6	0.672717	0
M163.16	dpy-14	0.672107	0
M163.16	Y17G9B.2	0.670917	0
M163.16	hmg-1.1	0.670689	0
M163.16	ZK1053.4	0.670142	0
M163.16	die-1	0.669567	0
M163.16	wrt-10	0.669158	0
M163.16	pab-2	0.668237	0
M163.16	igcm-4	0.66812	0
M163.16	lst-3	0.666877	0
M163.16	knl-2	0.666716	0
M163.16	fkb-7	0.665909	0
M163.16	lin-40	0.665245	0
M163.16	F53B3.5	0.664938	0
M163.16	noah-1	0.664846	0
M163.16	pdi-2	0.664004	0
M163.16	nono-1	0.6632	0
M163.16	dpy-17	0.662883	0
M163.16	Y65A5A.1	0.66239	0
M163.16	sex-1	0.661775	0
M163.16	C50F4.6	0.660142	0
M163.16	bmk-1	0.660083	0
M163.16	F39B2.1	0.659036	0
M163.16	F13C5.2	0.658608	0
M163.16	swsn-9	0.657908	0
M163.16	cutl-2	0.656457	0
M163.16	alg-2	0.655746	0
M163.16	attf-2	0.655328	0
M163.16	W04A8.4	0.65495	0
M163.16	epg-2	0.654427	0
M163.16	bath-10	0.654401	0
M163.16	mlt-8	0.653286	0
M163.16	F46E10.2	0.653254	0
M163.16	K01A2.4	0.653247	0
M163.16	cec-5	0.65244	0
M163.16	mix-1	0.651989	0
M163.16	Y55F3AM.3	0.651922	0
M163.16	ncam-1	0.651334	0
M163.16	lpr-6	0.650747	0
M163.16	B0281.5	0.649547	0
M163.16	pes-2.1	0.64939	0
M163.16	cec-4	0.648184	0
M163.16	gei-4	0.648042	0
M163.16	EEED8.2	0.647403	0
M163.16	cdh-4	0.647314	0
M163.16	lbp-1	0.646923	0
M163.16	mbk-2	0.645411	0
M163.16	hil-6	0.645397	0
M163.16	lam-1	0.644891	0
M163.16	chd-3	0.644759	0
M163.16	Y41D4B.26	0.644101	0
M163.16	pes-2.2	0.643675	0
M163.16	cam-1	0.643365	0
M163.16	noah-2	0.643331	0
M163.16	Y75B8A.18	0.643259	0
M163.16	T05D4.2	0.642684	0
M163.16	C12D8.1	0.640588	0
M163.16	rnr-2	0.64052	0
M163.16	mcm-5	0.639741	0
M163.16	hel-1	0.639352	0
M163.16	hrp-2	0.63834	0
M163.16	Y66H1A.4	0.638045	0
M163.16	let-418	0.63628	0
M163.16	hrp-1	0.636182	0
M163.16	cdk-1	0.634975	0
M163.16	ain-1	0.634753	0
M163.16	hmg-11	0.634142	0
M163.16	cdt-1	0.63367	0
M163.16	hbl-1	0.633665	0
M163.16	smc-3	0.633361	0
M163.16	rnr-1	0.633171	0
M163.16	cdc-25.2	0.633107	0
M163.16	pbrm-1	0.63264	0
M163.16	dpy-7	0.632638	0
M163.16	fbxc-40	0.63263	0
M163.16	swsn-4	0.632451	0
M163.16	Y71F9AL.7	0.632448	0
M163.16	hmr-1	0.632282	0
M163.16	C14F11.6	0.631916	0
M163.16	col-165	0.631793	0
M163.16	swsn-1	0.631201	0
M163.16	cyn-6	0.630562	0
M163.16	T05H10.4	0.630463	0
M163.16	dlg-1	0.630383	0
M163.16	his-64	0.629861	0
M163.16	T22C1.4	0.629777	0
M163.16	unc-37	0.629536	0
M163.16	afd-1	0.629105	0
M163.16	duxl-1	0.628739	0
M163.16	unc-84	0.627879	0
M163.16	dpy-10	0.627806	0
M163.16	hcp-1	0.627685	0
M163.16	fkb-5	0.627217	0
M163.16	stau-1	0.627067	0
M163.16	vab-1	0.62626	0
M163.16	F40G9.6	0.624716	0
M163.16	zen-4	0.624358	0
M163.16	plk-1	0.623923	0
M163.16	C24H12.1	0.6237	0
M163.16	pcn-1	0.623517	0
M163.16	K02E10.1	0.622455	0
M163.16	Y47D3A.29	0.621841	0
M163.16	C10G11.7	0.621465	0
M163.16	C35A5.11	0.621041	0
M163.16	fmi-1	0.620946	0
M163.16	grl-15	0.620293	0
M163.16	sax-3	0.62028	0
M163.16	ZK973.11	0.620018	0
M163.16	F33H2.3	0.619929	0
M163.16	F31D4.5	0.618994	0
M163.16	mig-6	0.618821	0
M163.16	dpy-2	0.618078	0
M163.16	sup-26	0.618057	0
M163.16	ebax-1	0.617928	0
M163.16	apm-3	0.617206	0
M163.16	hmg-4	0.61675	0
M163.16	F13E9.11	0.615336	0
M163.16	hil-7	0.615261	0
M163.16	prp-8	0.615194	0
M163.16	K08B4.2	0.614889	0
M163.16	fbxb-88	0.614724	0
M163.16	cya-1	0.613929	0
M163.16	T25E12.6	0.613563	0
M163.16	his-46	0.612944	0
M163.16	mnp-1	0.611866	0
M163.16	ify-1	0.611698	0
M163.16	F59A6.5	0.611503	0
M163.16	calu-1	0.610842	0
M163.16	sqt-3	0.610541	0
M163.16	F19F10.9	0.610382	0
M163.16	syd-9	0.61034	0
M163.16	cnt-2	0.610013	0
M163.16	chd-7	0.60986	0
M163.16	suf-1	0.609527	0
M163.16	M03B6.3	0.609339	0
M163.16	col-74	0.609107	0
M163.16	epi-1	0.609058	0
M163.16	rsp-3	0.608506	0
M163.16	cids-2	0.607711	0
M163.16	let-4	0.607336	0
M163.16	sam-10	0.607267	0
M163.16	Y41D4A.3	0.606969	0
M163.16	egl-30	0.606815	0
M163.16	bet-2	0.606565	0
M163.16	E02D9.1	0.605871	0
M163.16	fbxb-66	0.605705	0
M163.16	ani-1	0.605394	0
M163.16	R09B3.2	0.604743	0
M163.16	snrp-200	0.604351	0
M163.16	let-504	0.604244	0
M163.16	aqp-2	0.603395	0
M163.16	unc-71	0.60299	0
M163.16	adr-1	0.602883	0
M163.16	rsp-1	0.602746	0
M163.16	spdl-1	0.602602	0
M163.16	rsa-2	0.60163	0
M163.16	set-1	0.601573	0
M163.16	syg-2	0.600457	0
M163.19	his-24	0.75988	0
M163.19	C35E7.5	0.722969	0
M163.19	hil-2	0.719916	0
M163.19	F28D1.2	0.709817	0
M163.19	sto-1	0.690379	0
M163.19	cyb-3	0.68965	0
M163.19	hil-3	0.682498	0
M163.19	top-2	0.6814	0
M163.19	cav-1	0.680683	0
M163.19	T09B4.5	0.678798	0
M163.19	C01G6.3	0.669007	0
M163.19	lam-3	0.664631	0
M163.19	C08F1.10	0.664488	0
M163.19	clec-266	0.663358	0
M163.19	C17E4.20	0.660659	0
M163.19	mcm-7	0.659663	0
M163.19	ttr-50	0.659326	0
M163.19	hch-1	0.658957	0
M163.19	igcm-3	0.657397	0
M163.19	cec-8	0.65584	0
M163.19	inx-2	0.654644	0
M163.19	dsl-3	0.653637	0
M163.19	cdl-1	0.651408	0
M163.19	nid-1	0.651294	0
M163.19	sym-1	0.65013	0
M163.19	fust-1	0.647931	0
M163.19	fbxc-51	0.647096	0
M163.19	K02B12.2	0.64633	0
M163.19	F33E2.5	0.645888	0
M163.19	ham-1	0.644282	0
M163.19	T04D3.5	0.642219	0
M163.19	Y7A9D.1	0.642198	0
M163.19	htz-1	0.642093	0
M163.19	inx-3	0.641963	0
M163.19	clec-196	0.640972	0
M163.19	ZK1053.4	0.640726	0
M163.19	Y46G5A.7	0.640426	0
M163.19	cht-1	0.640098	0
M163.19	mab-20	0.639316	0
M163.19	EEED8.15	0.638709	0
M163.19	cyb-1	0.638669	0
M163.19	igcm-4	0.634492	0
M163.19	knl-2	0.634024	0
M163.19	hcp-6	0.633242	0
M163.19	F48E3.6	0.63254	0
M163.19	cyn-8	0.631574	0
M163.19	lpr-3	0.631117	0
M163.19	C40A11.6	0.63084	0
M163.19	wrt-10	0.629557	0
M163.19	dpy-14	0.629272	0
M163.19	alg-2	0.629269	0
M163.19	hmg-1.2	0.628535	0
M163.19	F54D5.5	0.627607	0
M163.19	die-1	0.62732	0
M163.19	bmk-1	0.626749	0
M163.19	T05H4.11	0.626585	0
M163.19	bub-1	0.626138	0
M163.19	cyk-4	0.625722	0
M163.19	F53B3.5	0.624786	0
M163.19	dpy-17	0.623915	0
M163.19	pdi-2	0.62363	0
M163.19	Y17G9B.2	0.623581	0
M163.19	Y82E9BR.17	0.621067	0
M163.19	bath-10	0.620205	0
M163.19	F46E10.2	0.61997	0
M163.19	noah-1	0.618482	0
M163.19	F53H1.4	0.616439	0
M163.19	hmg-1.1	0.614415	0
M163.19	T24B8.3	0.612881	0
M163.19	noah-2	0.612586	0
M163.19	fkb-7	0.612164	0
M163.19	rnr-1	0.612134	0
M163.19	cutl-2	0.611405	0
M163.19	Y41D4B.26	0.610914	0
M163.19	mlt-8	0.610564	0
M163.19	smu-2	0.60982	0
M163.19	EEED8.2	0.608709	0
M163.19	his-64	0.608625	0
M163.19	Y75B8A.18	0.607818	0
M163.19	pab-2	0.607575	0
M163.19	Y65A5A.1	0.607175	0
M163.19	epg-2	0.606437	0
M163.19	lst-3	0.605093	0
M163.19	W04A8.4	0.604771	0
M163.19	pes-2.1	0.603709	0
M163.19	C50F4.6	0.603071	0
M163.19	col-165	0.603004	0
M163.19	K01A2.4	0.602194	0
M163.19	F39B2.1	0.601953	0
M163.19	swsn-9	0.60191	0
M163.19	lin-40	0.601568	0
M163.19	R09B3.2	0.601238	0
M163.19	pes-2.2	0.600703	0
M163.19	nono-1	0.600634	0
M163.19	lam-1	0.600276	0
C08B6.17	C08B6.4	0.934305	0
C08B6.17	T05H10.3	0.755222	0
C08B6.17	R12E2.15	0.751702	0
C08B6.17	col-74	0.750139	0
C08B6.17	col-165	0.748327	0
C08B6.17	R12E2.14	0.742238	0
C08B6.17	ZK180.5	0.738623	0
C08B6.17	cut-2	0.737973	0
C08B6.17	cut-3	0.73786	0
C08B6.17	C10F3.7	0.718588	0
C08B6.17	F41F3.3	0.692273	0
C08B6.17	abu-14	0.681084	0
C08B6.17	grl-16	0.679266	0
C08B6.17	clec-230	0.675182	0
C08B6.17	hil-7	0.673058	0
C08B6.17	C02E7.6	0.670723	0
C08B6.17	C35A5.11	0.669955	0
C08B6.17	sqt-3	0.669073	0
C08B6.17	col-14	0.667592	0
C08B6.17	R12E2.7	0.667351	0
C08B6.17	F38E9.5	0.661902	0
C08B6.17	C02E7.7	0.660913	0
C08B6.17	Y7A9D.1	0.658617	0
C08B6.17	D2092.8	0.657899	0
C08B6.17	C46A5.4	0.648904	0
C08B6.17	dpy-14	0.64331	0
C08B6.17	cav-1	0.641226	0
C08B6.17	unc-115	0.632162	0
C08B6.17	epg-2	0.62671	0
C08B6.17	dma-1	0.625787	0
C08B6.17	F13E9.11	0.622311	0
C08B6.17	igcm-4	0.617961	0
C08B6.17	H10E21.4	0.617762	0
C08B6.17	dpy-17	0.61193	0
C08B6.17	ugt-50	0.611834	0
C08B6.17	ttr-50	0.611209	0
C08B6.17	F56C9.8	0.607129	0
C08B6.17	W04A8.4	0.606221	0
C08B6.17	acs-20	0.604189	0
C08B6.17	cam-1	0.60221	0
C08B6.17	T21H3.1	-0.608596	0
C54D2.15	C54D2.1	0.692362	0
C54D2.15	F25B3.2	0.673975	0
C54D2.15	pqn-63	0.661176	0
C54D2.15	C04G6.7	0.644986	0
C54D2.15	T10E10.4	0.644761	0
C54D2.15	W08E12.6	0.644421	0
C54D2.15	F20B10.3	0.644219	0
C54D2.15	nas-8	0.641049	0
C54D2.15	abu-11	0.638828	0
C54D2.15	pqn-74	0.6307	0
C54D2.15	T06E4.8	0.626641	0
C54D2.15	R03C1.1	0.623377	0
C54D2.15	lgc-6	0.622679	0
C54D2.15	C04G6.10	0.619457	0
C54D2.15	D1007.13	0.617917	0
C54D2.15	Y38H6A.3	0.609799	0
C54D2.15	F07H5.8	0.606826	0
C54D2.15	C27A2.5	0.604112	0
C54D2.15	T25E4.1	0.602572	0
C54D2.15	pqn-29	0.600701	0
C54D2.15	F38H4.3	0.600632	0
anr-10	phat-2	0.913702	0
anr-10	ZK662.2	0.71015	0
anr-10	lron-2	0.703872	0
anr-10	pqn-74	0.701339	0
anr-10	abu-14	0.691876	0
anr-10	F59B10.3	0.687695	0
anr-10	nas-12	0.685988	0
anr-10	abu-11	0.680575	0
anr-10	ifa-1	0.677899	0
anr-10	Y102A11A.7	0.67748	0
anr-10	T25E4.1	0.676841	0
anr-10	T05H4.7	0.676612	0
anr-10	F54D5.15	0.676401	0
anr-10	T24C12.4	0.67461	0
anr-10	Y47D3B.6	0.672166	0
anr-10	R07E3.2	0.671435	0
anr-10	R12A1.3	0.668699	0
anr-10	phat-1	0.666441	0
anr-10	T10E10.4	0.666047	0
anr-10	M195.2	0.664141	0
anr-10	Y40H7A.4	0.659891	0
anr-10	M03E7.4	0.655901	0
anr-10	C54D2.1	0.652071	0
anr-10	R07B1.9	0.651022	0
anr-10	T23F6.1	0.648354	0
anr-10	C54G4.4	0.647287	0
anr-10	E01G6.1	0.646675	0
anr-10	C04G6.10	0.645954	0
anr-10	R03C1.1	0.644984	0
anr-10	F25B3.2	0.64266	0
anr-10	F31E3.2	0.642624	0
anr-10	C27A2.5	0.641303	0
anr-10	C04G6.7	0.640156	0
anr-10	F53A9.3	0.638229	0
anr-10	C34E11.2	0.637967	0
anr-10	D2096.6	0.63741	0
anr-10	Y43F8B.3	0.635078	0
anr-10	C37C3.17	0.634742	0
anr-10	acr-11	0.634358	0
anr-10	F53B3.3	0.634073	0
anr-10	K08D12.8	0.632067	0
anr-10	pqn-29	0.630162	0
anr-10	T20B6.3	0.629541	0
anr-10	tnt-4	0.629519	0
anr-10	lagr-1	0.627886	0
anr-10	feh-1	0.627467	0
anr-10	T06E4.9	0.62532	0
anr-10	avr-15	0.622216	0
anr-10	asns-1	0.619191	0
anr-10	F41G3.21	0.617862	0
anr-10	pqn-36	0.617814	0
anr-10	F15E6.5	0.616368	0
anr-10	D1007.13	0.616106	0
anr-10	B0280.7	0.615652	0
anr-10	F20B10.3	0.614195	0
anr-10	F41E6.11	0.613477	0
anr-10	Y38A10A.11	0.611924	0
anr-10	pqn-63	0.611304	0
anr-10	K10D11.7	0.610493	0
anr-10	W08E12.4	0.610462	0
anr-10	C18E9.7	0.609882	0
anr-10	myo-6	0.609765	0
anr-10	M110.9	0.609443	0
anr-10	T01B7.8	0.609058	0
anr-10	F38H4.3	0.606729	0
anr-10	Y38H6A.3	0.606639	0
anr-10	pqn-35	0.606565	0
anr-10	eat-2	0.606543	0
anr-10	T06E4.14	0.60546	0
anr-10	W08E12.5	0.60505	0
anr-10	T06E4.10	0.602173	0
C27A2.11	C27A2.5	0.915855	0
C27A2.11	C04G6.7	0.865106	0
C27A2.11	C04G6.10	0.84786	0
C27A2.11	R13H4.8	0.777598	0
C27A2.11	T01B7.8	0.77336	0
C27A2.11	pqn-63	0.754164	0
C27A2.11	T06E4.8	0.749239	0
C27A2.11	T25E4.1	0.717801	0
C27A2.11	pqn-29	0.7096	0
C27A2.11	Y67D8C.22	0.707032	0
C27A2.11	nas-8	0.704885	0
C27A2.11	F25B3.2	0.702665	0
C27A2.11	asns-1	0.697402	0
C27A2.11	T06E4.9	0.696863	0
C27A2.11	D1007.13	0.693929	0
C27A2.11	W08E12.6	0.689947	0
C27A2.11	pqn-74	0.686478	0
C27A2.11	T10E10.4	0.681477	0
C27A2.11	T20B6.3	0.678673	0
C27A2.11	Y38H6A.3	0.677355	0
C27A2.11	C37C3.17	0.669017	0
C27A2.11	C26B2.8	0.66876	0
C27A2.11	T06E4.14	0.667574	0
C27A2.11	C54D2.1	0.667149	0
C27A2.11	Y47D3B.6	0.666719	0
C27A2.11	T06E4.12	0.664996	0
C27A2.11	F20B10.3	0.664662	0
C27A2.11	D2096.6	0.65931	0
C27A2.11	abu-11	0.657267	0
C27A2.11	T22B2.6	0.654548	0
C27A2.11	T28C12.6	0.648233	0
C27A2.11	T24C12.4	0.648087	0
C27A2.11	R03C1.1	0.647613	0
C27A2.11	F41E6.11	0.645808	0
C27A2.11	F07H5.8	0.642453	0
C27A2.11	Y102A11A.7	0.637742	0
C27A2.11	F59B10.3	0.636016	0
C27A2.11	lact-7	0.631837	0
C27A2.11	C25F6.8	0.630064	0
C27A2.11	ZK662.2	0.629132	0
C27A2.11	C34E11.2	0.629024	0
C27A2.11	W08E12.5	0.620861	0
C27A2.11	T23F6.1	0.61861	0
C27A2.11	nas-1	0.616514	0
C27A2.11	W08E12.4	0.615474	0
C27A2.11	M153.3	0.61536	0
C27A2.11	grl-11	0.609123	0
C27A2.11	W08E12.3	0.606356	0
C27A2.11	abu-14	0.605695	0
C27A2.11	M195.2	0.600324	0
C54G7.11	M02G9.1	0.676122	0
C54G7.11	pqn-26	0.669785	0
C54G7.11	lgx-1	0.650033	0
C54G7.11	chs-2	0.645824	0
C54G7.11	E01G6.1	0.64555	0
C54G7.11	pqn-13	0.632475	0
C54G7.11	C18E9.7	0.632296	0
C54G7.11	C54G4.4	0.631022	0
C54G7.11	F40E10.5	0.630348	0
C54G7.11	K10D11.7	0.629814	0
C54G7.11	B0348.5	0.627249	0
C54G7.11	F15E6.5	0.626209	0
C54G7.11	lrx-1	0.626208	0
C54G7.11	R12A1.3	0.623961	0
C54G7.11	C47E8.9	0.614703	0
C54G7.11	nas-14	0.611178	0
C54G7.11	C03F11.2	0.609419	0
C54G7.11	abu-14	0.604194	0
C54G7.11	cTel3X.1	0.602441	0
C54G7.11	K03A11.6	0.601888	0
C54G7.11	ZC101.1	0.601478	0
C54G7.11	twk-11	0.600629	0
K07C10.3	tnc-2	0.642949	0
K07C10.3	T03F1.11	0.641061	0
K07C10.3	set-18	0.616742	0
K07C10.3	phat-5	0.613287	0
K07C10.3	mlc-3	0.60247	0
tts-2	R12E2.7	0.794216	0
tts-2	col-74	0.785247	0
tts-2	R12E2.14	0.782322	0
tts-2	R12E2.15	0.778042	0
tts-2	col-14	0.777831	0
tts-2	hil-7	0.7728	0
tts-2	col-165	0.766937	0
tts-2	T05H10.3	0.764949	0
tts-2	cut-2	0.753882	0
tts-2	phat-5	0.746432	0
tts-2	ZK180.5	0.732037	0
tts-2	act-4	0.731646	0
tts-2	ZK662.2	0.731635	0
tts-2	F38E9.5	0.726837	0
tts-2	Y110A2AL.4	0.726773	0
tts-2	abu-14	0.722852	0
tts-2	hsp-12.2	0.721896	0
tts-2	Y7A9D.1	0.72133	0
tts-2	mlp-1	0.721055	0
tts-2	H10E21.4	0.719198	0
tts-2	cav-1	0.718971	0
tts-2	dpy-14	0.716605	0
tts-2	clec-266	0.704771	0
tts-2	cut-3	0.69779	0
tts-2	T03F1.11	0.695959	0
tts-2	tnc-2	0.692836	0
tts-2	F41G3.21	0.690553	0
tts-2	C10F3.7	0.689126	0
tts-2	F41F3.3	0.684162	0
tts-2	F53F1.4	0.683631	0
tts-2	sqt-3	0.680027	0
tts-2	C35A5.11	0.678589	0
tts-2	ceh-27	0.677291	0
tts-2	C02E7.7	0.676715	0
tts-2	C26F1.1	0.676038	0
tts-2	unc-115	0.675504	0
tts-2	epg-2	0.674528	0
tts-2	Y97E10AR.1	0.671893	0
tts-2	ttr-50	0.670997	0
tts-2	F56C9.8	0.668717	0
tts-2	ceh-34	0.668644	0
tts-2	D2092.8	0.667013	0
tts-2	col-109	0.665497	0
tts-2	unc-69	0.661786	0
tts-2	dma-1	0.6616	0
tts-2	phat-2	0.659949	0
tts-2	col-48	0.65954	0
tts-2	lin-28	0.659227	0
tts-2	set-18	0.657854	0
tts-2	clec-230	0.656573	0
tts-2	clec-196	0.654228	0
tts-2	sox-2	0.653653	0
tts-2	W04A8.4	0.652123	0
tts-2	C08B6.4	0.651449	0
tts-2	Y47D7A.13	0.644836	0
tts-2	C02E7.6	0.643772	0
tts-2	C17E4.20	0.641403	0
tts-2	zig-8	0.641158	0
tts-2	Y65A5A.1	0.640148	0
tts-2	dpy-17	0.63908	0
tts-2	unc-52	0.6373	0
tts-2	act-2	0.637285	0
tts-2	K08D12.8	0.635691	0
tts-2	F10D11.6	0.63567	0
tts-2	sptf-1	0.632334	0
tts-2	F40E10.5	0.631904	0
tts-2	ugt-50	0.631583	0
tts-2	ZK1073.2	0.63118	0
tts-2	dlg-1	0.630749	0
tts-2	act-3	0.630286	0
tts-2	col-97	0.630083	0
tts-2	pqn-74	0.629777	0
tts-2	dod-6	0.62955	0
tts-2	ZK973.11	0.628962	0
tts-2	R03A10.1	0.626953	0
tts-2	F31D4.5	0.626172	0
tts-2	K02E10.6	0.624187	0
tts-2	apm-3	0.621982	0
tts-2	F13E9.11	0.621234	0
tts-2	hlh-16	0.62114	0
tts-2	phat-4	0.619122	0
tts-2	F20C5.6	0.619004	0
tts-2	R02E4.3	0.618868	0
tts-2	rbx-2	0.617134	0
tts-2	sorb-1	0.616227	0
tts-2	Y47D3B.6	0.616218	0
tts-2	cht-1	0.614673	0
tts-2	mlc-3	0.614127	0
tts-2	deb-1	0.613752	0
tts-2	ast-1	0.61368	0
tts-2	ZK1073.1	0.612766	0
tts-2	lbp-1	0.612448	0
tts-2	C01G6.3	0.612302	0
tts-2	tnt-4	0.61029	0
tts-2	T10B5.4	0.61002	0
tts-2	unc-44	0.609422	0
tts-2	Y87G2A.19	0.609324	0
tts-2	act-1	0.609034	0
tts-2	dim-1	0.608656	0
tts-2	hmg-1.2	0.608493	0
tts-2	C53A5.2	0.607766	0
tts-2	F08G12.2	0.607749	0
tts-2	sto-1	0.60689	0
tts-2	mks-2	0.606767	0
tts-2	F59B10.3	0.60555	0
tts-2	C35E7.5	0.605523	0
tts-2	ZK1010.4	0.605174	0
tts-2	ifa-1	0.605036	0
tts-2	T24F1.7	0.603888	0
tts-2	ZK512.1	0.603645	0
tts-2	C34E7.4	0.602795	0
tts-2	K02B12.2	0.601759	0
tts-2	die-1	0.60155	0
tts-2	inx-3	0.601278	0
tts-2	Y55F3AM.3	0.601139	0
tts-2	col-34	0.600197	0
tts-2	T21H3.1	-0.63086	0
tts-2	clec-60	-0.636748	0
T20G5.15	phat-2	0.637558	0
T20G5.15	R07E3.2	0.616148	0
T20G5.15	F41G3.21	0.606369	0
T20G5.15	phat-5	0.605653	0
T20G5.15	tni-4	0.604343	0
T20G5.15	dod-6	0.603602	0
T20G5.15	ifa-1	0.600813	0
ZK488.3	Y73F4A.2	0.625907	0
ZK488.3	F56B6.6	0.61604	0
ZK488.3	srr-3	0.61128	0
ZK488.3	T20B5.2	0.60323	0
C03A7.15	abu-15	0.845717	0
C03A7.15	abu-6	0.841331	0
C03A7.15	abu-7	0.837418	0
C03A7.15	abu-8	0.756196	0
C03A7.15	abu-10	0.72758	0
C03A7.15	abu-1	0.720381	0
C03A7.15	pqn-2	0.715179	0
C03A7.15	T06E4.10	0.687055	0
C03A7.15	F41E6.11	0.673981	0
C03A7.15	pqn-36	0.670075	0
C03A7.15	pqn-71	0.666336	0
C03A7.15	pqn-54	0.654674	0
C03A7.15	W08E12.3	0.635787	0
C03A7.15	W08E12.5	0.62593	0
C03A7.15	W08E12.4	0.61742	0
C03A7.15	nas-1	0.612638	0
AC3.13	abu-1	0.652315	0
AC3.13	abu-7	0.641551	0
AC3.13	abu-6	0.640795	0
AC3.13	pqn-2	0.638921	0
AC3.13	abu-15	0.635258	0
AC3.16	pqn-2	0.830505	0
AC3.16	abu-1	0.802805	0
AC3.16	abu-6	0.685628	0
AC3.16	abu-7	0.681124	0
AC3.16	abu-15	0.679575	0
AC3.16	abu-8	0.608491	0
T04C12.26	act-3	0.920065	0
T04C12.26	act-4	0.892792	0
T04C12.26	act-1	0.868453	0
T04C12.26	act-2	0.860675	0
T04C12.26	phat-5	0.733474	0
T04C12.26	F38E9.5	0.723609	0
T04C12.26	hil-7	0.715454	0
T04C12.26	T03F1.11	0.712726	0
T04C12.26	mlc-3	0.698254	0
T04C12.26	unc-69	0.681111	0
T04C12.26	tnc-2	0.674509	0
T04C12.26	unc-115	0.670064	0
T04C12.26	Y110A2AL.4	0.667501	0
T04C12.26	deb-1	0.64845	0
T04C12.26	Y7A9D.1	0.646845	0
T04C12.26	col-74	0.645309	0
T04C12.26	R12E2.14	0.6419	0
T04C12.26	col-165	0.640873	0
T04C12.26	dod-6	0.640477	0
T04C12.26	F46H5.3	0.638438	0
T04C12.26	R12E2.7	0.638218	0
T04C12.26	nuo-3	0.636367	0
T04C12.26	R12E2.15	0.635923	0
T04C12.26	col-14	0.634636	0
T04C12.26	dim-1	0.631298	0
T04C12.26	cpi-2	0.631169	0
T04C12.26	Y87G2A.19	0.631049	0
T04C12.26	abu-14	0.628029	0
T04C12.26	C02E7.7	0.62406	0
T04C12.26	ceh-34	0.623303	0
T04C12.26	lev-11	0.622651	0
T04C12.26	set-18	0.620643	0
T04C12.26	unc-52	0.620547	0
T04C12.26	gst-20	0.620004	0
T04C12.26	T25F10.6	0.61975	0
T04C12.26	F56C9.8	0.617486	0
T04C12.26	C34E7.4	0.617197	0
T04C12.26	C26F1.1	0.615735	0
T04C12.26	cav-1	0.614773	0
T04C12.26	H28O16.1	0.608884	0
T04C12.26	mlp-1	0.608694	0
T04C12.26	dpy-14	0.605968	0
T04C12.26	ast-1	0.605735	0
T04C12.26	F41G3.21	0.604582	0
T04C12.26	ceh-27	0.604247	0
T04C12.26	cut-2	0.603064	0
T04C12.26	vps-25	0.602608	0
T04C12.26	col-125	0.601247	0
T04C12.26	lntl-1	0.600797	0
T04C12.26	rpl-32	-0.622097	0
T04C12.26	vit-6	-0.632646	0
T04C12.26	vit-2	-0.635938	0
T04C12.30	act-4	0.807321	0
T04C12.30	act-3	0.805452	0
T04C12.30	act-1	0.792977	0
T04C12.30	phat-5	0.741769	0
T04C12.30	tnc-2	0.699628	0
T04C12.30	T03F1.11	0.694365	0
T04C12.30	Y87G2A.19	0.680399	0
T04C12.30	mlc-3	0.672231	0
T04C12.30	dod-6	0.665134	0
T04C12.30	act-2	0.659355	0
T04C12.30	phat-4	0.643411	0
T04C12.30	F41G3.21	0.629568	0
T04C12.30	F38E9.5	0.617593	0
T04C12.30	hil-7	0.617409	0
T04C12.30	set-18	0.616161	0
T04C12.30	Y110A2AL.4	0.610553	0
T04C12.30	T25F10.6	0.600105	0
T04C12.30	rpl-15	-0.609353	0
T04C12.30	rps-11	-0.615328	0
T04C12.30	rpl-34	-0.617691	0
T04C12.30	rps-23	-0.634235	0
T04C12.30	rpl-24.1	-0.637675	0
T04C12.30	rpl-36	-0.63808	0
T04C12.30	rpl-32	-0.667615	0
T04C12.17	act-3	0.780291	0
T04C12.17	act-1	0.77677	0
T04C12.17	act-4	0.730325	0
T04C12.17	phat-5	0.689648	0
T04C12.17	tnc-2	0.65789	0
T04C12.17	Y87G2A.19	0.654185	0
T04C12.17	T03F1.11	0.653011	0
T04C12.17	dod-6	0.635402	0
T04C12.17	mlc-3	0.634351	0
T04C12.17	act-2	0.625734	0
T05E11.9	hil-7	0.819341	0
T05E11.9	mps-2	0.793301	0
T05E11.9	F38E9.5	0.779921	0
T05E11.9	Y7A9D.1	0.770221	0
T05E11.9	nuo-3	0.755884	0
T05E11.9	act-4	0.75554	0
T05E11.9	W04A8.4	0.746044	0
T05E11.9	hmg-1.2	0.744697	0
T05E11.9	unc-115	0.740792	0
T05E11.9	ugt-50	0.732155	0
T05E11.9	unc-69	0.731457	0
T05E11.9	F13E9.11	0.728828	0
T05E11.9	cav-1	0.725153	0
T05E11.9	epg-2	0.722662	0
T05E11.9	vps-25	0.718314	0
T05E11.9	cpi-2	0.716565	0
T05E11.9	Y110A2AL.4	0.711959	0
T05E11.9	F54D5.11	0.710729	0
T05E11.9	cope-1	0.702084	0
T05E11.9	T02E9.5	0.70061	0
T05E11.9	clec-266	0.700148	0
T05E11.9	apm-3	0.697764	0
T05E11.9	ceh-34	0.697331	0
T05E11.9	K02E10.1	0.693624	0
T05E11.9	col-74	0.693506	0
T05E11.9	tbx-2	0.69232	0
T05E11.9	dpy-14	0.692261	0
T05E11.9	col-165	0.691281	0
T05E11.9	lin-28	0.688314	0
T05E11.9	erd-2	0.687789	0
T05E11.9	T05H10.3	0.686513	0
T05E11.9	inx-3	0.686238	0
T05E11.9	ttr-50	0.685583	0
T05E11.9	lbp-1	0.684629	0
T05E11.9	T09B4.5	0.682601	0
T05E11.9	R12E2.14	0.68209	0
T05E11.9	K10B2.4	0.681891	0
T05E11.9	ZK973.11	0.681554	0
T05E11.9	igcm-3	0.678602	0
T05E11.9	act-2	0.678034	0
T05E11.9	ast-1	0.677992	0
T05E11.9	pdi-6	0.677802	0
T05E11.9	T04D3.5	0.677619	0
T05E11.9	sec-61	0.675545	0
T05E11.9	tads-1	0.675147	0
T05E11.9	Y110A2AR.3	0.674897	0
T05E11.9	mbk-2	0.6718	0
T05E11.9	his-41	0.670773	0
T05E11.9	ceh-27	0.669386	0
T05E11.9	egl-30	0.668002	0
T05E11.9	R12E2.15	0.667318	0
T05E11.9	F56C9.8	0.666142	0
T05E11.9	C17E4.20	0.666048	0
T05E11.9	C26F1.1	0.665732	0
T05E11.9	dli-1	0.665651	0
T05E11.9	pfd-3	0.664939	0
T05E11.9	K01A2.4	0.663085	0
T05E11.9	cam-1	0.662271	0
T05E11.9	igcm-4	0.661182	0
T05E11.9	ncam-1	0.659096	0
T05E11.9	dlg-1	0.657113	0
T05E11.9	ret-1	0.655094	0
T05E11.9	R11H6.2	0.654936	0
T05E11.9	EEED8.2	0.654863	0
T05E11.9	mab-20	0.653841	0
T05E11.9	cut-3	0.650602	0
T05E11.9	T24B8.3	0.650483	0
T05E11.9	Y46G5A.7	0.650149	0
T05E11.9	dma-1	0.648058	0
T05E11.9	dpy-17	0.647719	0
T05E11.9	cut-2	0.647613	0
T05E11.9	R12E2.7	0.646923	0
T05E11.9	F18A11.3	0.646907	0
T05E11.9	dgk-2	0.644903	0
T05E11.9	F11C1.7	0.644898	0
T05E11.9	sto-1	0.64485	0
T05E11.9	F20C5.6	0.643863	0
T05E11.9	clec-196	0.643357	0
T05E11.9	goa-1	0.641363	0
T05E11.9	hmg-1.1	0.64108	0
T05E11.9	syd-9	0.640698	0
T05E11.9	arf-1.2	0.639869	0
T05E11.9	hil-2	0.639817	0
T05E11.9	R12C12.6	0.638523	0
T05E11.9	unc-44	0.638244	0
T05E11.9	F08G12.2	0.637937	0
T05E11.9	T28F4.1	0.636761	0
T05E11.9	F53B3.5	0.635288	0
T05E11.9	htz-1	0.634302	0
T05E11.9	bkip-1	0.634208	0
T05E11.9	unc-112	0.633782	0
T05E11.9	skr-1	0.63357	0
T05E11.9	let-60	0.633396	0
T05E11.9	ZK484.3	0.632522	0
T05E11.9	pat-3	0.632251	0
T05E11.9	C03A3.1	0.632248	0
T05E11.9	C35A5.11	0.631714	0
T05E11.9	ham-1	0.630213	0
T05E11.9	Y65A5A.1	0.629593	0
T05E11.9	T05H4.11	0.628821	0
T05E11.9	W06A7.4	0.628617	0
T05E11.9	C35E7.5	0.628569	0
T05E11.9	ain-1	0.628181	0
T05E11.9	T07A9.10	0.628047	0
T05E11.9	ttyh-1	0.627799	0
T05E11.9	C02E7.7	0.626177	0
T05E11.9	W05H9.3	0.624692	0
T05E11.9	F46H5.3	0.624105	0
T05E11.9	apl-1	0.622498	0
T05E11.9	K02E10.6	0.622313	0
T05E11.9	K01A2.9	0.622075	0
T05E11.9	K01A2.12	0.622048	0
T05E11.9	F57G12.1	0.621888	0
T05E11.9	Y54E5A.7	0.620765	0
T05E11.9	perm-3	0.620141	0
T05E11.9	ZK512.1	0.618338	0
T05E11.9	col-14	0.617799	0
T05E11.9	nbet-1	0.617693	0
T05E11.9	C08F1.10	0.615853	0
T05E11.9	mig-10	0.615514	0
T05E11.9	C12D8.1	0.615116	0
T05E11.9	aqp-2	0.614951	0
T05E11.9	nhr-47	0.614305	0
T05E11.9	T21C9.4	0.613896	0
T05E11.9	Y43F4B.10	0.613056	0
T05E11.9	C11H1.7	0.612773	0
T05E11.9	cpt-1	0.612731	0
T05E11.9	pcm-1	0.611866	0
T05E11.9	C34B2.10	0.611323	0
T05E11.9	act-3	0.611309	0
T05E11.9	fbxb-88	0.610723	0
T05E11.9	F07H5.13	0.610436	0
T05E11.9	ZK180.5	0.610356	0
T05E11.9	hel-1	0.610102	0
T05E11.9	hlb-1	0.609668	0
T05E11.9	tag-163	0.609137	0
T05E11.9	F09E8.2	0.608526	0
T05E11.9	gst-20	0.607658	0
T05E11.9	prkl-1	0.607478	0
T05E11.9	K07C11.4	0.606612	0
T05E11.9	R03A10.1	0.605571	0
T05E11.9	skr-21	0.605419	0
T05E11.9	rsf-1	0.605042	0
T05E11.9	F28D1.2	0.604065	0
T05E11.9	eat-16	0.603179	0
T05E11.9	K04F10.7	0.602891	0
T05E11.9	bath-38	0.602874	0
T05E11.9	C02E7.6	0.602141	0
T05E11.9	gut-2	0.60212	0
T05E11.9	sqt-3	0.601908	0
T05E11.9	F17A9.4	0.601866	0
T05E11.9	unc-62	0.601715	0
T05E11.9	C33D9.6	0.600824	0
T05E11.9	egl-18	0.600771	0
T05E11.9	sdn-1	0.600024	0
T05E11.9	clec-63	-0.602688	0
T05E11.9	T21H3.1	-0.648512	0
T05E11.9	vit-2	-0.670845	0
T05E11.9	vit-6	-0.672676	0
F07H5.3	phat-5	0.642597	0
[truncated: 1,281 more rows]
