# Supplementary material for: Single-cell RNA profiling links ncRNAs to spatiotemporal gene expression during C. elegans embryogenesis
Source: Sci Rep. 2020 Nov 2;10:18863. doi: 10.1038/s41598-020-75801-3 (PMC7606524; doi:10.1038/s41598-020-75801-3)
Supplement: Supplementary file 4 — Supplementary Information 4. [file 41598_2020_75801_MOESM4_ESM.xlsx]

## Sheet: GO_1208coding
ONTOLOGY	ID	Description	GeneRatio	BgRatio	pvalue	p.adjust	qvalue	geneID	gene_name	Count
BP	GO:0006412	translation	62/550	345/9333	9.64984e-16	1.50344e-12	1.3266e-12	WBGene00001169/WBGene00001168/WBGene00002066/WBGene00006796/WBGene00010054/WBGene00015547/WBGene00004698/WBGene00006331/WBGene00012179/WBGene00004446/WBGene00004427/WBGene00004436/WBGene00004448/WBGene00004450/WBGene00004480/WBGene00004492/WBGene00004408/WBGene00004412/WBGene00004413/WBGene00004414/WBGene00004415/WBGene00004416/WBGene00004417/WBGene00004420/WBGene00004423/WBGene00004425/WBGene000…	eef-1A.2/eef-1A.1/ifg-1/unc-62/F54D5.11/ain-1/rsp-1/sup-26/W01D2.1/rpl-32/rpl-15/rpl-24.1/rpl-34/rpl-36/rps-11/rps-23/rla-0/rpl-1/rpl-2/rpl-3/rpl-4/rpl-5/rpl-6/rpl-9/rpl-11.2/rpl-13/rpl-16/rpl-20/rpl-21/rpl-23/rpl-26/rpl-28/rpl-33/rpl-35/rpl-41/rpl-43/rps-0/rps-1/rps-3/rps-4/rps-5/rps-6/rps-8/rps-9/rps-12/rps-13/rps-14/rps-15/rps-17/rps-18/rps-19/rps-24/rps-26/rps-28/rps-30/ubl-1/rpl-14/rpl-17/rp…	62
BP	GO:0043043	peptide biosynthetic process	62/550	350/9333	1.95912e-15	1.52616e-12	1.34664e-12	WBGene00001169/WBGene00001168/WBGene00002066/WBGene00006796/WBGene00010054/WBGene00015547/WBGene00004698/WBGene00006331/WBGene00012179/WBGene00004446/WBGene00004427/WBGene00004436/WBGene00004448/WBGene00004450/WBGene00004480/WBGene00004492/WBGene00004408/WBGene00004412/WBGene00004413/WBGene00004414/WBGene00004415/WBGene00004416/WBGene00004417/WBGene00004420/WBGene00004423/WBGene00004425/WBGene000…	eef-1A.2/eef-1A.1/ifg-1/unc-62/F54D5.11/ain-1/rsp-1/sup-26/W01D2.1/rpl-32/rpl-15/rpl-24.1/rpl-34/rpl-36/rps-11/rps-23/rla-0/rpl-1/rpl-2/rpl-3/rpl-4/rpl-5/rpl-6/rpl-9/rpl-11.2/rpl-13/rpl-16/rpl-20/rpl-21/rpl-23/rpl-26/rpl-28/rpl-33/rpl-35/rpl-41/rpl-43/rps-0/rps-1/rps-3/rps-4/rps-5/rps-6/rps-8/rps-9/rps-12/rps-13/rps-14/rps-15/rps-17/rps-18/rps-19/rps-24/rps-26/rps-28/rps-30/ubl-1/rpl-14/rpl-17/rp…	62
BP	GO:0043604	amide biosynthetic process	64/550	380/9333	8.21792e-15	4.26784e-12	3.76582e-12	WBGene00001169/WBGene00001168/WBGene00002066/WBGene00006796/WBGene00010054/WBGene00015547/WBGene00004698/WBGene00006331/WBGene00012179/WBGene00004446/WBGene00004427/WBGene00004436/WBGene00004448/WBGene00004450/WBGene00004480/WBGene00004492/WBGene00004408/WBGene00004412/WBGene00004413/WBGene00004414/WBGene00004415/WBGene00004416/WBGene00004417/WBGene00004420/WBGene00004423/WBGene00004425/WBGene000…	eef-1A.2/eef-1A.1/ifg-1/unc-62/F54D5.11/ain-1/rsp-1/sup-26/W01D2.1/rpl-32/rpl-15/rpl-24.1/rpl-34/rpl-36/rps-11/rps-23/rla-0/rpl-1/rpl-2/rpl-3/rpl-4/rpl-5/rpl-6/rpl-9/rpl-11.2/rpl-13/rpl-16/rpl-20/rpl-21/rpl-23/rpl-26/rpl-28/rpl-33/rpl-35/rpl-41/rpl-43/rps-0/rps-1/rps-3/rps-4/rps-5/rps-6/rps-8/rps-9/rps-12/rps-13/rps-14/rps-15/rps-17/rps-18/rps-19/rps-24/rps-26/rps-28/rps-30/ubl-1/rpl-14/rpl-17/rp…	64
BP	GO:0006518	peptide metabolic process	65/550	402/9333	3.72642e-14	1.45144e-11	1.28071e-11	WBGene00001169/WBGene00001168/WBGene00002066/WBGene00006796/WBGene00010054/WBGene00015547/WBGene00016395/WBGene00004698/WBGene00006331/WBGene00012179/WBGene00004446/WBGene00004427/WBGene00004436/WBGene00004448/WBGene00004450/WBGene00004480/WBGene00004492/WBGene00004408/WBGene00004412/WBGene00004413/WBGene00004414/WBGene00004415/WBGene00004416/WBGene00004417/WBGene00004420/WBGene00004423/WBGene000…	eef-1A.2/eef-1A.1/ifg-1/unc-62/F54D5.11/ain-1/C34B2.10/rsp-1/sup-26/W01D2.1/rpl-32/rpl-15/rpl-24.1/rpl-34/rpl-36/rps-11/rps-23/rla-0/rpl-1/rpl-2/rpl-3/rpl-4/rpl-5/rpl-6/rpl-9/rpl-11.2/rpl-13/rpl-16/rpl-20/rpl-21/rpl-23/rpl-26/rpl-28/rpl-33/rpl-35/rpl-41/rpl-43/rps-0/rps-1/rps-3/rps-4/rps-5/rps-6/rps-8/rps-9/rps-12/rps-13/rps-14/rps-15/rps-17/rps-18/rps-19/rps-24/rps-26/rps-28/rps-30/ubl-1/rpl-14/…	65
BP	GO:0043603	cellular amide metabolic process	68/550	482/9333	7.21929e-12	2.24953e-09	1.98492e-09	WBGene00001169/WBGene00001168/WBGene00002066/WBGene00006796/WBGene00010054/WBGene00015547/WBGene00016395/WBGene00021095/WBGene00004698/WBGene00006331/WBGene00012179/WBGene00004446/WBGene00004427/WBGene00004436/WBGene00004448/WBGene00004450/WBGene00004480/WBGene00004492/WBGene00004408/WBGene00004412/WBGene00004413/WBGene00004414/WBGene00004415/WBGene00004416/WBGene00004417/WBGene00004420/WBGene000…	eef-1A.2/eef-1A.1/ifg-1/unc-62/F54D5.11/ain-1/C34B2.10/mlt-8/rsp-1/sup-26/W01D2.1/rpl-32/rpl-15/rpl-24.1/rpl-34/rpl-36/rps-11/rps-23/rla-0/rpl-1/rpl-2/rpl-3/rpl-4/rpl-5/rpl-6/rpl-9/rpl-11.2/rpl-13/rpl-16/rpl-20/rpl-21/rpl-23/rpl-26/rpl-28/rpl-33/rpl-35/rpl-41/rpl-43/rps-0/rps-1/rps-3/rps-4/rps-5/rps-6/rps-8/rps-9/rps-12/rps-13/rps-14/rps-15/rps-17/rps-18/rps-19/rps-24/rps-26/rps-28/rps-30/ubl-1/r…	68
BP	GO:0030968	endoplasmic reticulum unfolded protein response	19/550	63/9333	1.70863e-09	4.43674e-07	3.91486e-07	WBGene00000802/WBGene00011771/WBGene00002007/WBGene00015168/WBGene00015752/WBGene00018604/WBGene00003963/WBGene00000683/WBGene00004156/WBGene00000034/WBGene00017073/WBGene00018292/WBGene00011535/WBGene00000024/WBGene00000029/WBGene00000030/WBGene00000031/WBGene00000033/WBGene00004099	crt-1/T14G8.3/hsp-3/pdi-6/C14B9.2/uggt-1/pdi-2/col-109/pqn-74/abu-11/D2096.6/F41E6.11/T06E4.8/abu-1/abu-6/abu-7/abu-8/abu-10/abu-15	19
BP	GO:0042255	ribosome assembly	15/550	46/9333	2.76737e-08	6.15936e-06	5.43486e-06	WBGene00012692/WBGene00018898/WBGene00004436/WBGene00004408/WBGene00004414/WBGene00004416/WBGene00004417/WBGene00004423/WBGene00004469/WBGene00004474/WBGene00004479/WBGene00004483/WBGene00004484/WBGene00004488/WBGene00004497	Y39B6A.33/F55F10.1/rpl-24.1/rla-0/rpl-3/rpl-5/rpl-6/rpl-11.2/rps-0/rps-5/rps-10/rps-14/rps-15/rps-19/rps-28	15
BP	GO:0034620	cellular response to unfolded protein	19/550	77/9333	6.50597e-08	1.26704e-05	1.118e-05	WBGene00000802/WBGene00011771/WBGene00002007/WBGene00015168/WBGene00015752/WBGene00018604/WBGene00003963/WBGene00000683/WBGene00004156/WBGene00000034/WBGene00017073/WBGene00018292/WBGene00011535/WBGene00000024/WBGene00000029/WBGene00000030/WBGene00000031/WBGene00000033/WBGene00004099	crt-1/T14G8.3/hsp-3/pdi-6/C14B9.2/uggt-1/pdi-2/col-109/pqn-74/abu-11/D2096.6/F41E6.11/T06E4.8/abu-1/abu-6/abu-7/abu-8/abu-10/abu-15	19
BP	GO:0006986	response to unfolded protein	19/550	81/9333	1.55437e-07	2.69078e-05	2.37428e-05	WBGene00000802/WBGene00011771/WBGene00002007/WBGene00015168/WBGene00015752/WBGene00018604/WBGene00003963/WBGene00000683/WBGene00004156/WBGene00000034/WBGene00017073/WBGene00018292/WBGene00011535/WBGene00000024/WBGene00000029/WBGene00000030/WBGene00000031/WBGene00000033/WBGene00004099	crt-1/T14G8.3/hsp-3/pdi-6/C14B9.2/uggt-1/pdi-2/col-109/pqn-74/abu-11/D2096.6/F41E6.11/T06E4.8/abu-1/abu-6/abu-7/abu-8/abu-10/abu-15	19
BP	GO:0042273	ribosomal large subunit biogenesis	15/550	53/9333	2.29925e-07	3.58224e-05	3.16087e-05	WBGene00012692/WBGene00018898/WBGene00019168/WBGene00004436/WBGene00004408/WBGene00004412/WBGene00004414/WBGene00004416/WBGene00004417/WBGene00004418/WBGene00004423/WBGene00004440/WBGene00004447/WBGene00004449/WBGene00004426	Y39B6A.33/F55F10.1/H06I04.3/rpl-24.1/rla-0/rpl-1/rpl-3/rpl-5/rpl-6/rpl-7/rpl-11.2/rpl-26/rpl-33/rpl-35/rpl-14	15
BP	GO:0035967	cellular response to topologically incorrect protein	19/550	86/9333	4.24849e-07	6.0174e-05	5.30959e-05	WBGene00000802/WBGene00011771/WBGene00002007/WBGene00015168/WBGene00015752/WBGene00018604/WBGene00003963/WBGene00000683/WBGene00004156/WBGene00000034/WBGene00017073/WBGene00018292/WBGene00011535/WBGene00000024/WBGene00000029/WBGene00000030/WBGene00000031/WBGene00000033/WBGene00004099	crt-1/T14G8.3/hsp-3/pdi-6/C14B9.2/uggt-1/pdi-2/col-109/pqn-74/abu-11/D2096.6/F41E6.11/T06E4.8/abu-1/abu-6/abu-7/abu-8/abu-10/abu-15	19
BP	GO:0048699	generation of neurons	37/550	262/9333	5.55379e-07	6.94029e-05	6.12393e-05	WBGene00000366/WBGene00000396/WBGene00001475/WBGene00000289/WBGene00001007/WBGene00001196/WBGene00001648/WBGene00001820/WBGene00003111/WBGene00003243/WBGene00004749/WBGene00006780/WBGene00006802/WBGene00006839/WBGene00011345/WBGene00017184/WBGene00018187/WBGene00020368/WBGene00002081/WBGene00004140/WBGene00006773/WBGene00006868/WBGene00001828/WBGene00003516/WBGene00003738/WBGene00000275/WBGene000…	cbp-1/cdh-4/fmi-1/cam-1/dli-1/egl-30/goa-1/ham-1/mab-20/mig-10/sdn-1/unc-44/unc-69/unc-115/dma-1/ncam-1/F38E9.5/ast-1/ina-1/ebax-1/unc-37/vab-1/hch-1/nab-1/nid-1/bub-1/cnt-2/die-1/epi-1/sax-3/smu-2/syg-2/cfz-2/dgn-1/sox-2/mig-21/mec-17	37
BP	GO:0035966	response to topologically incorrect protein	20/550	96/9333	5.791e-07	6.94029e-05	6.12393e-05	WBGene00000802/WBGene00011771/WBGene00002007/WBGene00015168/WBGene00015752/WBGene00018604/WBGene00003963/WBGene00001328/WBGene00000683/WBGene00004156/WBGene00000034/WBGene00017073/WBGene00018292/WBGene00011535/WBGene00000024/WBGene00000029/WBGene00000030/WBGene00000031/WBGene00000033/WBGene00004099	crt-1/T14G8.3/hsp-3/pdi-6/C14B9.2/uggt-1/pdi-2/epi-1/col-109/pqn-74/abu-11/D2096.6/F41E6.11/T06E4.8/abu-1/abu-6/abu-7/abu-8/abu-10/abu-15	20
BP	GO:0002181	cytoplasmic translation	12/550	37/9333	7.41078e-07	8.24714e-05	7.27705e-05	WBGene00004427/WBGene00004450/WBGene00004492/WBGene00004408/WBGene00004413/WBGene00004417/WBGene00004420/WBGene00004440/WBGene00004447/WBGene00004495/WBGene00004497/WBGene00004429	rpl-15/rpl-36/rps-23/rla-0/rpl-2/rpl-6/rpl-9/rpl-26/rpl-33/rps-26/rps-28/rpl-17	12
BP	GO:0022008	neurogenesis	37/550	266/9333	8.1171e-07	8.43097e-05	7.43925e-05	WBGene00000366/WBGene00000396/WBGene00001475/WBGene00000289/WBGene00001007/WBGene00001196/WBGene00001648/WBGene00001820/WBGene00003111/WBGene00003243/WBGene00004749/WBGene00006780/WBGene00006802/WBGene00006839/WBGene00011345/WBGene00017184/WBGene00018187/WBGene00020368/WBGene00002081/WBGene00004140/WBGene00006773/WBGene00006868/WBGene00001828/WBGene00003516/WBGene00003738/WBGene00000275/WBGene000…	cbp-1/cdh-4/fmi-1/cam-1/dli-1/egl-30/goa-1/ham-1/mab-20/mig-10/sdn-1/unc-44/unc-69/unc-115/dma-1/ncam-1/F38E9.5/ast-1/ina-1/ebax-1/unc-37/vab-1/hch-1/nab-1/nid-1/bub-1/cnt-2/die-1/epi-1/sax-3/smu-2/syg-2/cfz-2/dgn-1/sox-2/mig-21/mec-17	37
BP	GO:0034976	response to endoplasmic reticulum stress	20/550	99/9333	9.72547e-07	9.47018e-05	8.35623e-05	WBGene00000802/WBGene00011771/WBGene00002007/WBGene00003964/WBGene00015168/WBGene00015752/WBGene00018604/WBGene00003963/WBGene00000683/WBGene00004156/WBGene00000034/WBGene00017073/WBGene00018292/WBGene00011535/WBGene00000024/WBGene00000029/WBGene00000030/WBGene00000031/WBGene00000033/WBGene00004099	crt-1/T14G8.3/hsp-3/pdi-3/pdi-6/C14B9.2/uggt-1/pdi-2/col-109/pqn-74/abu-11/D2096.6/F41E6.11/T06E4.8/abu-1/abu-6/abu-7/abu-8/abu-10/abu-15	20
BP	GO:0042335	cuticle development	14/550	53/9333	1.46602e-06	0.000130462	0.000115116	WBGene00003964/WBGene00000603/WBGene00001076/WBGene00005018/WBGene00019760/WBGene00000652/WBGene00000695/WBGene00001064/WBGene00001065/WBGene00001069/WBGene00013038/WBGene00000611/WBGene00000625/WBGene00022743	pdi-3/col-14/dpy-17/sqt-3/calu-1/col-76/col-121/dpy-2/dpy-3/dpy-7/ani-1/col-34/col-48/mlt-7	14
BP	GO:0007399	nervous system development	42/550	329/9333	1.50726e-06	0.000130462	0.000115116	WBGene00000366/WBGene00000396/WBGene00001475/WBGene00000149/WBGene00000289/WBGene00001007/WBGene00001196/WBGene00001648/WBGene00001820/WBGene00003111/WBGene00003243/WBGene00004749/WBGene00004807/WBGene00006780/WBGene00006802/WBGene00006839/WBGene00011345/WBGene00017184/WBGene00018187/WBGene00020368/WBGene00001980/WBGene00002081/WBGene00004140/WBGene00006773/WBGene00006868/WBGene00001828/WBGene000…	cbp-1/cdh-4/fmi-1/apl-1/cam-1/dli-1/egl-30/goa-1/ham-1/mab-20/mig-10/sdn-1/skr-1/unc-44/unc-69/unc-115/dma-1/ncam-1/F38E9.5/ast-1/hmr-1/ina-1/ebax-1/unc-37/vab-1/hch-1/nab-1/nid-1/bub-1/cnt-2/die-1/epi-1/sax-3/smu-2/unc-84/syg-2/sam-10/cfz-2/dgn-1/sox-2/mig-21/mec-17	42
BP	GO:0006030	chitin metabolic process	9/550	22/9333	1.9998e-06	0.000163984	0.000144695	WBGene00000503/WBGene00010573/WBGene00007425/WBGene00004156/WBGene00000497/WBGene00008449/WBGene00019756/WBGene00020270/WBGene00020421	cht-1/K04H4.2/C08B6.4/pqn-74/chs-2/E01G6.1/M03E7.4/T05H4.7/T10E10.4	9
BP	GO:0000028	ribosomal small subunit assembly	7/550	13/9333	2.9871e-06	0.000232695	0.000205324	WBGene00004469/WBGene00004474/WBGene00004479/WBGene00004483/WBGene00004484/WBGene00004488/WBGene00004497	rps-0/rps-5/rps-10/rps-14/rps-15/rps-19/rps-28	7
BP	GO:0040002	collagen and cuticulin-based cuticle development	13/550	49/9333	3.3031e-06	0.000245058	0.000216233	WBGene00003964/WBGene00000603/WBGene00001076/WBGene00005018/WBGene00000652/WBGene00000695/WBGene00001064/WBGene00001065/WBGene00001069/WBGene00013038/WBGene00000611/WBGene00000625/WBGene00022743	pdi-3/col-14/dpy-17/sqt-3/col-76/col-121/dpy-2/dpy-3/dpy-7/ani-1/col-34/col-48/mlt-7	13
BP	GO:1901071	glucosamine-containing compound metabolic process	9/550	25/9333	7.00073e-06	0.000495779	0.000437462	WBGene00000503/WBGene00010573/WBGene00007425/WBGene00004156/WBGene00000497/WBGene00008449/WBGene00019756/WBGene00020270/WBGene00020421	cht-1/K04H4.2/C08B6.4/pqn-74/chs-2/E01G6.1/M03E7.4/T05H4.7/T10E10.4	9
BP	GO:0010466	negative regulation of peptidase activity	15/550	69/9333	8.66069e-06	0.000562223	0.00049609	WBGene00012186/WBGene00000534/WBGene00010738/WBGene00003242/WBGene00013846/WBGene00013849/WBGene00017937/WBGene00018824/WBGene00020648/WBGene00015355/WBGene00009386/WBGene00008449/WBGene00020017/WBGene00012814/WBGene00020893	mlt-11/cpi-2/K10D3.4/mig-6/ZC84.1/ZC84.6/F30H5.3/F54E2.2/T21D12.7/C02F12.5/tag-290/E01G6.1/R12A1.3/Y43F8B.3/T28C12.6	15
BP	GO:0045861	negative regulation of proteolysis	15/550	69/9333	8.66069e-06	0.000562223	0.00049609	WBGene00012186/WBGene00000534/WBGene00010738/WBGene00003242/WBGene00013846/WBGene00013849/WBGene00017937/WBGene00018824/WBGene00020648/WBGene00015355/WBGene00009386/WBGene00008449/WBGene00020017/WBGene00012814/WBGene00020893	mlt-11/cpi-2/K10D3.4/mig-6/ZC84.1/ZC84.6/F30H5.3/F54E2.2/T21D12.7/C02F12.5/tag-290/E01G6.1/R12A1.3/Y43F8B.3/T28C12.6	15
BP	GO:0030182	neuron differentiation	32/550	238/9333	9.36794e-06	0.000572156	0.000504855	WBGene00000366/WBGene00000396/WBGene00001475/WBGene00000289/WBGene00001007/WBGene00001196/WBGene00001648/WBGene00003111/WBGene00003243/WBGene00004749/WBGene00006780/WBGene00006802/WBGene00006839/WBGene00011345/WBGene00017184/WBGene00018187/WBGene00020368/WBGene00002081/WBGene00004140/WBGene00006773/WBGene00006868/WBGene00003516/WBGene00003738/WBGene00000275/WBGene00000995/WBGene00001328/WBGene000…	cbp-1/cdh-4/fmi-1/cam-1/dli-1/egl-30/goa-1/mab-20/mig-10/sdn-1/unc-44/unc-69/unc-115/dma-1/ncam-1/F38E9.5/ast-1/ina-1/ebax-1/unc-37/vab-1/nab-1/nid-1/bub-1/die-1/epi-1/sax-3/smu-2/syg-2/dgn-1/sox-2/mec-17	32
BP	GO:0060465	pharynx development	12/550	46/9333	9.54818e-06	0.000572156	0.000504855	WBGene00004855/WBGene00002694/WBGene00006543/WBGene00004174/WBGene00002247/WBGene00000445/WBGene00006787/WBGene00006589/WBGene00000029/WBGene00000030/WBGene00000031/WBGene00004099	sma-1/let-502/tbx-2/abu-14/lam-1/ceh-22/unc-52/tnt-4/abu-6/abu-7/abu-8/abu-15	12
BP	GO:0042254	ribosome biogenesis	26/550	176/9333	1.21583e-05	0.000701581	0.000619056	WBGene00012692/WBGene00018898/WBGene00019168/WBGene00022046/WBGene00017605/WBGene00004436/WBGene00004448/WBGene00004408/WBGene00004412/WBGene00004414/WBGene00004416/WBGene00004417/WBGene00004418/WBGene00004423/WBGene00004440/WBGene00004447/WBGene00004449/WBGene00004469/WBGene00004474/WBGene00004477/WBGene00004479/WBGene00004483/WBGene00004484/WBGene00004488/WBGene00004497/WBGene00004426	Y39B6A.33/F55F10.1/H06I04.3/Y66H1A.4/F19F10.9/rpl-24.1/rpl-34/rla-0/rpl-1/rpl-3/rpl-5/rpl-6/rpl-7/rpl-11.2/rpl-26/rpl-33/rpl-35/rps-0/rps-5/rps-8/rps-10/rps-14/rps-15/rps-19/rps-28/rpl-14	26
BP	GO:0007155	cell adhesion	18/550	98/9333	1.37544e-05	0.000738946	0.000652026	WBGene00000396/WBGene00001475/WBGene00001006/WBGene00003111/WBGene00003930/WBGene00006836/WBGene00017184/WBGene00001980/WBGene00002081/WBGene00003738/WBGene00001328/WBGene00006804/WBGene00007750/WBGene00001978/WBGene00000397/WBGene00011175/WBGene00000942/WBGene00012891	cdh-4/fmi-1/dlg-1/mab-20/pat-3/unc-112/ncam-1/hmr-1/ina-1/nid-1/epi-1/unc-71/syg-2/hmp-1/cdh-5/R09E10.5/deb-1/sorb-1	18
BP	GO:0022610	biological adhesion	18/550	98/9333	1.37544e-05	0.000738946	0.000652026	WBGene00000396/WBGene00001475/WBGene00001006/WBGene00003111/WBGene00003930/WBGene00006836/WBGene00017184/WBGene00001980/WBGene00002081/WBGene00003738/WBGene00001328/WBGene00006804/WBGene00007750/WBGene00001978/WBGene00000397/WBGene00011175/WBGene00000942/WBGene00012891	cdh-4/fmi-1/dlg-1/mab-20/pat-3/unc-112/ncam-1/hmr-1/ina-1/nid-1/epi-1/unc-71/syg-2/hmp-1/cdh-5/R09E10.5/deb-1/sorb-1	18
BP	GO:0048666	neuron development	29/550	210/9333	1.46789e-05	0.000762326	0.000672656	WBGene00000366/WBGene00000396/WBGene00001475/WBGene00000289/WBGene00001007/WBGene00001196/WBGene00001648/WBGene00003111/WBGene00003243/WBGene00004749/WBGene00006780/WBGene00006802/WBGene00006839/WBGene00011345/WBGene00017184/WBGene00018187/WBGene00002081/WBGene00004140/WBGene00006773/WBGene00006868/WBGene00003516/WBGene00003738/WBGene00000275/WBGene00000995/WBGene00001328/WBGene00004729/WBGene000…	cbp-1/cdh-4/fmi-1/cam-1/dli-1/egl-30/goa-1/mab-20/mig-10/sdn-1/unc-44/unc-69/unc-115/dma-1/ncam-1/F38E9.5/ina-1/ebax-1/unc-37/vab-1/nab-1/nid-1/bub-1/die-1/epi-1/sax-3/smu-2/syg-2/dgn-1	29
BP	GO:0052547	regulation of peptidase activity	16/550	82/9333	1.87572e-05	0.000942703	0.000831815	WBGene00012186/WBGene00000534/WBGene00010738/WBGene00001328/WBGene00003242/WBGene00013846/WBGene00013849/WBGene00017937/WBGene00018824/WBGene00020648/WBGene00015355/WBGene00009386/WBGene00008449/WBGene00020017/WBGene00012814/WBGene00020893	mlt-11/cpi-2/K10D3.4/epi-1/mig-6/ZC84.1/ZC84.6/F30H5.3/F54E2.2/T21D12.7/C02F12.5/tag-290/E01G6.1/R12A1.3/Y43F8B.3/T28C12.6	16
BP	GO:0060969	negative regulation of gene silencing	6/550	12/9333	2.77488e-05	0.00135102	0.0011921	WBGene00001853/WBGene00003014/WBGene00018857/WBGene00001854/WBGene00001857/WBGene00001898	hil-2/lin-28/stau-1/hil-3/hil-6/his-24	6
BP	GO:0006040	amino sugar metabolic process	9/550	30/9333	3.75884e-05	0.00177463	0.00156588	WBGene00000503/WBGene00010573/WBGene00007425/WBGene00004156/WBGene00000497/WBGene00008449/WBGene00019756/WBGene00020270/WBGene00020421	cht-1/K04H4.2/C08B6.4/pqn-74/chs-2/E01G6.1/M03E7.4/T05H4.7/T10E10.4	9
BP	GO:0048468	cell development	48/550	455/9333	5.2896e-05	0.00242388	0.00213877	WBGene00004855/WBGene00000366/WBGene00000396/WBGene00001475/WBGene00003902/WBGene00002694/WBGene00000182/WBGene00000289/WBGene00001007/WBGene00001196/WBGene00001648/WBGene00002335/WBGene00003111/WBGene00003150/WBGene00003243/WBGene00003930/WBGene00004749/WBGene00006780/WBGene00006802/WBGene00006836/WBGene00006839/WBGene00011345/WBGene00017184/WBGene00018187/WBGene00000865/WBGene00000868/WBGene000…	sma-1/cbp-1/cdh-4/fmi-1/pab-1/let-502/arf-1.2/cam-1/dli-1/egl-30/goa-1/let-60/mab-20/mbk-2/mig-10/pat-3/sdn-1/unc-44/unc-69/unc-112/unc-115/dma-1/ncam-1/F38E9.5/cyb-1/cyb-3/gsa-1/hmr-1/ina-1/ebax-1/unc-37/vab-1/stau-1/let-4/nab-1/nid-1/bub-1/cdk-1/die-1/epi-1/sax-3/smu-2/syg-2/mep-1/cfz-2/dgn-1/unc-52/tnt-4	48
BP	GO:0071826	ribonucleoprotein complex subunit organization	20/550	129/9333	6.10205e-05	0.00254677	0.0022472	WBGene00012692/WBGene00018898/WBGene00003150/WBGene00000106/WBGene00004187/WBGene00004700/WBGene00012896/WBGene00004436/WBGene00004408/WBGene00004414/WBGene00004416/WBGene00004417/WBGene00004423/WBGene00004469/WBGene00004474/WBGene00004479/WBGene00004483/WBGene00004484/WBGene00004488/WBGene00004497	Y39B6A.33/F55F10.1/mbk-2/alg-2/prp-8/rsp-3/snrp-200/rpl-24.1/rla-0/rpl-3/rpl-5/rpl-6/rpl-11.2/rps-0/rps-5/rps-10/rps-14/rps-15/rps-19/rps-28	20
BP	GO:0000027	ribosomal large subunit assembly	8/550	25/9333	6.11245e-05	0.00254677	0.0022472	WBGene00012692/WBGene00018898/WBGene00004436/WBGene00004408/WBGene00004414/WBGene00004416/WBGene00004417/WBGene00004423	Y39B6A.33/F55F10.1/rpl-24.1/rla-0/rpl-3/rpl-5/rpl-6/rpl-11.2	8
BP	GO:0022618	ribonucleoprotein complex assembly	19/550	119/9333	6.16027e-05	0.00254677	0.0022472	WBGene00012692/WBGene00018898/WBGene00000106/WBGene00004187/WBGene00004700/WBGene00012896/WBGene00004436/WBGene00004408/WBGene00004414/WBGene00004416/WBGene00004417/WBGene00004423/WBGene00004469/WBGene00004474/WBGene00004479/WBGene00004483/WBGene00004484/WBGene00004488/WBGene00004497	Y39B6A.33/F55F10.1/alg-2/prp-8/rsp-3/snrp-200/rpl-24.1/rla-0/rpl-3/rpl-5/rpl-6/rpl-11.2/rps-0/rps-5/rps-10/rps-14/rps-15/rps-19/rps-28	19
BP	GO:0031175	neuron projection development	26/550	193/9333	6.21162e-05	0.00254677	0.0022472	WBGene00000366/WBGene00000396/WBGene00001475/WBGene00000289/WBGene00001007/WBGene00001196/WBGene00001648/WBGene00003111/WBGene00003243/WBGene00004749/WBGene00006780/WBGene00006802/WBGene00006839/WBGene00011345/WBGene00017184/WBGene00018187/WBGene00002081/WBGene00004140/WBGene00006773/WBGene00006868/WBGene00003516/WBGene00003738/WBGene00001328/WBGene00004729/WBGene00007750/WBGene00000961	cbp-1/cdh-4/fmi-1/cam-1/dli-1/egl-30/goa-1/mab-20/mig-10/sdn-1/unc-44/unc-69/unc-115/dma-1/ncam-1/F38E9.5/ina-1/ebax-1/unc-37/vab-1/nab-1/nid-1/epi-1/sax-3/syg-2/dgn-1	26
BP	GO:0042338	cuticle development involved in collagen and cuticulin-based cuticle molting cycle	9/550	33/9333	8.64273e-05	0.00345266	0.00304653	WBGene00001076/WBGene00005018/WBGene00000652/WBGene00000695/WBGene00001064/WBGene00001065/WBGene00001069/WBGene00000625/WBGene00022743	dpy-17/sqt-3/col-76/col-121/dpy-2/dpy-3/dpy-7/col-48/mlt-7	9
BP	GO:0051346	negative regulation of hydrolase activity	15/550	84/9333	9.95664e-05	0.003862	0.00340772	WBGene00012186/WBGene00000534/WBGene00010738/WBGene00003242/WBGene00013846/WBGene00013849/WBGene00017937/WBGene00018824/WBGene00020648/WBGene00015355/WBGene00009386/WBGene00008449/WBGene00020017/WBGene00012814/WBGene00020893	mlt-11/cpi-2/K10D3.4/mig-6/ZC84.1/ZC84.6/F30H5.3/F54E2.2/T21D12.7/C02F12.5/tag-290/E01G6.1/R12A1.3/Y43F8B.3/T28C12.6	15
BP	GO:0009792	embryo development ending in birth or egg hatching	35/550	304/9333	0.000101631	0.003862	0.00340772	WBGene00001169/WBGene00000366/WBGene00006961/WBGene00000100/WBGene00001168/WBGene00002694/WBGene00000064/WBGene00000065/WBGene00000182/WBGene00001006/WBGene00003150/WBGene00004749/WBGene00015547/WBGene00001980/WBGene00000106/WBGene00001824/WBGene00002251/WBGene00006868/WBGene00000411/WBGene00001833/WBGene00002282/WBGene00003242/WBGene00003367/WBGene00004203/WBGene00004392/WBGene00004700/WBGene000…	eef-1A.2/cbp-1/xnp-1/ajm-1/eef-1A.1/let-502/act-2/act-3/arf-1.2/dlg-1/mbk-2/sdn-1/ain-1/hmr-1/alg-2/hbl-1/lat-1/vab-1/cdl-1/hcp-6/let-4/mig-6/mix-1/swsn-1/rnr-2/rsp-3/set-1/smu-2/ani-1/spdl-1/act-1/lev-11/unc-52/feh-1/tni-4	35
BP	GO:0010951	negative regulation of endopeptidase activity	12/550	58/9333	0.000114323	0.00424084	0.00374201	WBGene00012186/WBGene00010738/WBGene00003242/WBGene00013846/WBGene00013849/WBGene00017937/WBGene00020648/WBGene00015355/WBGene00009386/WBGene00008449/WBGene00020017/WBGene00012814	mlt-11/K10D3.4/mig-6/ZC84.1/ZC84.6/F30H5.3/T21D12.7/C02F12.5/tag-290/E01G6.1/R12A1.3/Y43F8B.3	12
BP	GO:0052548	regulation of endopeptidase activity	13/550	67/9333	0.000119915	0.00426558	0.00376383	WBGene00012186/WBGene00010738/WBGene00001328/WBGene00003242/WBGene00013846/WBGene00013849/WBGene00017937/WBGene00020648/WBGene00015355/WBGene00009386/WBGene00008449/WBGene00020017/WBGene00012814	mlt-11/K10D3.4/epi-1/mig-6/ZC84.1/ZC84.6/F30H5.3/T21D12.7/C02F12.5/tag-290/E01G6.1/R12A1.3/Y43F8B.3	13
BP	GO:0022613	ribonucleoprotein complex biogenesis	30/550	247/9333	0.000122058	0.00426558	0.00376383	WBGene00012692/WBGene00018898/WBGene00019168/WBGene00000106/WBGene00022046/WBGene00004187/WBGene00004700/WBGene00012896/WBGene00017605/WBGene00004436/WBGene00004448/WBGene00004408/WBGene00004412/WBGene00004414/WBGene00004416/WBGene00004417/WBGene00004418/WBGene00004423/WBGene00004440/WBGene00004447/WBGene00004449/WBGene00004469/WBGene00004474/WBGene00004477/WBGene00004479/WBGene00004483/WBGene000…	Y39B6A.33/F55F10.1/H06I04.3/alg-2/Y66H1A.4/prp-8/rsp-3/snrp-200/F19F10.9/rpl-24.1/rpl-34/rla-0/rpl-1/rpl-3/rpl-5/rpl-6/rpl-7/rpl-11.2/rpl-26/rpl-33/rpl-35/rps-0/rps-5/rps-8/rps-10/rps-14/rps-15/rps-19/rps-28/rpl-14	30
BP	GO:0001764	neuron migration	10/550	42/9333	0.000123204	0.00426558	0.00376383	WBGene00000289/WBGene00001820/WBGene00003243/WBGene00002081/WBGene00001828/WBGene00003738/WBGene00001328/WBGene00004729/WBGene00000478/WBGene00003252	cam-1/ham-1/mig-10/ina-1/hch-1/nid-1/epi-1/sax-3/cfz-2/mig-21	10
BP	GO:0006952	defense response	38/550	349/9333	0.000168715	0.00571432	0.00504216	WBGene00018547/WBGene00001196/WBGene00001648/WBGene00001972/WBGene00007989/WBGene00007990/WBGene00008628/WBGene00014698/WBGene00014700/WBGene00019090/WBGene00020938/WBGene00044900/WBGene00001692/WBGene00007992/WBGene00014699/WBGene00015052/WBGene00002094/WBGene00009400/WBGene00009432/WBGene00010745/WBGene00012101/WBGene00003765/WBGene00012783/WBGene00003767/WBGene00009430/WBGene00016669/WBGene000…	clec-78/egl-30/goa-1/hmg-1.2/fipr-22/fipr-23/ttr-21/C37A5.3/C37A5.6/F59A7.2/clec-218/cnc-11/grd-3/fipr-24/C37A5.5/clec-52/ins-11/F35C5.12/F35E12.8/dod-17/zip-10/nlp-27/Y43C5A.3/nlp-29/F35E12.6/ilys-2/ilys-3/F08F3.4/F31F7.1/tag-244/clec-7/spp-2/clec-60/fat-6/clec-62/F55G11.4/C14C6.5/F53A9.8	38
BP	GO:0048565	digestive tract development	15/550	89/9333	0.000195271	0.00633816	0.00559262	WBGene00004855/WBGene00002637/WBGene00002694/WBGene00006543/WBGene00004174/WBGene00006342/WBGene00002247/WBGene00012972/WBGene00000445/WBGene00006787/WBGene00006589/WBGene00000029/WBGene00000030/WBGene00000031/WBGene00004099	sma-1/let-418/let-502/tbx-2/abu-14/sup-37/lam-1/rsa-2/ceh-22/unc-52/tnt-4/abu-6/abu-7/abu-8/abu-15	15
BP	GO:0055123	digestive system development	15/550	89/9333	0.000195271	0.00633816	0.00559262	WBGene00004855/WBGene00002637/WBGene00002694/WBGene00006543/WBGene00004174/WBGene00006342/WBGene00002247/WBGene00012972/WBGene00000445/WBGene00006787/WBGene00006589/WBGene00000029/WBGene00000030/WBGene00000031/WBGene00004099	sma-1/let-418/let-502/tbx-2/abu-14/sup-37/lam-1/rsa-2/ceh-22/unc-52/tnt-4/abu-6/abu-7/abu-8/abu-15	15
BP	GO:0048513	animal organ development	39/550	368/9333	0.00024412	0.00776202	0.006849	WBGene00004855/WBGene00001081/WBGene00002637/WBGene00006961/WBGene00003964/WBGene00016405/WBGene00016603/WBGene00003902/WBGene00002694/WBGene00000065/WBGene00001972/WBGene00002335/WBGene00003111/WBGene00003243/WBGene00003930/WBGene00006543/WBGene00006836/WBGene00015547/WBGene00001561/WBGene00002081/WBGene00006342/WBGene00003738/WBGene00000079/WBGene00000275/WBGene00000482/WBGene00000995/WBGene000…	sma-1/dpy-22/let-418/xnp-1/pdi-3/hecd-1/met-1/pab-1/let-502/act-3/hmg-1.2/let-60/mab-20/mig-10/pat-3/tbx-2/unc-112/ain-1/gei-4/ina-1/sup-37/nid-1/adr-1/bub-1/chd-3/die-1/swsn-1/smu-2/unc-84/rsa-2/ani-1/mep-1/dgn-1/trr-1/ceh-22/act-1/unc-52/tnt-4/osm-11	39
BP	GO:0009790	embryo development	49/550	499/9333	0.000259593	0.00808893	0.00713745	WBGene00001169/WBGene00004855/WBGene00000366/WBGene00002637/WBGene00003776/WBGene00006961/WBGene00000100/WBGene00001168/WBGene00003964/WBGene00003902/WBGene00002694/WBGene00000064/WBGene00000065/WBGene00000182/WBGene00000455/WBGene00001006/WBGene00002125/WBGene00003111/WBGene00003150/WBGene00004749/WBGene00006796/WBGene00015547/WBGene00001980/WBGene00000106/WBGene00001824/WBGene00002251/WBGene000…	eef-1A.2/sma-1/cbp-1/let-418/nmy-1/xnp-1/ajm-1/eef-1A.1/pdi-3/pab-1/let-502/act-2/act-3/arf-1.2/ceh-34/dlg-1/inx-3/mab-20/mbk-2/sdn-1/unc-62/ain-1/hmr-1/alg-2/hbl-1/lat-1/sup-37/vab-1/cdl-1/hcp-6/let-4/bub-1/cdk-1/mig-6/mix-1/swsn-1/rnr-2/rsp-3/set-1/smu-2/rsa-2/ani-1/spdl-1/hmp-1/act-1/lev-11/unc-52/feh-1/tni-4	49
BP	GO:0032989	cellular component morphogenesis	28/550	237/9333	0.000324572	0.00991534	0.00874903	WBGene00003776/WBGene00000396/WBGene00001475/WBGene00003964/WBGene00002694/WBGene00000289/WBGene00001007/WBGene00003111/WBGene00003243/WBGene00003930/WBGene00004749/WBGene00006780/WBGene00006802/WBGene00006836/WBGene00006839/WBGene00011345/WBGene00017184/WBGene00001980/WBGene00004140/WBGene00006773/WBGene00006868/WBGene00003738/WBGene00003242/WBGene00004729/WBGene00007750/WBGene00000961/WBGene000…	nmy-1/cdh-4/fmi-1/pdi-3/let-502/cam-1/dli-1/mab-20/mig-10/pat-3/sdn-1/unc-44/unc-69/unc-112/unc-115/dma-1/ncam-1/hmr-1/ebax-1/unc-37/vab-1/nid-1/mig-6/sax-3/syg-2/dgn-1/unc-52/tnt-4	28
BP	GO:0061640	cytoskeleton-dependent cytokinesis	11/550	58/9333	0.000486837	0.0145864	0.0128706	WBGene00003902/WBGene00000064/WBGene00000065/WBGene00003150/WBGene00000413/WBGene00000875/WBGene00002068/WBGene00004042/WBGene00006974/WBGene00013038/WBGene00000063	pab-1/act-2/act-3/mbk-2/cdt-1/cyk-4/ify-1/plk-1/zen-4/ani-1/act-1	11
BP	GO:0000902	cell morphogenesis	24/550	196/9333	0.000507141	0.0146458	0.0129231	WBGene00003776/WBGene00000396/WBGene00001475/WBGene00003964/WBGene00002694/WBGene00000289/WBGene00001007/WBGene00003111/WBGene00003243/WBGene00004749/WBGene00006780/WBGene00006802/WBGene00006839/WBGene00011345/WBGene00017184/WBGene00001980/WBGene00004140/WBGene00006773/WBGene00006868/WBGene00003738/WBGene00003242/WBGene00004729/WBGene00007750/WBGene00000961	nmy-1/cdh-4/fmi-1/pdi-3/let-502/cam-1/dli-1/mab-20/mig-10/sdn-1/unc-44/unc-69/unc-115/dma-1/ncam-1/hmr-1/ebax-1/unc-37/vab-1/nid-1/mig-6/sax-3/syg-2/dgn-1	24
BP	GO:0007010	cytoskeleton organization	38/550	369/9333	0.000516286	0.0146458	0.0129231	WBGene00004855/WBGene00000140/WBGene00003902/WBGene00000064/WBGene00000065/WBGene00000066/WBGene00001007/WBGene00003111/WBGene00003930/WBGene00004807/WBGene00006836/WBGene00006839/WBGene00013308/WBGene00018187/WBGene00000868/WBGene00001980/WBGene00001489/WBGene00003516/WBGene00000257/WBGene00000275/WBGene00000875/WBGene00001829/WBGene00002068/WBGene00004042/WBGene00006974/WBGene00012972/WBGene000…	sma-1/anc-1/pab-1/act-2/act-3/act-4/dli-1/mab-20/pat-3/skr-1/unc-112/unc-115/nuo-3/F38E9.5/cyb-3/hmr-1/frm-2/nab-1/bmk-1/bub-1/cyk-4/hcp-1/ify-1/plk-1/zen-4/rsa-2/ani-1/spdl-1/dgn-1/hmp-1/R09E10.5/act-1/deb-1/lev-11/tnc-2/unc-52/tnt-4/sorb-1	38
BP	GO:1903047	mitotic cell cycle process	29/550	256/9333	0.000517023	0.0146458	0.0129231	WBGene00003902/WBGene00000064/WBGene00000065/WBGene00003150/WBGene00007217/WBGene00000865/WBGene00000868/WBGene00001980/WBGene00000411/WBGene00001833/WBGene00010785/WBGene00000257/WBGene00000275/WBGene00000387/WBGene00000405/WBGene00000413/WBGene00000863/WBGene00000875/WBGene00001829/WBGene00002068/WBGene00003367/WBGene00004042/WBGene00006974/WBGene00011915/WBGene00012936/WBGene00012972/WBGene000…	pab-1/act-2/act-3/mbk-2/tads-1/cyb-1/cyb-3/hmr-1/cdl-1/hcp-6/top-2/bmk-1/bub-1/cdc-25.2/cdk-1/cdt-1/cya-1/cyk-4/hcp-1/ify-1/mix-1/plk-1/zen-4/T22C1.4/Y47D3A.29/rsa-2/ani-1/spdl-1/act-1	29
BP	GO:0030198	extracellular matrix organization	10/550	50/9333	0.000561842	0.015608	0.0137721	WBGene00000603/WBGene00000738/WBGene00001075/WBGene00000652/WBGene00000695/WBGene00001064/WBGene00001069/WBGene00001328/WBGene00000625/WBGene00013489	col-14/col-165/dpy-14/col-76/col-121/dpy-2/dpy-7/epi-1/col-48/Y69H2.14	10
BP	GO:0060968	regulation of gene silencing	6/550	19/9333	0.000571024	0.015608	0.0137721	WBGene00001853/WBGene00003014/WBGene00018857/WBGene00001854/WBGene00001857/WBGene00001898	hil-2/lin-28/stau-1/hil-3/hil-6/his-24	6
BP	GO:0034330	cell junction organization	7/550	26/9333	0.000584185	0.0156924	0.0138466	WBGene00000802/WBGene00000100/WBGene00003085/WBGene00016405/WBGene00001006/WBGene00001999/WBGene00006787	crt-1/ajm-1/lst-3/hecd-1/dlg-1/hrp-1/unc-52	7
BP	GO:0000281	mitotic cytokinesis	9/550	42/9333	0.0006212	0.0164039	0.0144743	WBGene00003902/WBGene00000064/WBGene00000065/WBGene00003150/WBGene00000413/WBGene00000875/WBGene00002068/WBGene00013038/WBGene00000063	pab-1/act-2/act-3/mbk-2/cdt-1/cyk-4/ify-1/ani-1/act-1	9
BP	GO:0030162	regulation of proteolysis	19/550	142/9333	0.000645069	0.0167503	0.01478	WBGene00012186/WBGene00016405/WBGene00000534/WBGene00003150/WBGene00010738/WBGene00000405/WBGene00001328/WBGene00003242/WBGene00013846/WBGene00013849/WBGene00017937/WBGene00018824/WBGene00020648/WBGene00015355/WBGene00009386/WBGene00008449/WBGene00020017/WBGene00012814/WBGene00020893	mlt-11/hecd-1/cpi-2/mbk-2/K10D3.4/cdk-1/epi-1/mig-6/ZC84.1/ZC84.6/F30H5.3/F54E2.2/T21D12.7/C02F12.5/tag-290/E01G6.1/R12A1.3/Y43F8B.3/T28C12.6	19
BP	GO:0043062	extracellular structure organization	10/550	51/9333	0.000662738	0.016927	0.0149359	WBGene00000603/WBGene00000738/WBGene00001075/WBGene00000652/WBGene00000695/WBGene00001064/WBGene00001069/WBGene00001328/WBGene00000625/WBGene00013489	col-14/col-165/dpy-14/col-76/col-121/dpy-2/dpy-7/epi-1/col-48/Y69H2.14	10
BP	GO:0010171	body morphogenesis	12/550	70/9333	0.000714647	0.0179584	0.015846	WBGene00004855/WBGene00003964/WBGene00002694/WBGene00000149/WBGene00003111/WBGene00006780/WBGene00002081/WBGene00006868/WBGene00001064/WBGene00001069/WBGene00001978/WBGene00022743	sma-1/pdi-3/let-502/apl-1/mab-20/unc-44/ina-1/vab-1/dpy-2/dpy-7/hmp-1/mlt-7	12
BP	GO:0051248	negative regulation of protein metabolic process	21/550	166/9333	0.000728348	0.0180122	0.0158934	WBGene00012186/WBGene00000534/WBGene00015547/WBGene00010738/WBGene00003242/WBGene00004698/WBGene00006331/WBGene00013846/WBGene00013849/WBGene00016106/WBGene00017937/WBGene00018824/WBGene00020648/WBGene00006930/WBGene00004428/WBGene00015355/WBGene00009386/WBGene00008449/WBGene00020017/WBGene00012814/WBGene00020893	mlt-11/cpi-2/ain-1/K10D3.4/mig-6/rsp-1/sup-26/ZC84.1/ZC84.6/C25F6.7/F30H5.3/F54E2.2/T21D12.7/vit-6/rpl-16/C02F12.5/tag-290/E01G6.1/R12A1.3/Y43F8B.3/T28C12.6	21
BP	GO:0032507	maintenance of protein location in cell	6/550	20/9333	0.000775536	0.0186789	0.0164817	WBGene00001331/WBGene00018187/WBGene00001980/WBGene00000961/WBGene00001978/WBGene00000942	erd-2/F38E9.5/hmr-1/dgn-1/hmp-1/deb-1	6
BP	GO:0051172	negative regulation of nitrogen compound metabolic process	37/550	364/9333	0.000779286	0.0186789	0.0164817	WBGene00002637/WBGene00012186/WBGene00016603/WBGene00000455/WBGene00000534/WBGene00001853/WBGene00003014/WBGene00015547/WBGene00019947/WBGene00010738/WBGene00001824/WBGene00006773/WBGene00003025/WBGene00000884/WBGene00001854/WBGene00001857/WBGene00001898/WBGene00002696/WBGene00003242/WBGene00004698/WBGene00004786/WBGene00006331/WBGene00013846/WBGene00013849/WBGene00016106/WBGene00017937/WBGene000…	let-418/mlt-11/met-1/ceh-34/cpi-2/hil-2/lin-28/ain-1/htz-1/K10D3.4/hbl-1/unc-37/lin-40/cyn-8/hil-3/hil-6/his-24/let-504/mig-6/rsp-1/sex-1/sup-26/ZC84.1/ZC84.6/C25F6.7/F30H5.3/F54E2.2/T21D12.7/vit-6/rpl-16/C02F12.5/tag-290/ceh-33/E01G6.1/R12A1.3/Y43F8B.3/T28C12.6	37
BP	GO:0030036	actin cytoskeleton organization	20/550	156/9333	0.00081605	0.0192637	0.0169978	WBGene00004855/WBGene00000064/WBGene00000065/WBGene00000066/WBGene00003111/WBGene00003930/WBGene00006836/WBGene00013308/WBGene00018187/WBGene00001980/WBGene00001489/WBGene00003516/WBGene00006974/WBGene00013038/WBGene00001978/WBGene00000063/WBGene00002978/WBGene00006787/WBGene00006589/WBGene00012891	sma-1/act-2/act-3/act-4/mab-20/pat-3/unc-112/nuo-3/F38E9.5/hmr-1/frm-2/nab-1/zen-4/ani-1/hmp-1/act-1/lev-11/unc-52/tnt-4/sorb-1	20
BP	GO:0031324	negative regulation of cellular metabolic process	38/550	379/9333	0.000861435	0.0200316	0.0176753	WBGene00002637/WBGene00012186/WBGene00016603/WBGene00000455/WBGene00000534/WBGene00001853/WBGene00003014/WBGene00015547/WBGene00019947/WBGene00021468/WBGene00010738/WBGene00001824/WBGene00006773/WBGene00003025/WBGene00000884/WBGene00001854/WBGene00001857/WBGene00001898/WBGene00002696/WBGene00003242/WBGene00004698/WBGene00004786/WBGene00006331/WBGene00013846/WBGene00013849/WBGene00016106/WBGene000…	let-418/mlt-11/met-1/ceh-34/cpi-2/hil-2/lin-28/ain-1/htz-1/epg-2/K10D3.4/hbl-1/unc-37/lin-40/cyn-8/hil-3/hil-6/his-24/let-504/mig-6/rsp-1/sex-1/sup-26/ZC84.1/ZC84.6/C25F6.7/F30H5.3/F54E2.2/T21D12.7/vit-6/rpl-16/C02F12.5/tag-290/ceh-33/E01G6.1/R12A1.3/Y43F8B.3/T28C12.6	38
BP	GO:2001233	regulation of apoptotic signaling pathway	5/550	14/9333	0.000894849	0.0205026	0.0180909	WBGene00011771/WBGene00020781/WBGene00004807/WBGene00003963/WBGene00004472	T14G8.3/T24H7.2/skr-1/pdi-2/rps-3	5
BP	GO:0050793	regulation of developmental process	46/550	487/9333	0.00092856	0.0209666	0.0185004	WBGene00004855/WBGene00000366/WBGene00001081/WBGene00002637/WBGene00003776/WBGene00003964/WBGene00016405/WBGene00016603/WBGene00003902/WBGene00002694/WBGene00000182/WBGene00000455/WBGene00001007/WBGene00001196/WBGene00001648/WBGene00002335/WBGene00003014/WBGene00003111/WBGene00003930/WBGene00006780/WBGene00006802/WBGene00006836/WBGene00007217/WBGene00011345/WBGene00015547/WBGene00018187/WBGene000…	sma-1/cbp-1/dpy-22/let-418/nmy-1/pdi-3/hecd-1/met-1/pab-1/let-502/arf-1.2/ceh-34/dli-1/egl-30/goa-1/let-60/lin-28/mab-20/pat-3/unc-44/unc-69/unc-112/tads-1/dma-1/ain-1/F38E9.5/htz-1/gsa-1/gei-4/hbl-1/ebax-1/unc-37/vab-1/uggt-1/dpy-2/nid-1/adr-1/chd-3/swsn-1/sax-3/cec-4/cfz-2/trr-1/unc-52/chs-2/eat-2	46
BP	GO:0007517	muscle organ development	8/550	36/9333	0.000962428	0.0214209	0.0189012	WBGene00000065/WBGene00002335/WBGene00006543/WBGene00006836/WBGene00004896/WBGene00000445/WBGene00000063/WBGene00006787	act-3/let-60/tbx-2/unc-112/smu-2/ceh-22/act-1/unc-52	8
BP	GO:0000070	mitotic sister chromatid segregation	14/550	93/9333	0.00102375	0.0224647	0.0198223	WBGene00000868/WBGene00000411/WBGene00001833/WBGene00010785/WBGene00000257/WBGene00000275/WBGene00000413/WBGene00000875/WBGene00001829/WBGene00002068/WBGene00003367/WBGene00006974/WBGene00011915/WBGene00015515	cyb-3/cdl-1/hcp-6/top-2/bmk-1/bub-1/cdt-1/cyk-4/hcp-1/ify-1/mix-1/zen-4/T22C1.4/spdl-1	14
BP	GO:0035295	tube development	15/550	104/9333	0.0010789	0.0233462	0.0206	WBGene00004855/WBGene00002637/WBGene00002694/WBGene00006543/WBGene00004174/WBGene00006342/WBGene00002247/WBGene00012972/WBGene00000445/WBGene00006787/WBGene00006589/WBGene00000029/WBGene00000030/WBGene00000031/WBGene00004099	sma-1/let-418/let-502/tbx-2/abu-14/sup-37/lam-1/rsa-2/ceh-22/unc-52/tnt-4/abu-6/abu-7/abu-8/abu-15	15
BP	GO:0000910	cytokinesis	11/550	64/9333	0.00115398	0.0246288	0.0217317	WBGene00003902/WBGene00000064/WBGene00000065/WBGene00003150/WBGene00000413/WBGene00000875/WBGene00002068/WBGene00004042/WBGene00006974/WBGene00013038/WBGene00000063	pab-1/act-2/act-3/mbk-2/cdt-1/cyk-4/ify-1/plk-1/zen-4/ani-1/act-1	11
BP	GO:0030029	actin filament-based process	20/550	161/9333	0.00121411	0.0252212	0.0222545	WBGene00004855/WBGene00000064/WBGene00000065/WBGene00000066/WBGene00003111/WBGene00003930/WBGene00006836/WBGene00013308/WBGene00018187/WBGene00001980/WBGene00001489/WBGene00003516/WBGene00006974/WBGene00013038/WBGene00001978/WBGene00000063/WBGene00002978/WBGene00006787/WBGene00006589/WBGene00012891	sma-1/act-2/act-3/act-4/mab-20/pat-3/unc-112/nuo-3/F38E9.5/hmr-1/frm-2/nab-1/zen-4/ani-1/hmp-1/act-1/lev-11/unc-52/tnt-4/sorb-1	20
BP	GO:0061564	axon development	20/550	161/9333	0.00121411	0.0252212	0.0222545	WBGene00000396/WBGene00001475/WBGene00000289/WBGene00001196/WBGene00001648/WBGene00003111/WBGene00003243/WBGene00004749/WBGene00006780/WBGene00006802/WBGene00017184/WBGene00002081/WBGene00004140/WBGene00006773/WBGene00006868/WBGene00003738/WBGene00001328/WBGene00004729/WBGene00007750/WBGene00000961	cdh-4/fmi-1/cam-1/egl-30/goa-1/mab-20/mig-10/sdn-1/unc-44/unc-69/ncam-1/ina-1/ebax-1/unc-37/vab-1/nid-1/epi-1/sax-3/syg-2/dgn-1	20
BP	GO:0007044	cell-substrate junction assembly	5/550	15/9333	0.00127776	0.0255225	0.0225204	WBGene00000802/WBGene00003085/WBGene00016405/WBGene00001999/WBGene00006787	crt-1/lst-3/hecd-1/hrp-1/unc-52	5
BP	GO:0008608	attachment of spindle microtubules to kinetochore	5/550	15/9333	0.00127776	0.0255225	0.0225204	WBGene00001833/WBGene00000275/WBGene00000413/WBGene00001829/WBGene00015515	hcp-6/bub-1/cdt-1/hcp-1/spdl-1	5
BP	GO:0031581	hemidesmosome assembly	5/550	15/9333	0.00127776	0.0255225	0.0225204	WBGene00000802/WBGene00003085/WBGene00016405/WBGene00001999/WBGene00006787	crt-1/lst-3/hecd-1/hrp-1/unc-52	5
BP	GO:0034329	cell junction assembly	6/550	22/9333	0.00134959	0.026616	0.0234852	WBGene00000802/WBGene00003085/WBGene00016405/WBGene00001006/WBGene00001999/WBGene00006787	crt-1/lst-3/hecd-1/dlg-1/hrp-1/unc-52	6
BP	GO:0030261	chromosome condensation	7/550	30/9333	0.00147219	0.028671	0.0252985	WBGene00001853/WBGene00000411/WBGene00001833/WBGene00001854/WBGene00001857/WBGene00001898/WBGene00003367	hil-2/cdl-1/hcp-6/hil-3/hil-6/his-24/mix-1	7
BP	GO:0018996	molting cycle, collagen and cuticulin-based cuticle	15/550	108/9333	0.00159383	0.0306566	0.0270505	WBGene00009926/WBGene00000149/WBGene00001076/WBGene00005018/WBGene00000039/WBGene00000652/WBGene00000695/WBGene00001064/WBGene00001065/WBGene00001069/WBGene00001828/WBGene00004219/WBGene00016422/WBGene00000625/WBGene00022743	noah-2/apl-1/dpy-17/sqt-3/acn-1/col-76/col-121/dpy-2/dpy-3/dpy-7/hch-1/ptr-4/noah-1/col-48/mlt-7	15
BP	GO:0032269	negative regulation of cellular protein metabolic process	20/550	165/9333	0.00164249	0.0312074	0.0275365	WBGene00012186/WBGene00000534/WBGene00015547/WBGene00010738/WBGene00003242/WBGene00004698/WBGene00006331/WBGene00013846/WBGene00013849/WBGene00017937/WBGene00018824/WBGene00020648/WBGene00006930/WBGene00004428/WBGene00015355/WBGene00009386/WBGene00008449/WBGene00020017/WBGene00012814/WBGene00020893	mlt-11/cpi-2/ain-1/K10D3.4/mig-6/rsp-1/sup-26/ZC84.1/ZC84.6/F30H5.3/F54E2.2/T21D12.7/vit-6/rpl-16/C02F12.5/tag-290/E01G6.1/R12A1.3/Y43F8B.3/T28C12.6	20
BP	GO:0033206	meiotic cytokinesis	6/550	23/9333	0.00173623	0.0325909	0.0287573	WBGene00000064/WBGene00000875/WBGene00002068/WBGene00004042/WBGene00006974/WBGene00013038	act-2/cyk-4/ify-1/plk-1/zen-4/ani-1	6
BP	GO:0002119	nematode larval development	42/550	448/9333	0.00177546	0.0329305	0.029057	WBGene00004855/WBGene00001081/WBGene00002637/WBGene00003776/WBGene00006961/WBGene00016405/WBGene00016603/WBGene00003902/WBGene00002694/WBGene00000149/WBGene00001145/WBGene00001186/WBGene00001196/WBGene00001972/WBGene00002335/WBGene00003243/WBGene00003930/WBGene00004749/WBGene00006543/WBGene00015547/WBGene00000106/WBGene00001561/WBGene00001824/WBGene00002081/WBGene00018604/WBGene00002282/WBGene000…	sma-1/dpy-22/let-418/nmy-1/xnp-1/hecd-1/met-1/pab-1/let-502/apl-1/eat-16/egl-18/egl-30/hmg-1.2/let-60/mig-10/pat-3/sdn-1/tbx-2/ain-1/alg-2/gei-4/hbl-1/ina-1/uggt-1/let-4/adr-1/chd-3/mig-6/swsn-1/smu-2/unc-84/mep-1/trr-1/unc-52/tnt-4/H06A10.1/mlt-7/osm-11/chs-2/eat-2/feh-1	42
BP	GO:0007160	cell-matrix adhesion	4/550	10/9333	0.00188277	0.0339936	0.029995	WBGene00003930/WBGene00006836/WBGene00003738/WBGene00011175	pat-3/unc-112/nid-1/R09E10.5	4
BP	GO:0045815	positive regulation of gene expression, epigenetic	4/550	10/9333	0.00188277	0.0339936	0.029995	WBGene00001853/WBGene00001854/WBGene00001857/WBGene00001898	hil-2/hil-3/hil-6/his-24	4
BP	GO:0140014	mitotic nuclear division	16/550	121/9333	0.00190693	0.0339936	0.029995	WBGene00000865/WBGene00000868/WBGene00000411/WBGene00001833/WBGene00010785/WBGene00000257/WBGene00000275/WBGene00000413/WBGene00000863/WBGene00000875/WBGene00001829/WBGene00002068/WBGene00003367/WBGene00006974/WBGene00011915/WBGene00015515	cyb-1/cyb-3/cdl-1/hcp-6/top-2/bmk-1/bub-1/cdt-1/cya-1/cyk-4/hcp-1/ify-1/mix-1/zen-4/T22C1.4/spdl-1	16
BP	GO:0043086	negative regulation of catalytic activity	15/550	110/9333	0.00192005	0.0339936	0.029995	WBGene00012186/WBGene00000534/WBGene00010738/WBGene00003242/WBGene00013846/WBGene00013849/WBGene00017937/WBGene00018824/WBGene00020648/WBGene00015355/WBGene00009386/WBGene00008449/WBGene00020017/WBGene00012814/WBGene00020893	mlt-11/cpi-2/K10D3.4/mig-6/ZC84.1/ZC84.6/F30H5.3/F54E2.2/T21D12.7/C02F12.5/tag-290/E01G6.1/R12A1.3/Y43F8B.3/T28C12.6	15
BP	GO:0009791	post-embryonic development	44/550	479/9333	0.00207342	0.0362044	0.0319458	WBGene00004855/WBGene00001081/WBGene00002637/WBGene00003776/WBGene00006961/WBGene00016405/WBGene00016603/WBGene00003902/WBGene00002694/WBGene00000149/WBGene00001145/WBGene00001186/WBGene00001196/WBGene00001972/WBGene00002335/WBGene00003243/WBGene00003930/WBGene00004749/WBGene00006543/WBGene00015547/WBGene00000106/WBGene00001561/WBGene00001824/WBGene00002081/WBGene00018604/WBGene00001064/WBGene000…	sma-1/dpy-22/let-418/nmy-1/xnp-1/hecd-1/met-1/pab-1/let-502/apl-1/eat-16/egl-18/egl-30/hmg-1.2/let-60/mig-10/pat-3/sdn-1/tbx-2/ain-1/alg-2/gei-4/hbl-1/ina-1/uggt-1/dpy-2/dpy-7/let-4/adr-1/chd-3/mig-6/swsn-1/smu-2/unc-84/mep-1/trr-1/unc-52/tnt-4/H06A10.1/mlt-7/osm-11/chs-2/eat-2/feh-1	44
BP	GO:0042303	molting cycle	15/550	111/9333	0.00210294	0.0362044	0.0319458	WBGene00009926/WBGene00000149/WBGene00001076/WBGene00005018/WBGene00000039/WBGene00000652/WBGene00000695/WBGene00001064/WBGene00001065/WBGene00001069/WBGene00001828/WBGene00004219/WBGene00016422/WBGene00000625/WBGene00022743	noah-2/apl-1/dpy-17/sqt-3/acn-1/col-76/col-121/dpy-2/dpy-3/dpy-7/hch-1/ptr-4/noah-1/col-48/mlt-7	15
BP	GO:0007292	female gamete generation	19/550	157/9333	0.00216481	0.0362044	0.0319458	WBGene00002694/WBGene00000182/WBGene00002335/WBGene00003150/WBGene00003930/WBGene00006836/WBGene00000865/WBGene00000868/WBGene00001745/WBGene00006868/WBGene00000405/WBGene00000875/WBGene00002068/WBGene00004042/WBGene00006974/WBGene00013038/WBGene00003218/WBGene00000942/WBGene00006787	let-502/arf-1.2/let-60/mbk-2/pat-3/unc-112/cyb-1/cyb-3/gsa-1/vab-1/cdk-1/cyk-4/ify-1/plk-1/zen-4/ani-1/mep-1/deb-1/unc-52	19
BP	GO:0040027	negative regulation of vulval development	7/550	32/9333	0.00219707	0.0362044	0.0319458	WBGene00001081/WBGene00002637/WBGene00016603/WBGene00001561/WBGene00000482/WBGene00004203/WBGene00007028	dpy-22/let-418/met-1/gei-4/chd-3/swsn-1/trr-1	7
BP	GO:2001251	negative regulation of chromosome organization	7/550	32/9333	0.00219707	0.0362044	0.0319458	WBGene00001853/WBGene00000257/WBGene00000275/WBGene00001854/WBGene00001857/WBGene00001898/WBGene00015515	hil-2/bmk-1/bub-1/hil-3/hil-6/his-24/spdl-1	7
BP	GO:0006338	chromatin remodeling	6/550	24/9333	0.0022014	0.0362044	0.0319458	WBGene00006595/WBGene00001971/WBGene00001972/WBGene00007042/WBGene00000482/WBGene00004203	top-1/hmg-1.1/hmg-1.2/pbrm-1/chd-3/swsn-1	6
BP	GO:0034622	cellular protein-containing complex assembly	37/550	386/9333	0.00224064	0.0362044	0.0319458	WBGene00012692/WBGene00018898/WBGene00001853/WBGene00001858/WBGene00001915/WBGene00006889/WBGene00018187/WBGene00000106/WBGene00003159/WBGene00000275/WBGene00000413/WBGene00001829/WBGene00001854/WBGene00001857/WBGene00001898/WBGene00001920/WBGene00001938/WBGene00004187/WBGene00004700/WBGene00012896/WBGene00015515/WBGene00002978/WBGene00004436/WBGene00004408/WBGene00004414/WBGene00004416/WBGene000…	Y39B6A.33/F55F10.1/hil-2/hil-7/his-41/pfd-3/F38E9.5/alg-2/mcm-7/bub-1/cdt-1/hcp-1/hil-3/hil-6/his-24/his-46/his-64/prp-8/rsp-3/snrp-200/spdl-1/lev-11/rpl-24.1/rla-0/rpl-3/rpl-5/rpl-6/rpl-11.2/rps-0/rps-5/rps-10/rps-14/rps-15/rps-19/rps-28/ZC155.2/his-4	37
BP	GO:0006323	DNA packaging	13/550	90/9333	0.00224345	0.0362044	0.0319458	WBGene00001853/WBGene00001858/WBGene00001915/WBGene00000411/WBGene00001833/WBGene00001854/WBGene00001857/WBGene00001898/WBGene00001920/WBGene00001938/WBGene00003367/WBGene00022530/WBGene00001878	hil-2/hil-7/his-41/cdl-1/hcp-6/hil-3/hil-6/his-24/his-46/his-64/mix-1/ZC155.2/his-4	13
BP	GO:0051301	cell division	26/550	243/9333	0.00225598	0.0362044	0.0319458	WBGene00003902/WBGene00000064/WBGene00000065/WBGene00000289/WBGene00001648/WBGene00001820/WBGene00003150/WBGene00000865/WBGene00000868/WBGene00010785/WBGene00000275/WBGene00000387/WBGene00000405/WBGene00000413/WBGene00000566/WBGene00000863/WBGene00000875/WBGene00002068/WBGene00003367/WBGene00004042/WBGene00004873/WBGene00006974/WBGene00013038/WBGene00015515/WBGene00019432/WBGene00000063	pab-1/act-2/act-3/cam-1/goa-1/ham-1/mbk-2/cyb-1/cyb-3/top-2/bub-1/cdc-25.2/cdk-1/cdt-1/cnt-2/cya-1/cyk-4/ify-1/mix-1/plk-1/smc-3/zen-4/ani-1/spdl-1/knl-2/act-1	26
BP	GO:0002164	larval development	42/550	454/9333	0.00228174	0.0362044	0.0319458	WBGene00004855/WBGene00001081/WBGene00002637/WBGene00003776/WBGene00006961/WBGene00016405/WBGene00016603/WBGene00003902/WBGene00002694/WBGene00000149/WBGene00001145/WBGene00001186/WBGene00001196/WBGene00001972/WBGene00002335/WBGene00003243/WBGene00003930/WBGene00004749/WBGene00006543/WBGene00015547/WBGene00000106/WBGene00001561/WBGene00001824/WBGene00002081/WBGene00018604/WBGene00002282/WBGene000…	sma-1/dpy-22/let-418/nmy-1/xnp-1/hecd-1/met-1/pab-1/let-502/apl-1/eat-16/egl-18/egl-30/hmg-1.2/let-60/mig-10/pat-3/sdn-1/tbx-2/ain-1/alg-2/gei-4/hbl-1/ina-1/uggt-1/let-4/adr-1/chd-3/mig-6/swsn-1/smu-2/unc-84/mep-1/trr-1/unc-52/tnt-4/H06A10.1/mlt-7/osm-11/chs-2/eat-2/feh-1	42
BP	GO:0048609	multicellular organismal reproductive process	40/550	427/9333	0.00230054	0.0362044	0.0319458	WBGene00000802/WBGene00000366/WBGene00003964/WBGene00016405/WBGene00003902/WBGene00002694/WBGene00000182/WBGene00000301/WBGene00001145/WBGene00001196/WBGene00001648/WBGene00002335/WBGene00003150/WBGene00003243/WBGene00003930/WBGene00006836/WBGene00000865/WBGene00000868/WBGene00001745/WBGene00001824/WBGene00004140/WBGene00006868/WBGene00018857/WBGene00000405/WBGene00000875/WBGene00002068/WBGene000…	crt-1/cbp-1/pdi-3/hecd-1/pab-1/let-502/arf-1.2/cav-1/eat-16/egl-30/goa-1/let-60/mbk-2/mig-10/pat-3/unc-112/cyb-1/cyb-3/gsa-1/hbl-1/ebax-1/vab-1/stau-1/cdk-1/cyk-4/ify-1/plk-1/swsn-1/rsp-1/unc-84/zen-4/ani-1/mep-1/trr-1/deb-1/lev-11/unc-52/ttll-15/flp-12/eat-2	40
BP	GO:0006333	chromatin assembly or disassembly	11/550	70/9333	0.00243974	0.0380112	0.03354	WBGene00001853/WBGene00001858/WBGene00001915/WBGene00007042/WBGene00001854/WBGene00001857/WBGene00001898/WBGene00001920/WBGene00001938/WBGene00022530/WBGene00001878	hil-2/hil-7/his-41/pbrm-1/hil-3/hil-6/his-24/his-46/his-64/ZC155.2/his-4	11
BP	GO:0070925	organelle assembly	28/550	272/9333	0.00274612	0.0407068	0.0359186	WBGene00012692/WBGene00018898/WBGene00003902/WBGene00003930/WBGene00006836/WBGene00021468/WBGene00000257/WBGene00000275/WBGene00000875/WBGene00001829/WBGene00006974/WBGene00015515/WBGene00006787/WBGene00006589/WBGene00194710/WBGene00004436/WBGene00004408/WBGene00004414/WBGene00004416/WBGene00004417/WBGene00004423/WBGene00004469/WBGene00004474/WBGene00004479/WBGene00004483/WBGene00004484/WBGene000…	Y39B6A.33/F55F10.1/pab-1/pat-3/unc-112/epg-2/bmk-1/bub-1/cyk-4/hcp-1/zen-4/spdl-1/unc-52/tnt-4/mks-2/rpl-24.1/rla-0/rpl-3/rpl-5/rpl-6/rpl-11.2/rps-0/rps-5/rps-10/rps-14/rps-15/rps-19/rps-28	28
BP	GO:0040011	locomotion	45/550	500/9333	0.00275523	0.0407068	0.0359186	WBGene00004855/WBGene00003776/WBGene00000396/WBGene00001475/WBGene00000064/WBGene00000289/WBGene00001145/WBGene00001196/WBGene00001648/WBGene00001820/WBGene00003111/WBGene00003243/WBGene00003930/WBGene00004749/WBGene00006543/WBGene00006780/WBGene00006836/WBGene00011345/WBGene00011904/WBGene00015547/WBGene00017184/WBGene00019282/WBGene00001980/WBGene00002081/WBGene00004140/WBGene00006868/WBGene000…	sma-1/nmy-1/cdh-4/fmi-1/act-2/cam-1/eat-16/egl-30/goa-1/ham-1/mab-20/mig-10/pat-3/sdn-1/tbx-2/unc-44/unc-112/dma-1/hlb-1/ain-1/ncam-1/mps-2/hmr-1/ina-1/ebax-1/vab-1/hch-1/nid-1/adr-1/epi-1/lam-1/sax-3/smu-2/unc-84/ani-1/cfz-2/dgn-1/hmp-1/lev-11/unc-52/mig-21/snet-1/mec-17/mps-1/avr-15	45
BP	GO:0071103	DNA conformation change	17/550	137/9333	0.00278504	0.0407068	0.0359186	WBGene00006595/WBGene00001853/WBGene00001858/WBGene00001915/WBGene00000411/WBGene00001833/WBGene00003159/WBGene00010785/WBGene00000482/WBGene00001854/WBGene00001857/WBGene00001898/WBGene00001920/WBGene00001938/WBGene00003367/WBGene00022530/WBGene00001878	top-1/hil-2/hil-7/his-41/cdl-1/hcp-6/mcm-7/top-2/chd-3/hil-3/hil-6/his-24/his-46/his-64/mix-1/ZC155.2/his-4	17
BP	GO:0031589	cell-substrate adhesion	4/550	11/9333	0.00282178	0.0407068	0.0359186	WBGene00003930/WBGene00006836/WBGene00003738/WBGene00011175	pat-3/unc-112/nid-1/R09E10.5	4
BP	GO:0031935	regulation of chromatin silencing	4/550	11/9333	0.00282178	0.0407068	0.0359186	WBGene00001853/WBGene00001854/WBGene00001857/WBGene00001898	hil-2/hil-3/hil-6/his-24	4
BP	GO:0051255	spindle midzone assembly	4/550	11/9333	0.00282178	0.0407068	0.0359186	WBGene00000275/WBGene00000875/WBGene00001829/WBGene00006974	bub-1/cyk-4/hcp-1/zen-4	4
BP	GO:1905268	negative regulation of chromatin organization	4/550	11/9333	0.00282178	0.0407068	0.0359186	WBGene00001853/WBGene00001854/WBGene00001857/WBGene00001898	hil-2/hil-3/hil-6/his-24	4
BP	GO:2001242	regulation of intrinsic apoptotic signaling pathway	4/550	11/9333	0.00282178	0.0407068	0.0359186	WBGene00011771/WBGene00020781/WBGene00004807/WBGene00003963	T14G8.3/T24H7.2/skr-1/pdi-2	4
BP	GO:0032504	multicellular organism reproduction	41/550	446/9333	0.00287572	0.0409129	0.0361004	WBGene00000802/WBGene00000366/WBGene00003964/WBGene00016405/WBGene00003902/WBGene00002694/WBGene00000182/WBGene00000301/WBGene00001145/WBGene00001196/WBGene00001648/WBGene00002335/WBGene00003150/WBGene00003243/WBGene00003930/WBGene00006836/WBGene00000865/WBGene00000868/WBGene00001745/WBGene00001824/WBGene00004140/WBGene00006868/WBGene00018857/WBGene00000405/WBGene00000875/WBGene00002068/WBGene000…	crt-1/cbp-1/pdi-3/hecd-1/pab-1/let-502/arf-1.2/cav-1/eat-16/egl-30/goa-1/let-60/mbk-2/mig-10/pat-3/unc-112/cyb-1/cyb-3/gsa-1/hbl-1/ebax-1/vab-1/stau-1/cdk-1/cyk-4/ify-1/mig-6/plk-1/swsn-1/rsp-1/unc-84/zen-4/ani-1/mep-1/trr-1/deb-1/lev-11/unc-52/ttll-15/flp-12/eat-2	41
BP	GO:0048858	cell projection morphogenesis	19/550	161/9333	0.00288859	0.0409129	0.0361004	WBGene00000396/WBGene00001475/WBGene00000289/WBGene00001007/WBGene00003111/WBGene00003243/WBGene00004749/WBGene00006780/WBGene00006802/WBGene00006839/WBGene00011345/WBGene00017184/WBGene00004140/WBGene00006773/WBGene00006868/WBGene00003738/WBGene00004729/WBGene00007750/WBGene00000961	cdh-4/fmi-1/cam-1/dli-1/mab-20/mig-10/sdn-1/unc-44/unc-69/unc-115/dma-1/ncam-1/ebax-1/unc-37/vab-1/nid-1/sax-3/syg-2/dgn-1	19
BP	GO:0040025	vulval development	19/550	162/9333	0.00309819	0.0434863	0.0383711	WBGene00001081/WBGene00002637/WBGene00006961/WBGene00016405/WBGene00016603/WBGene00003902/WBGene00001972/WBGene00002335/WBGene00003243/WBGene00003930/WBGene00015547/WBGene00001561/WBGene00000079/WBGene00000482/WBGene00004203/WBGene00006816/WBGene00003218/WBGene00007028/WBGene00003891	dpy-22/let-418/xnp-1/hecd-1/met-1/pab-1/hmg-1.2/let-60/mig-10/pat-3/ain-1/gei-4/adr-1/chd-3/swsn-1/unc-84/mep-1/trr-1/osm-11	19
BP	GO:0065003	protein-containing complex assembly	42/550	464/9333	0.0034055	0.0471707	0.0416222	WBGene00012692/WBGene00018898/WBGene00001853/WBGene00001858/WBGene00001915/WBGene00006889/WBGene00018187/WBGene00000106/WBGene00016549/WBGene00017419/WBGene00003159/WBGene00000275/WBGene00000413/WBGene00000884/WBGene00001829/WBGene00001854/WBGene00001857/WBGene00001898/WBGene00001920/WBGene00001938/WBGene00004187/WBGene00004700/WBGene00012896/WBGene00015112/WBGene00015515/WBGene00002978/WBGene000…	Y39B6A.33/F55F10.1/hil-2/hil-7/his-41/pfd-3/F38E9.5/alg-2/C40A11.6/F13B9.1/mcm-7/bub-1/cdt-1/cyn-8/hcp-1/hil-3/hil-6/his-24/his-46/his-64/prp-8/rsp-3/snrp-200/B0281.5/spdl-1/lev-11/rpl-24.1/rla-0/rpl-3/rpl-5/rpl-6/rpl-11.2/rps-0/rps-5/rps-10/rps-14/rps-15/rps-19/rps-28/T08G3.13/ZC155.2/his-4	42
BP	GO:0034728	nucleosome organization	11/550	73/9333	0.00342124	0.0471707	0.0416222	WBGene00001853/WBGene00001858/WBGene00001915/WBGene00007042/WBGene00001854/WBGene00001857/WBGene00001898/WBGene00001920/WBGene00001938/WBGene00022530/WBGene00001878	hil-2/hil-7/his-41/pbrm-1/hil-3/hil-6/his-24/his-46/his-64/ZC155.2/his-4	11
BP	GO:0051276	chromosome organization	39/550	424/9333	0.00357502	0.0488586	0.0431115	WBGene00000366/WBGene00006595/WBGene00016603/WBGene00001853/WBGene00001858/WBGene00001915/WBGene00001971/WBGene00001972/WBGene00019947/WBGene00000868/WBGene00007042/WBGene00000411/WBGene00001833/WBGene00003025/WBGene00003159/WBGene00010785/WBGene00000257/WBGene00000275/WBGene00000413/WBGene00000482/WBGene00000875/WBGene00001829/WBGene00001854/WBGene00001857/WBGene00001898/WBGene00001920/WBGene000…	cbp-1/top-1/met-1/hil-2/hil-7/his-41/hmg-1.1/hmg-1.2/htz-1/cyb-3/pbrm-1/cdl-1/hcp-6/lin-40/mcm-7/top-2/bmk-1/bub-1/cdt-1/chd-3/cyk-4/hcp-1/hil-3/hil-6/his-24/his-46/his-64/ify-1/mix-1/swsn-1/set-1/smc-3/zen-4/T22C1.4/spdl-1/jmjd-3.1/trr-1/ZC155.2/his-4	39
BP	GO:0045165	cell fate commitment	22/550	201/9333	0.0036223	0.0489206	0.0431662	WBGene00016405/WBGene00000289/WBGene00000455/WBGene00001186/WBGene00001820/WBGene00001972/WBGene00002335/WBGene00003014/WBGene00003150/WBGene00003930/WBGene00006543/WBGene00006796/WBGene00015547/WBGene00019947/WBGene00001105/WBGene00001108/WBGene00021525/WBGene00000482/WBGene00000566/WBGene00000445/WBGene00004949/WBGene00003891	hecd-1/cam-1/ceh-34/egl-18/ham-1/hmg-1.2/let-60/lin-28/mbk-2/pat-3/tbx-2/unc-62/ain-1/htz-1/dsl-3/dsl-6/Y41D4B.26/chd-3/cnt-2/ceh-22/sox-2/osm-11	22
BP	GO:0040028	regulation of vulval development	13/550	95/9333	0.00364235	0.0489206	0.0431662	WBGene00001081/WBGene00002637/WBGene00016405/WBGene00016603/WBGene00003902/WBGene00002335/WBGene00003930/WBGene00015547/WBGene00001561/WBGene00000079/WBGene00000482/WBGene00004203/WBGene00007028	dpy-22/let-418/hecd-1/met-1/pab-1/let-60/pat-3/ain-1/gei-4/adr-1/chd-3/swsn-1/trr-1	13
BP	GO:0045595	regulation of cell differentiation	25/550	239/9333	0.00367395	0.0489232	0.0431685	WBGene00000366/WBGene00016405/WBGene00001007/WBGene00001196/WBGene00001648/WBGene00002335/WBGene00003014/WBGene00003111/WBGene00003930/WBGene00006802/WBGene00006836/WBGene00007217/WBGene00011345/WBGene00015547/WBGene00018187/WBGene00019947/WBGene00001745/WBGene00004140/WBGene00006773/WBGene00006868/WBGene00003738/WBGene00004729/WBGene00017990/WBGene00000478/WBGene00006787	cbp-1/hecd-1/dli-1/egl-30/goa-1/let-60/lin-28/mab-20/pat-3/unc-69/unc-112/tads-1/dma-1/ain-1/F38E9.5/htz-1/gsa-1/ebax-1/unc-37/vab-1/nid-1/sax-3/cec-4/cfz-2/unc-52	25
BP	GO:0032990	cell part morphogenesis	19/550	165/9333	0.00380457	0.0502333	0.0443245	WBGene00000396/WBGene00001475/WBGene00000289/WBGene00001007/WBGene00003111/WBGene00003243/WBGene00004749/WBGene00006780/WBGene00006802/WBGene00006839/WBGene00011345/WBGene00017184/WBGene00004140/WBGene00006773/WBGene00006868/WBGene00003738/WBGene00004729/WBGene00007750/WBGene00000961	cdh-4/fmi-1/cam-1/dli-1/mab-20/mig-10/sdn-1/unc-44/unc-69/unc-115/dma-1/ncam-1/ebax-1/unc-37/vab-1/nid-1/sax-3/syg-2/dgn-1	19
BP	GO:0000278	mitotic cell cycle	29/550	292/9333	0.00392706	0.0514148	0.045367	WBGene00003902/WBGene00000064/WBGene00000065/WBGene00003150/WBGene00007217/WBGene00000865/WBGene00000868/WBGene00001980/WBGene00000411/WBGene00001833/WBGene00010785/WBGene00000257/WBGene00000275/WBGene00000387/WBGene00000405/WBGene00000413/WBGene00000863/WBGene00000875/WBGene00001829/WBGene00002068/WBGene00003367/WBGene00004042/WBGene00006974/WBGene00011915/WBGene00012936/WBGene00012972/WBGene000…	pab-1/act-2/act-3/mbk-2/tads-1/cyb-1/cyb-3/hmr-1/cdl-1/hcp-6/top-2/bmk-1/bub-1/cdc-25.2/cdk-1/cdt-1/cya-1/cyk-4/hcp-1/ify-1/mix-1/plk-1/zen-4/T22C1.4/Y47D3A.29/rsa-2/ani-1/spdl-1/act-1	29
BP	GO:0016477	cell migration	19/550	166/9333	0.00406784	0.0523776	0.0462166	WBGene00000396/WBGene00000289/WBGene00001820/WBGene00003111/WBGene00003243/WBGene00003930/WBGene00006836/WBGene00001980/WBGene00002081/WBGene00001828/WBGene00003738/WBGene00001328/WBGene00004729/WBGene00006816/WBGene00000478/WBGene00000961/WBGene00001978/WBGene00006787/WBGene00003252	cdh-4/cam-1/ham-1/mab-20/mig-10/pat-3/unc-112/hmr-1/ina-1/hch-1/nid-1/epi-1/sax-3/unc-84/cfz-2/dgn-1/hmp-1/unc-52/mig-21	19
BP	GO:0048569	post-embryonic animal organ development	19/550	166/9333	0.00406784	0.0523776	0.0462166	WBGene00001081/WBGene00002637/WBGene00006961/WBGene00016405/WBGene00016603/WBGene00003902/WBGene00001972/WBGene00002335/WBGene00003243/WBGene00003930/WBGene00015547/WBGene00001561/WBGene00000079/WBGene00000482/WBGene00004203/WBGene00006816/WBGene00003218/WBGene00007028/WBGene00003891	dpy-22/let-418/xnp-1/hecd-1/met-1/pab-1/hmg-1.2/let-60/mig-10/pat-3/ain-1/gei-4/adr-1/chd-3/swsn-1/unc-84/mep-1/trr-1/osm-11	19
BP	GO:0045185	maintenance of protein location	6/550	27/9333	0.00416482	0.0531868	0.0469306	WBGene00001331/WBGene00018187/WBGene00001980/WBGene00000961/WBGene00001978/WBGene00000942	erd-2/F38E9.5/hmr-1/dgn-1/hmp-1/deb-1	6
BP	GO:0019953	sexual reproduction	30/550	308/9333	0.0044958	0.0569468	0.0502483	WBGene00000140/WBGene00000366/WBGene00016405/WBGene00003902/WBGene00002694/WBGene00000182/WBGene00002335/WBGene00003150/WBGene00003930/WBGene00006836/WBGene00000865/WBGene00000868/WBGene00001745/WBGene00002251/WBGene00004140/WBGene00006868/WBGene00018857/WBGene00000405/WBGene00000875/WBGene00002068/WBGene00004042/WBGene00004698/WBGene00006974/WBGene00013038/WBGene00003218/WBGene00007028/WBGene000…	anc-1/cbp-1/hecd-1/pab-1/let-502/arf-1.2/let-60/mbk-2/pat-3/unc-112/cyb-1/cyb-3/gsa-1/lat-1/ebax-1/vab-1/stau-1/cdk-1/cyk-4/ify-1/plk-1/rsp-1/zen-4/ani-1/mep-1/trr-1/deb-1/lev-11/unc-52/flp-12	30
BP	GO:0006928	movement of cell or subcellular component	32/550	336/9333	0.00477927	0.0599473	0.0528958	WBGene00003776/WBGene00000396/WBGene00001475/WBGene00000289/WBGene00001007/WBGene00001820/WBGene00003111/WBGene00003243/WBGene00003930/WBGene00004749/WBGene00006780/WBGene00006836/WBGene00011345/WBGene00017184/WBGene00001980/WBGene00002081/WBGene00004140/WBGene00006868/WBGene00001828/WBGene00003738/WBGene00000257/WBGene00001328/WBGene00004729/WBGene00006816/WBGene00006974/WBGene00015515/WBGene000…	nmy-1/cdh-4/fmi-1/cam-1/dli-1/ham-1/mab-20/mig-10/pat-3/sdn-1/unc-44/unc-112/dma-1/ncam-1/hmr-1/ina-1/ebax-1/vab-1/hch-1/nid-1/bmk-1/epi-1/sax-3/unc-84/zen-4/spdl-1/cfz-2/dgn-1/hmp-1/unc-52/mig-21/myo-6	32
BP	GO:0007276	gamete generation	25/550	244/9333	0.00480963	0.0599473	0.0528958	WBGene00000366/WBGene00016405/WBGene00003902/WBGene00002694/WBGene00000182/WBGene00002335/WBGene00003150/WBGene00003930/WBGene00006836/WBGene00000865/WBGene00000868/WBGene00001745/WBGene00006868/WBGene00018857/WBGene00000405/WBGene00000875/WBGene00002068/WBGene00004042/WBGene00004698/WBGene00006974/WBGene00013038/WBGene00003218/WBGene00007028/WBGene00000942/WBGene00006787	cbp-1/hecd-1/pab-1/let-502/arf-1.2/let-60/mbk-2/pat-3/unc-112/cyb-1/cyb-3/gsa-1/vab-1/stau-1/cdk-1/cyk-4/ify-1/plk-1/rsp-1/zen-4/ani-1/mep-1/trr-1/deb-1/unc-52	25
BP	GO:0044703	multi-organism reproductive process	31/550	323/9333	0.00486185	0.0601171	0.0530457	WBGene00000140/WBGene00000366/WBGene00016405/WBGene00003902/WBGene00002694/WBGene00000182/WBGene00002335/WBGene00003150/WBGene00003930/WBGene00006836/WBGene00000865/WBGene00000868/WBGene00001745/WBGene00002251/WBGene00004140/WBGene00006868/WBGene00018857/WBGene00000405/WBGene00000875/WBGene00002068/WBGene00004042/WBGene00004698/WBGene00006974/WBGene00013038/WBGene00003218/WBGene00007028/WBGene000…	anc-1/cbp-1/hecd-1/pab-1/let-502/arf-1.2/let-60/mbk-2/pat-3/unc-112/cyb-1/cyb-3/gsa-1/lat-1/ebax-1/vab-1/stau-1/cdk-1/cyk-4/ify-1/plk-1/rsp-1/zen-4/ani-1/mep-1/trr-1/deb-1/lev-11/unc-52/flp-12/eat-2	31
BP	GO:0006334	nucleosome assembly	10/550	66/9333	0.00495346	0.0607676	0.0536197	WBGene00001853/WBGene00001858/WBGene00001915/WBGene00001854/WBGene00001857/WBGene00001898/WBGene00001920/WBGene00001938/WBGene00022530/WBGene00001878	hil-2/hil-7/his-41/hil-3/hil-6/his-24/his-46/his-64/ZC155.2/his-4	10
BP	GO:0030866	cortical actin cytoskeleton organization	6/550	28/9333	0.00504192	0.0613697	0.0541509	WBGene00000064/WBGene00000065/WBGene00001980/WBGene00006974/WBGene00013038/WBGene00000063	act-2/act-3/hmr-1/zen-4/ani-1/act-1	6
BP	GO:0010639	negative regulation of organelle organization	11/550	77/9333	0.00519659	0.0622777	0.0549521	WBGene00001853/WBGene00004807/WBGene00018187/WBGene00021468/WBGene00000257/WBGene00000275/WBGene00001854/WBGene00001857/WBGene00001898/WBGene00015515/WBGene00002978	hil-2/skr-1/F38E9.5/epg-2/bmk-1/bub-1/hil-3/hil-6/his-24/spdl-1/lev-11	11
BP	GO:0031344	regulation of cell projection organization	15/550	122/9333	0.00525372	0.0622777	0.0549521	WBGene00000366/WBGene00001007/WBGene00001196/WBGene00001648/WBGene00002335/WBGene00003111/WBGene00006802/WBGene00006839/WBGene00011345/WBGene00018187/WBGene00004140/WBGene00006773/WBGene00006868/WBGene00003738/WBGene00004729	cbp-1/dli-1/egl-30/goa-1/let-60/mab-20/unc-69/unc-115/dma-1/F38E9.5/ebax-1/unc-37/vab-1/nid-1/sax-3	15
BP	GO:0044092	negative regulation of molecular function	15/550	122/9333	0.00525372	0.0622777	0.0549521	WBGene00012186/WBGene00000534/WBGene00010738/WBGene00003242/WBGene00013846/WBGene00013849/WBGene00017937/WBGene00018824/WBGene00020648/WBGene00015355/WBGene00009386/WBGene00008449/WBGene00020017/WBGene00012814/WBGene00020893	mlt-11/cpi-2/K10D3.4/mig-6/ZC84.1/ZC84.6/F30H5.3/F54E2.2/T21D12.7/C02F12.5/tag-290/E01G6.1/R12A1.3/Y43F8B.3/T28C12.6	15
BP	GO:2000241	regulation of reproductive process	19/550	170/9333	0.00527642	0.0622777	0.0549521	WBGene00016405/WBGene00003902/WBGene00000301/WBGene00001145/WBGene00001196/WBGene00001648/WBGene00003930/WBGene00006836/WBGene00007217/WBGene00000868/WBGene00001745/WBGene00004140/WBGene00000387/WBGene00000405/WBGene00002068/WBGene00004203/WBGene00000942/WBGene00006787/WBGene00001455	hecd-1/pab-1/cav-1/eat-16/egl-30/goa-1/pat-3/unc-112/tads-1/cyb-3/gsa-1/ebax-1/cdc-25.2/cdk-1/ify-1/swsn-1/deb-1/unc-52/flp-12	19
BP	GO:0031497	chromatin assembly	10/550	67/9333	0.0055243	0.0644487	0.0568678	WBGene00001853/WBGene00001858/WBGene00001915/WBGene00001854/WBGene00001857/WBGene00001898/WBGene00001920/WBGene00001938/WBGene00022530/WBGene00001878	hil-2/hil-7/his-41/hil-3/hil-6/his-24/his-46/his-64/ZC155.2/his-4	10
BP	GO:0060278	regulation of ovulation	4/550	13/9333	0.00556306	0.0644487	0.0568678	WBGene00003930/WBGene00006836/WBGene00000942/WBGene00006787	pat-3/unc-112/deb-1/unc-52	4
BP	GO:0010975	regulation of neuron projection development	13/550	100/9333	0.00567762	0.0644487	0.0568678	WBGene00000366/WBGene00001007/WBGene00001196/WBGene00001648/WBGene00003111/WBGene00006802/WBGene00011345/WBGene00018187/WBGene00004140/WBGene00006773/WBGene00006868/WBGene00003738/WBGene00004729	cbp-1/dli-1/egl-30/goa-1/mab-20/unc-69/dma-1/F38E9.5/ebax-1/unc-37/vab-1/nid-1/sax-3	13
BP	GO:0000904	cell morphogenesis involved in differentiation	18/550	159/9333	0.00571493	0.0644487	0.0568678	WBGene00000396/WBGene00001475/WBGene00000289/WBGene00001007/WBGene00003111/WBGene00004749/WBGene00006780/WBGene00006802/WBGene00011345/WBGene00017184/WBGene00001980/WBGene00004140/WBGene00006773/WBGene00006868/WBGene00003738/WBGene00004729/WBGene00007750/WBGene00000961	cdh-4/fmi-1/cam-1/dli-1/mab-20/sdn-1/unc-44/unc-69/dma-1/ncam-1/hmr-1/ebax-1/unc-37/vab-1/nid-1/sax-3/syg-2/dgn-1	18
BP	GO:0048812	neuron projection morphogenesis	18/550	159/9333	0.00571493	0.0644487	0.0568678	WBGene00000396/WBGene00001475/WBGene00000289/WBGene00001007/WBGene00003111/WBGene00004749/WBGene00006780/WBGene00006802/WBGene00006839/WBGene00011345/WBGene00017184/WBGene00004140/WBGene00006773/WBGene00006868/WBGene00003738/WBGene00004729/WBGene00007750/WBGene00000961	cdh-4/fmi-1/cam-1/dli-1/mab-20/sdn-1/unc-44/unc-69/unc-115/dma-1/ncam-1/ebax-1/unc-37/vab-1/nid-1/sax-3/syg-2/dgn-1	18
BP	GO:0120039	plasma membrane bounded cell projection morphogenesis	18/550	159/9333	0.00571493	0.0644487	0.0568678	WBGene00000396/WBGene00001475/WBGene00000289/WBGene00001007/WBGene00003111/WBGene00004749/WBGene00006780/WBGene00006802/WBGene00006839/WBGene00011345/WBGene00017184/WBGene00004140/WBGene00006773/WBGene00006868/WBGene00003738/WBGene00004729/WBGene00007750/WBGene00000961	cdh-4/fmi-1/cam-1/dli-1/mab-20/sdn-1/unc-44/unc-69/unc-115/dma-1/ncam-1/ebax-1/unc-37/vab-1/nid-1/sax-3/syg-2/dgn-1	18
BP	GO:0009607	response to biotic stimulus	20/550	184/9333	0.00583265	0.0644487	0.0568678	WBGene00018547/WBGene00001196/WBGene00001648/WBGene00000503/WBGene00008628/WBGene00019090/WBGene00020938/WBGene00044900/WBGene00001692/WBGene00015052/WBGene00003765/WBGene00012783/WBGene00003767/WBGene00016669/WBGene00016670/WBGene00017364/WBGene00004987/WBGene00014046/WBGene00010124/WBGene00018731	clec-78/egl-30/goa-1/cht-1/ttr-21/F59A7.2/clec-218/cnc-11/grd-3/clec-52/nlp-27/Y43C5A.3/nlp-29/ilys-2/ilys-3/clec-7/spp-2/clec-60/F55G11.4/F53A9.8	20
BP	GO:0043207	response to external biotic stimulus	20/550	184/9333	0.00583265	0.0644487	0.0568678	WBGene00018547/WBGene00001196/WBGene00001648/WBGene00000503/WBGene00008628/WBGene00019090/WBGene00020938/WBGene00044900/WBGene00001692/WBGene00015052/WBGene00003765/WBGene00012783/WBGene00003767/WBGene00016669/WBGene00016670/WBGene00017364/WBGene00004987/WBGene00014046/WBGene00010124/WBGene00018731	clec-78/egl-30/goa-1/cht-1/ttr-21/F59A7.2/clec-218/cnc-11/grd-3/clec-52/nlp-27/Y43C5A.3/nlp-29/ilys-2/ilys-3/clec-7/spp-2/clec-60/F55G11.4/F53A9.8	20
BP	GO:0051707	response to other organism	20/550	184/9333	0.00583265	0.0644487	0.0568678	WBGene00018547/WBGene00001196/WBGene00001648/WBGene00000503/WBGene00008628/WBGene00019090/WBGene00020938/WBGene00044900/WBGene00001692/WBGene00015052/WBGene00003765/WBGene00012783/WBGene00003767/WBGene00016669/WBGene00016670/WBGene00017364/WBGene00004987/WBGene00014046/WBGene00010124/WBGene00018731	clec-78/egl-30/goa-1/cht-1/ttr-21/F59A7.2/clec-218/cnc-11/grd-3/clec-52/nlp-27/Y43C5A.3/nlp-29/ilys-2/ilys-3/clec-7/spp-2/clec-60/F55G11.4/F53A9.8	20
BP	GO:0030865	cortical cytoskeleton organization	6/550	29/9333	0.00604728	0.065736	0.0580037	WBGene00000064/WBGene00000065/WBGene00001980/WBGene00006974/WBGene00013038/WBGene00000063	act-2/act-3/hmr-1/zen-4/ani-1/act-1	6
BP	GO:0051651	maintenance of location in cell	6/550	29/9333	0.00604728	0.065736	0.0580037	WBGene00001331/WBGene00018187/WBGene00001980/WBGene00000961/WBGene00001978/WBGene00000942	erd-2/F38E9.5/hmr-1/dgn-1/hmp-1/deb-1	6
BP	GO:0042742	defense response to bacterium	18/550	160/9333	0.00609824	0.065736	0.0580037	WBGene00018547/WBGene00001196/WBGene00001648/WBGene00008628/WBGene00019090/WBGene00020938/WBGene00001692/WBGene00015052/WBGene00003765/WBGene00012783/WBGene00003767/WBGene00016669/WBGene00016670/WBGene00017364/WBGene00004987/WBGene00014046/WBGene00010124/WBGene00018731	clec-78/egl-30/goa-1/ttr-21/F59A7.2/clec-218/grd-3/clec-52/nlp-27/Y43C5A.3/nlp-29/ilys-2/ilys-3/clec-7/spp-2/clec-60/F55G11.4/F53A9.8	18
BP	GO:0050920	regulation of chemotaxis	10/550	68/9333	0.00614529	0.065736	0.0580037	WBGene00001196/WBGene00003111/WBGene00019282/WBGene00004140/WBGene00006868/WBGene00003738/WBGene00000079/WBGene00004729/WBGene00015354/WBGene00003403	egl-30/mab-20/mps-2/ebax-1/vab-1/nid-1/adr-1/sax-3/snet-1/mps-1	10
BP	GO:0120036	plasma membrane bounded cell projection organization	27/550	275/9333	0.00616012	0.065736	0.0580037	WBGene00000366/WBGene00000396/WBGene00001475/WBGene00000289/WBGene00001007/WBGene00001196/WBGene00001648/WBGene00003111/WBGene00003243/WBGene00004749/WBGene00006780/WBGene00006802/WBGene00006839/WBGene00011345/WBGene00017184/WBGene00018187/WBGene00002081/WBGene00004140/WBGene00006773/WBGene00006868/WBGene00003516/WBGene00003738/WBGene00001328/WBGene00004729/WBGene00007750/WBGene00000961/WBGene001…	cbp-1/cdh-4/fmi-1/cam-1/dli-1/egl-30/goa-1/mab-20/mig-10/sdn-1/unc-44/unc-69/unc-115/dma-1/ncam-1/F38E9.5/ina-1/ebax-1/unc-37/vab-1/nab-1/nid-1/epi-1/sax-3/syg-2/dgn-1/mks-2	27
BP	GO:2000026	regulation of multicellular organismal development	32/550	342/9333	0.0062047	0.0657614	0.0580261	WBGene00000366/WBGene00001081/WBGene00002637/WBGene00003776/WBGene00003964/WBGene00016405/WBGene00016603/WBGene00003902/WBGene00001007/WBGene00001196/WBGene00001648/WBGene00002335/WBGene00003111/WBGene00003930/WBGene00006802/WBGene00011345/WBGene00015547/WBGene00018187/WBGene00001561/WBGene00004140/WBGene00006773/WBGene00006868/WBGene00018604/WBGene00003738/WBGene00000079/WBGene00000482/WBGene000…	cbp-1/dpy-22/let-418/nmy-1/pdi-3/hecd-1/met-1/pab-1/dli-1/egl-30/goa-1/let-60/mab-20/pat-3/unc-69/dma-1/ain-1/F38E9.5/gei-4/ebax-1/unc-37/vab-1/uggt-1/nid-1/adr-1/chd-3/swsn-1/sax-3/cfz-2/trr-1/chs-2/eat-2	32
BP	GO:0000819	sister chromatid segregation	14/550	113/9333	0.00643766	0.0670335	0.0591485	WBGene00000868/WBGene00000411/WBGene00001833/WBGene00010785/WBGene00000257/WBGene00000275/WBGene00000413/WBGene00000875/WBGene00001829/WBGene00002068/WBGene00003367/WBGene00006974/WBGene00011915/WBGene00015515	cyb-3/cdl-1/hcp-6/top-2/bmk-1/bub-1/cdt-1/cyk-4/hcp-1/ify-1/mix-1/zen-4/T22C1.4/spdl-1	14
BP	GO:0042274	ribosomal small subunit biogenesis	8/550	48/9333	0.00644789	0.0670335	0.0591485	WBGene00004469/WBGene00004474/WBGene00004477/WBGene00004479/WBGene00004483/WBGene00004484/WBGene00004488/WBGene00004497	rps-0/rps-5/rps-8/rps-10/rps-14/rps-15/rps-19/rps-28	8
BP	GO:0040038	polar body extrusion after meiotic divisions	5/550	21/9333	0.0064538	0.0670335	0.0591485	WBGene00000875/WBGene00002068/WBGene00004042/WBGene00006974/WBGene00013038	cyk-4/ify-1/plk-1/zen-4/ani-1	5
BP	GO:0009617	response to bacterium	18/550	161/9333	0.00650226	0.0670895	0.059198	WBGene00018547/WBGene00001196/WBGene00001648/WBGene00008628/WBGene00019090/WBGene00020938/WBGene00001692/WBGene00015052/WBGene00003765/WBGene00012783/WBGene00003767/WBGene00016669/WBGene00016670/WBGene00017364/WBGene00004987/WBGene00014046/WBGene00010124/WBGene00018731	clec-78/egl-30/goa-1/ttr-21/F59A7.2/clec-218/grd-3/clec-52/nlp-27/Y43C5A.3/nlp-29/ilys-2/ilys-3/clec-7/spp-2/clec-60/F55G11.4/F53A9.8	18
BP	GO:0071824	protein-DNA complex subunit organization	15/550	125/9333	0.00657936	0.0674385	0.0595059	WBGene00001853/WBGene00001858/WBGene00001915/WBGene00007042/WBGene00000275/WBGene00000413/WBGene00001829/WBGene00001854/WBGene00001857/WBGene00001898/WBGene00001920/WBGene00001938/WBGene00015515/WBGene00022530/WBGene00001878	hil-2/hil-7/his-41/pbrm-1/bub-1/cdt-1/hcp-1/hil-3/hil-6/his-24/his-46/his-64/spdl-1/ZC155.2/his-4	15
BP	GO:0030030	cell projection organization	28/550	290/9333	0.00668927	0.0681169	0.0601045	WBGene00000366/WBGene00000396/WBGene00001475/WBGene00000289/WBGene00001007/WBGene00001196/WBGene00001648/WBGene00002335/WBGene00003111/WBGene00003243/WBGene00004749/WBGene00006780/WBGene00006802/WBGene00006839/WBGene00011345/WBGene00017184/WBGene00018187/WBGene00002081/WBGene00004140/WBGene00006773/WBGene00006868/WBGene00003516/WBGene00003738/WBGene00001328/WBGene00004729/WBGene00007750/WBGene000…	cbp-1/cdh-4/fmi-1/cam-1/dli-1/egl-30/goa-1/let-60/mab-20/mig-10/sdn-1/unc-44/unc-69/unc-115/dma-1/ncam-1/F38E9.5/ina-1/ebax-1/unc-37/vab-1/nab-1/nid-1/epi-1/sax-3/syg-2/dgn-1/mks-2	28
BP	GO:0060284	regulation of cell development	18/550	162/9333	0.00692777	0.0700874	0.0618432	WBGene00000366/WBGene00001007/WBGene00001196/WBGene00001648/WBGene00003111/WBGene00003930/WBGene00006802/WBGene00006836/WBGene00011345/WBGene00018187/WBGene00001745/WBGene00004140/WBGene00006773/WBGene00006868/WBGene00003738/WBGene00004729/WBGene00000478/WBGene00006787	cbp-1/dli-1/egl-30/goa-1/mab-20/pat-3/unc-69/unc-112/dma-1/F38E9.5/gsa-1/ebax-1/unc-37/vab-1/nid-1/sax-3/cfz-2/unc-52	18
BP	GO:0048870	cell motility	19/550	175/9333	0.00718686	0.0713608	0.0629668	WBGene00000396/WBGene00000289/WBGene00001820/WBGene00003111/WBGene00003243/WBGene00003930/WBGene00006836/WBGene00001980/WBGene00002081/WBGene00001828/WBGene00003738/WBGene00001328/WBGene00004729/WBGene00006816/WBGene00000478/WBGene00000961/WBGene00001978/WBGene00006787/WBGene00003252	cdh-4/cam-1/ham-1/mab-20/mig-10/pat-3/unc-112/hmr-1/ina-1/hch-1/nid-1/epi-1/sax-3/unc-84/cfz-2/dgn-1/hmp-1/unc-52/mig-21	19
BP	GO:0051674	localization of cell	19/550	175/9333	0.00718686	0.0713608	0.0629668	WBGene00000396/WBGene00000289/WBGene00001820/WBGene00003111/WBGene00003243/WBGene00003930/WBGene00006836/WBGene00001980/WBGene00002081/WBGene00001828/WBGene00003738/WBGene00001328/WBGene00004729/WBGene00006816/WBGene00000478/WBGene00000961/WBGene00001978/WBGene00006787/WBGene00003252	cdh-4/cam-1/ham-1/mab-20/mig-10/pat-3/unc-112/hmr-1/ina-1/hch-1/nid-1/epi-1/sax-3/unc-84/cfz-2/dgn-1/hmp-1/unc-52/mig-21	19
BP	GO:0051225	spindle assembly	6/550	30/9333	0.00719105	0.0713608	0.0629668	WBGene00003902/WBGene00000257/WBGene00000275/WBGene00000875/WBGene00001829/WBGene00006974	pab-1/bmk-1/bub-1/cyk-4/hcp-1/zen-4	6
BP	GO:0098609	cell-cell adhesion	8/550	49/9333	0.00731939	0.0721747	0.063685	WBGene00000396/WBGene00001475/WBGene00001006/WBGene00017184/WBGene00001980/WBGene00002081/WBGene00006804/WBGene00000397	cdh-4/fmi-1/dlg-1/ncam-1/hmr-1/ina-1/unc-71/cdh-5	8
BP	GO:0050830	defense response to Gram-positive bacterium	10/550	70/9333	0.00754922	0.0739729	0.0652717	WBGene00018547/WBGene00001196/WBGene00020938/WBGene00015052/WBGene00016669/WBGene00016670/WBGene00017364/WBGene00004987/WBGene00014046/WBGene00018731	clec-78/egl-30/clec-218/clec-52/ilys-2/ilys-3/clec-7/spp-2/clec-60/F53A9.8	10
BP	GO:0071310	cellular response to organic substance	25/550	254/9333	0.00796898	0.077598	0.0684703	WBGene00000802/WBGene00011771/WBGene00002007/WBGene00001648/WBGene00003637/WBGene00015168/WBGene00015752/WBGene00018304/WBGene00018604/WBGene00003963/WBGene00004786/WBGene00006787/WBGene00000683/WBGene00004156/WBGene00020722/WBGene00000034/WBGene00017073/WBGene00018292/WBGene00011535/WBGene00000024/WBGene00000029/WBGene00000030/WBGene00000031/WBGene00000033/WBGene00004099	crt-1/T14G8.3/hsp-3/goa-1/nhr-47/pdi-6/C14B9.2/agr-1/uggt-1/pdi-2/sex-1/unc-52/col-109/pqn-74/T23B12.8/abu-11/D2096.6/F41E6.11/T06E4.8/abu-1/abu-6/abu-7/abu-8/abu-10/abu-15	25
BP	GO:0065004	protein-DNA complex assembly	14/550	116/9333	0.00808983	0.0778644	0.0687054	WBGene00001853/WBGene00001858/WBGene00001915/WBGene00000275/WBGene00000413/WBGene00001829/WBGene00001854/WBGene00001857/WBGene00001898/WBGene00001920/WBGene00001938/WBGene00015515/WBGene00022530/WBGene00001878	hil-2/hil-7/his-41/bub-1/cdt-1/hcp-1/hil-3/hil-6/his-24/his-46/his-64/spdl-1/ZC155.2/his-4	14
BP	GO:0048806	genitalia development	7/550	40/9333	0.00809629	0.0778644	0.0687054	WBGene00006961/WBGene00003964/WBGene00003111/WBGene00006836/WBGene00004203/WBGene00013038/WBGene00003218	xnp-1/pdi-3/mab-20/unc-112/swsn-1/ani-1/mep-1	7
BP	GO:0043900	regulation of multi-organism process	11/550	82/9333	0.00836067	0.0799136	0.0705136	WBGene00016405/WBGene00003902/WBGene00001196/WBGene00003930/WBGene00006836/WBGene00001745/WBGene00004140/WBGene00002068/WBGene00000942/WBGene00006787/WBGene00001455	hecd-1/pab-1/egl-30/pat-3/unc-112/gsa-1/ebax-1/ify-1/deb-1/unc-52/flp-12	11
BP	GO:0008038	neuron recognition	6/550	31/9333	0.00848331	0.0805915	0.0711117	WBGene00003111/WBGene00011345/WBGene00017184/WBGene00002081/WBGene00001328/WBGene00007750	mab-20/dma-1/ncam-1/ina-1/epi-1/syg-2	6
BP	GO:0048667	cell morphogenesis involved in neuron differentiation	17/550	153/9333	0.00854493	0.0806848	0.0711941	WBGene00000396/WBGene00001475/WBGene00000289/WBGene00001007/WBGene00003111/WBGene00004749/WBGene00006780/WBGene00006802/WBGene00011345/WBGene00017184/WBGene00004140/WBGene00006773/WBGene00006868/WBGene00003738/WBGene00004729/WBGene00007750/WBGene00000961	cdh-4/fmi-1/cam-1/dli-1/mab-20/sdn-1/unc-44/unc-69/dma-1/ncam-1/ebax-1/unc-37/vab-1/nid-1/sax-3/syg-2/dgn-1	17
BP	GO:0120035	regulation of plasma membrane bounded cell projection organization	14/550	117/9333	0.00870962	0.0817445	0.0721291	WBGene00000366/WBGene00001007/WBGene00001196/WBGene00001648/WBGene00003111/WBGene00006802/WBGene00006839/WBGene00011345/WBGene00018187/WBGene00004140/WBGene00006773/WBGene00006868/WBGene00003738/WBGene00004729	cbp-1/dli-1/egl-30/goa-1/mab-20/unc-69/unc-115/dma-1/F38E9.5/ebax-1/unc-37/vab-1/nid-1/sax-3	14
BP	GO:0001708	cell fate specification	17/550	155/9333	0.00968089	0.0897935	0.0792313	WBGene00016405/WBGene00000455/WBGene00001186/WBGene00001972/WBGene00002335/WBGene00003014/WBGene00003930/WBGene00006543/WBGene00006796/WBGene00015547/WBGene00019947/WBGene00001105/WBGene00001108/WBGene00021525/WBGene00000445/WBGene00004949/WBGene00003891	hecd-1/ceh-34/egl-18/hmg-1.2/let-60/lin-28/pat-3/tbx-2/unc-62/ain-1/htz-1/dsl-3/dsl-6/Y41D4B.26/ceh-22/sox-2/osm-11	17
BP	GO:0040035	hermaphrodite genitalia development	5/550	23/9333	0.00968248	0.0897935	0.0792313	WBGene00006961/WBGene00006836/WBGene00004203/WBGene00013038/WBGene00003218	xnp-1/unc-112/swsn-1/ani-1/mep-1	5
BP	GO:0070887	cellular response to chemical stimulus	35/550	395/9333	0.00990924	0.0913527	0.0806071	WBGene00000802/WBGene00011771/WBGene00002007/WBGene00020781/WBGene00001648/WBGene00003637/WBGene00015168/WBGene00015752/WBGene00018304/WBGene00018604/WBGene00003963/WBGene00004786/WBGene00006787/WBGene00016700/WBGene00000683/WBGene00004156/WBGene00011699/WBGene00015042/WBGene00017968/WBGene00022743/WBGene00010589/WBGene00019846/WBGene00020722/WBGene00015043/WBGene00015044/WBGene00000034/WBGene000…	crt-1/T14G8.3/hsp-3/T24H7.2/goa-1/nhr-47/pdi-6/C14B9.2/agr-1/uggt-1/pdi-2/sex-1/unc-52/C46A5.4/col-109/pqn-74/cyp-34A2/cyp-34A7/skpo-3/mlt-7/cyp-33D1/gpx-7/T23B12.8/cyp-34A8/cyp-34A9/abu-11/D2096.6/F41E6.11/T06E4.8/abu-1/abu-6/abu-7/abu-8/abu-10/abu-15	35
BP	GO:0040012	regulation of locomotion	25/550	259/9333	0.0100957	0.0925239	0.0816406	WBGene00004855/WBGene00001145/WBGene00001196/WBGene00001648/WBGene00003111/WBGene00003243/WBGene00003930/WBGene00006836/WBGene00011904/WBGene00015547/WBGene00019282/WBGene00004140/WBGene00006868/WBGene00003738/WBGene00000079/WBGene00001328/WBGene00002247/WBGene00004729/WBGene00006816/WBGene00000478/WBGene00000961/WBGene00006787/WBGene00003252/WBGene00015354/WBGene00003403	sma-1/eat-16/egl-30/goa-1/mab-20/mig-10/pat-3/unc-112/hlb-1/ain-1/mps-2/ebax-1/vab-1/nid-1/adr-1/epi-1/lam-1/sax-3/unc-84/cfz-2/dgn-1/unc-52/mig-21/snet-1/mps-1	25
BP	GO:0098542	defense response to other organism	19/550	181/9333	0.010184	0.0927875	0.0818732	WBGene00018547/WBGene00001196/WBGene00001648/WBGene00008628/WBGene00019090/WBGene00020938/WBGene00044900/WBGene00001692/WBGene00015052/WBGene00003765/WBGene00012783/WBGene00003767/WBGene00016669/WBGene00016670/WBGene00017364/WBGene00004987/WBGene00014046/WBGene00010124/WBGene00018731	clec-78/egl-30/goa-1/ttr-21/F59A7.2/clec-218/cnc-11/grd-3/clec-52/nlp-27/Y43C5A.3/nlp-29/ilys-2/ilys-3/clec-7/spp-2/clec-60/F55G11.4/F53A9.8	19
BP	GO:0051129	negative regulation of cellular component organization	13/550	108/9333	0.010726	0.0971576	0.0857292	WBGene00001648/WBGene00001853/WBGene00003111/WBGene00004807/WBGene00018187/WBGene00021468/WBGene00000257/WBGene00000275/WBGene00001854/WBGene00001857/WBGene00001898/WBGene00015515/WBGene00002978	goa-1/hil-2/mab-20/skr-1/F38E9.5/epg-2/bmk-1/bub-1/hil-3/hil-6/his-24/spdl-1/lev-11	13
BP	GO:0007143	female meiotic nuclear division	5/550	24/9333	0.0116512	0.104325	0.0920536	WBGene00000875/WBGene00002068/WBGene00004042/WBGene00006974/WBGene00013038	cyk-4/ify-1/plk-1/zen-4/ani-1	5
BP	GO:0007156	homophilic cell adhesion via plasma membrane adhesion molecules	5/550	24/9333	0.0116512	0.104325	0.0920536	WBGene00000396/WBGene00001475/WBGene00017184/WBGene00001980/WBGene00000397	cdh-4/fmi-1/ncam-1/hmr-1/cdh-5	5
BP	GO:0022604	regulation of cell morphogenesis	12/550	98/9333	0.0122477	0.107663	0.094999	WBGene00003776/WBGene00003964/WBGene00002694/WBGene00001007/WBGene00003111/WBGene00006802/WBGene00011345/WBGene00004140/WBGene00006773/WBGene00006868/WBGene00003738/WBGene00004729	nmy-1/pdi-3/let-502/dli-1/mab-20/unc-69/dma-1/ebax-1/unc-37/vab-1/nid-1/sax-3	12
BP	GO:0045910	negative regulation of DNA recombination	4/550	16/9333	0.0123004	0.107663	0.094999	WBGene00001853/WBGene00001854/WBGene00001857/WBGene00001898	hil-2/hil-3/hil-6/his-24	4
BP	GO:0097402	neuroblast migration	4/550	16/9333	0.0123004	0.107663	0.094999	WBGene00000396/WBGene00000289/WBGene00000478/WBGene00003252	cdh-4/cam-1/cfz-2/mig-21	4
BP	GO:0110020	regulation of actomyosin structure organization	4/550	16/9333	0.0123004	0.107663	0.094999	WBGene00003930/WBGene00006836/WBGene00006974/WBGene00006787	pat-3/unc-112/zen-4/unc-52	4
BP	GO:0050767	regulation of neurogenesis	14/550	122/9333	0.0123918	0.107857	0.0951699	WBGene00000366/WBGene00001007/WBGene00001196/WBGene00001648/WBGene00003111/WBGene00006802/WBGene00011345/WBGene00018187/WBGene00004140/WBGene00006773/WBGene00006868/WBGene00003738/WBGene00004729/WBGene00000478	cbp-1/dli-1/egl-30/goa-1/mab-20/unc-69/dma-1/F38E9.5/ebax-1/unc-37/vab-1/nid-1/sax-3/cfz-2	14
BP	GO:0006325	chromatin organization	23/550	238/9333	0.0130951	0.113345	0.100013	WBGene00000366/WBGene00006595/WBGene00016603/WBGene00001853/WBGene00001858/WBGene00001915/WBGene00001971/WBGene00001972/WBGene00019947/WBGene00007042/WBGene00003025/WBGene00000482/WBGene00001854/WBGene00001857/WBGene00001898/WBGene00001920/WBGene00001938/WBGene00004203/WBGene00004781/WBGene00017571/WBGene00007028/WBGene00022530/WBGene00001878	cbp-1/top-1/met-1/hil-2/hil-7/his-41/hmg-1.1/hmg-1.2/htz-1/pbrm-1/lin-40/chd-3/hil-3/hil-6/his-24/his-46/his-64/swsn-1/set-1/jmjd-3.1/trr-1/ZC155.2/his-4	23
BP	GO:0008037	cell recognition	6/550	34/9333	0.013349	0.113932	0.100531	WBGene00003111/WBGene00011345/WBGene00017184/WBGene00002081/WBGene00001328/WBGene00007750	mab-20/dma-1/ncam-1/ina-1/epi-1/syg-2	6
BP	GO:0050000	chromosome localization	6/550	34/9333	0.013349	0.113932	0.100531	WBGene00001833/WBGene00000413/WBGene00015515/WBGene00017990/WBGene00017993/WBGene00021913	hcp-6/cdt-1/spdl-1/cec-4/cec-5/cec-8	6
BP	GO:0006935	chemotaxis	19/550	186/9333	0.0133823	0.113932	0.100531	WBGene00000396/WBGene00001475/WBGene00000289/WBGene00001196/WBGene00001648/WBGene00003111/WBGene00004749/WBGene00006780/WBGene00011345/WBGene00017184/WBGene00019282/WBGene00004140/WBGene00006868/WBGene00003738/WBGene00000079/WBGene00004729/WBGene00000961/WBGene00015354/WBGene00003403	cdh-4/fmi-1/cam-1/egl-30/goa-1/mab-20/sdn-1/unc-44/dma-1/ncam-1/mps-2/ebax-1/vab-1/nid-1/adr-1/sax-3/dgn-1/snet-1/mps-1	19
BP	GO:0009605	response to external stimulus	41/550	489/9333	0.0135318	0.114579	0.101101	WBGene00000396/WBGene00001475/WBGene00018547/WBGene00000289/WBGene00001145/WBGene00001196/WBGene00001648/WBGene00003111/WBGene00003954/WBGene00004749/WBGene00006780/WBGene00011345/WBGene00017184/WBGene00019282/WBGene00004140/WBGene00006868/WBGene00003738/WBGene00000079/WBGene00000503/WBGene00004729/WBGene00004896/WBGene00000961/WBGene00008628/WBGene00019090/WBGene00020938/WBGene00044900/WBGene000…	cdh-4/fmi-1/clec-78/cam-1/eat-16/egl-30/goa-1/mab-20/pcm-1/sdn-1/unc-44/dma-1/ncam-1/mps-2/ebax-1/vab-1/nid-1/adr-1/cht-1/sax-3/smu-2/dgn-1/ttr-21/F59A7.2/clec-218/cnc-11/grd-3/clec-52/snet-1/nlp-27/Y43C5A.3/mec-17/mps-1/nlp-29/ilys-2/ilys-3/clec-7/spp-2/clec-60/F55G11.4/F53A9.8	41
BP	GO:0061061	muscle structure development	11/550	88/9333	0.0139309	0.117321	0.103521	WBGene00000065/WBGene00002335/WBGene00003930/WBGene00006543/WBGene00006796/WBGene00006836/WBGene00004896/WBGene00000445/WBGene00000063/WBGene00006787/WBGene00006589	act-3/let-60/pat-3/tbx-2/unc-62/unc-112/smu-2/ceh-22/act-1/unc-52/tnt-4	11
BP	GO:0045664	regulation of neuron differentiation	13/550	112/9333	0.0143022	0.1198	0.105708	WBGene00000366/WBGene00001007/WBGene00001196/WBGene00001648/WBGene00003111/WBGene00006802/WBGene00011345/WBGene00018187/WBGene00004140/WBGene00006773/WBGene00006868/WBGene00003738/WBGene00004729	cbp-1/dli-1/egl-30/goa-1/mab-20/unc-69/dma-1/F38E9.5/ebax-1/unc-37/vab-1/nid-1/sax-3	13
BP	GO:0042330	taxis	20/550	201/9333	0.0148375	0.123619	0.109078	WBGene00000396/WBGene00001475/WBGene00000289/WBGene00001196/WBGene00001648/WBGene00003111/WBGene00004749/WBGene00006780/WBGene00011345/WBGene00017184/WBGene00019282/WBGene00004140/WBGene00006868/WBGene00003738/WBGene00000079/WBGene00004729/WBGene00000961/WBGene00015354/WBGene00003178/WBGene00003403	cdh-4/fmi-1/cam-1/egl-30/goa-1/mab-20/sdn-1/unc-44/dma-1/ncam-1/mps-2/ebax-1/vab-1/nid-1/adr-1/sax-3/dgn-1/snet-1/mec-17/mps-1	20
BP	GO:0000470	maturation of LSU-rRNA	4/550	17/9333	0.0153508	0.126543	0.111658	WBGene00019168/WBGene00004412/WBGene00004418/WBGene00004449	H06I04.3/rpl-1/rpl-7/rpl-35	4
BP	GO:0007212	dopamine receptor signaling pathway	4/550	17/9333	0.0153508	0.126543	0.111658	WBGene00001145/WBGene00001196/WBGene00001648/WBGene00001745	eat-16/egl-30/goa-1/gsa-1	4
BP	GO:0006022	aminoglycan metabolic process	9/550	67/9333	0.0161604	0.132515	0.116928	WBGene00000503/WBGene00010573/WBGene00007425/WBGene00004156/WBGene00000497/WBGene00008449/WBGene00019756/WBGene00020270/WBGene00020421	cht-1/K04H4.2/C08B6.4/pqn-74/chs-2/E01G6.1/M03E7.4/T05H4.7/T10E10.4	9
BP	GO:0051128	regulation of cellular component organization	40/550	483/9333	0.0175969	0.143539	0.126655	WBGene00000366/WBGene00003776/WBGene00003964/WBGene00003902/WBGene00002694/WBGene00000182/WBGene00001007/WBGene00001196/WBGene00001648/WBGene00001853/WBGene00002335/WBGene00003111/WBGene00003930/WBGene00004807/WBGene00006802/WBGene00006836/WBGene00006839/WBGene00011345/WBGene00018187/WBGene00021468/WBGene00000865/WBGene00000868/WBGene00004140/WBGene00006773/WBGene00006868/WBGene00003738/WBGene000…	cbp-1/nmy-1/pdi-3/pab-1/let-502/arf-1.2/dli-1/egl-30/goa-1/hil-2/let-60/mab-20/pat-3/skr-1/unc-69/unc-112/unc-115/dma-1/F38E9.5/epg-2/cyb-1/cyb-3/ebax-1/unc-37/vab-1/nid-1/bmk-1/bub-1/cdk-1/cnt-2/cya-1/hil-3/hil-6/his-24/sax-3/zen-4/spdl-1/hmp-1/lev-11/unc-52	40
BP	GO:0000463	maturation of LSU-rRNA from tricistronic rRNA transcript (SSU-rRNA, 5.8S rRNA, LSU-rRNA)	3/550	10/9333	0.0178872	0.145084	0.128018	WBGene00019168/WBGene00004418/WBGene00004449	H06I04.3/rpl-7/rpl-35	3
BP	GO:0048580	regulation of post-embryonic development	16/550	153/9333	0.0180656	0.145084	0.128018	WBGene00001081/WBGene00002637/WBGene00016405/WBGene00016603/WBGene00003902/WBGene00002335/WBGene00003930/WBGene00015547/WBGene00001561/WBGene00018604/WBGene00000079/WBGene00000482/WBGene00004203/WBGene00007028/WBGene00000497/WBGene00001133	dpy-22/let-418/hecd-1/met-1/pab-1/let-60/pat-3/ain-1/gei-4/uggt-1/adr-1/chd-3/swsn-1/trr-1/chs-2/eat-2	16
BP	GO:0061062	regulation of nematode larval development	16/550	153/9333	0.0180656	0.145084	0.128018	WBGene00001081/WBGene00002637/WBGene00016405/WBGene00016603/WBGene00003902/WBGene00002335/WBGene00003930/WBGene00015547/WBGene00001561/WBGene00018604/WBGene00000079/WBGene00000482/WBGene00004203/WBGene00007028/WBGene00000497/WBGene00001133	dpy-22/let-418/hecd-1/met-1/pab-1/let-60/pat-3/ain-1/gei-4/uggt-1/adr-1/chd-3/swsn-1/trr-1/chs-2/eat-2	16
BP	GO:0051336	regulation of hydrolase activity	21/550	219/9333	0.0186664	0.148981	0.131457	WBGene00012186/WBGene00000534/WBGene00001145/WBGene00010738/WBGene00000566/WBGene00000875/WBGene00001328/WBGene00003242/WBGene00013846/WBGene00013849/WBGene00017937/WBGene00018824/WBGene00020648/WBGene00015355/WBGene00009386/WBGene00012424/WBGene00012425/WBGene00008449/WBGene00020017/WBGene00012814/WBGene00020893	mlt-11/cpi-2/eat-16/K10D3.4/cnt-2/cyk-4/epi-1/mig-6/ZC84.1/ZC84.6/F30H5.3/F54E2.2/T21D12.7/C02F12.5/tag-290/dlc-3/dlc-4/E01G6.1/R12A1.3/Y43F8B.3/T28C12.6	21
BP	GO:0032506	cytokinetic process	4/550	18/9333	0.0188378	0.148981	0.131457	WBGene00003902/WBGene00000875/WBGene00006974/WBGene00013038	pab-1/cyk-4/zen-4/ani-1	4
BP	GO:0051383	kinetochore organization	4/550	18/9333	0.0188378	0.148981	0.131457	WBGene00000868/WBGene00000275/WBGene00001829/WBGene00015515	cyb-3/bub-1/hcp-1/spdl-1	4
BP	GO:0098742	cell-cell adhesion via plasma-membrane adhesion molecules	5/550	27/9333	0.0191415	0.150619	0.132902	WBGene00000396/WBGene00001475/WBGene00017184/WBGene00001980/WBGene00000397	cdh-4/fmi-1/ncam-1/hmr-1/cdh-5	5
BP	GO:0007409	axonogenesis	15/550	142/9333	0.0199244	0.155645	0.137337	WBGene00000396/WBGene00001475/WBGene00000289/WBGene00003111/WBGene00004749/WBGene00006780/WBGene00006802/WBGene00017184/WBGene00004140/WBGene00006773/WBGene00006868/WBGene00003738/WBGene00004729/WBGene00007750/WBGene00000961	cdh-4/fmi-1/cam-1/mab-20/sdn-1/unc-44/unc-69/ncam-1/ebax-1/unc-37/vab-1/nid-1/sax-3/syg-2/dgn-1	15
BP	GO:0097485	neuron projection guidance	13/550	117/9333	0.0199801	0.155645	0.137337	WBGene00000396/WBGene00001475/WBGene00000289/WBGene00003111/WBGene00004749/WBGene00006780/WBGene00011345/WBGene00017184/WBGene00004140/WBGene00006868/WBGene00003738/WBGene00004729/WBGene00000961	cdh-4/fmi-1/cam-1/mab-20/sdn-1/unc-44/dma-1/ncam-1/ebax-1/vab-1/nid-1/sax-3/dgn-1	13
BP	GO:0040017	positive regulation of locomotion	13/550	119/9333	0.0226718	0.175735	0.155063	WBGene00001196/WBGene00003111/WBGene00003930/WBGene00006836/WBGene00011904/WBGene00004140/WBGene00003738/WBGene00000079/WBGene00001328/WBGene00002247/WBGene00000478/WBGene00000961/WBGene00006787	egl-30/mab-20/pat-3/unc-112/hlb-1/ebax-1/nid-1/adr-1/epi-1/lam-1/cfz-2/dgn-1/unc-52	13
BP	GO:0006457	protein folding	10/550	83/9333	0.023484	0.180642	0.159393	WBGene00000802/WBGene00002007/WBGene00003964/WBGene00006889/WBGene00022776/WBGene00001045/WBGene00011480/WBGene00015752/WBGene00003963/WBGene00000884	crt-1/hsp-3/pdi-3/pfd-3/perm-3/dnj-27/enpl-1/C14B9.2/pdi-2/cyn-8	10
BP	GO:0002064	epithelial cell development	3/550	11/9333	0.0235367	0.180642	0.159393	WBGene00004855/WBGene00001980/WBGene00002282	sma-1/hmr-1/let-4	3
BP	GO:0061983	meiosis II cell cycle process	4/550	20/9333	0.0271805	0.207584	0.183167	WBGene00000064/WBGene00000868/WBGene00000275/WBGene00004042	act-2/cyb-3/bub-1/plk-1	4
BP	GO:0007051	spindle organization	8/550	62/9333	0.028232	0.214563	0.189324	WBGene00003902/WBGene00000257/WBGene00000275/WBGene00000875/WBGene00001829/WBGene00004042/WBGene00006974/WBGene00012972	pab-1/bmk-1/bub-1/cyk-4/hcp-1/plk-1/zen-4/rsa-2	8
BP	GO:0022402	cell cycle process	35/550	427/9333	0.0289538	0.218981	0.193223	WBGene00003902/WBGene00000064/WBGene00000065/WBGene00001820/WBGene00003150/WBGene00004807/WBGene00007217/WBGene00000865/WBGene00000868/WBGene00001980/WBGene00000411/WBGene00001833/WBGene00010785/WBGene00000257/WBGene00000275/WBGene00000387/WBGene00000405/WBGene00000413/WBGene00000863/WBGene00000875/WBGene00001829/WBGene00002068/WBGene00003367/WBGene00004042/WBGene00006974/WBGene00011915/WBGene000…	pab-1/act-2/act-3/ham-1/mbk-2/skr-1/tads-1/cyb-1/cyb-3/hmr-1/cdl-1/hcp-6/top-2/bmk-1/bub-1/cdc-25.2/cdk-1/cdt-1/cya-1/cyk-4/hcp-1/ify-1/mix-1/plk-1/zen-4/T22C1.4/Y47D3A.29/rsa-2/ani-1/spdl-1/cec-4/cec-5/cec-8/act-1/tnc-2	35
BP	GO:0001556	oocyte maturation	5/550	30/9333	0.0292497	0.22015	0.194254	WBGene00000865/WBGene00000868/WBGene00001745/WBGene00006868/WBGene00000405	cyb-1/cyb-3/gsa-1/vab-1/cdk-1	5
BP	GO:0006026	aminoglycan catabolic process	3/550	12/9333	0.0300366	0.22074	0.194775	WBGene00000503/WBGene00007425/WBGene00020270	cht-1/C08B6.4/T05H4.7	3
BP	GO:0033260	nuclear DNA replication	3/550	12/9333	0.0300366	0.22074	0.194775	WBGene00007217/WBGene00000413/WBGene00012936	tads-1/cdt-1/Y47D3A.29	3
BP	GO:0035046	pronuclear migration	3/550	12/9333	0.0300366	0.22074	0.194775	WBGene00000140/WBGene00000868/WBGene00006974	anc-1/cyb-3/zen-4	3
BP	GO:0060297	regulation of sarcomere organization	3/550	12/9333	0.0300366	0.22074	0.194775	WBGene00003930/WBGene00006836/WBGene00006787	pat-3/unc-112/unc-52	3
BP	GO:0060298	positive regulation of sarcomere organization	3/550	12/9333	0.0300366	0.22074	0.194775	WBGene00003930/WBGene00006836/WBGene00006787	pat-3/unc-112/unc-52	3
BP	GO:0031032	actomyosin structure organization	7/550	52/9333	0.0317457	0.232205	0.204892	WBGene00003930/WBGene00006836/WBGene00001489/WBGene00006974/WBGene00013038/WBGene00006787/WBGene00006589	pat-3/unc-112/frm-2/zen-4/ani-1/unc-52/tnt-4	7
BP	GO:0007097	nuclear migration	4/550	21/9333	0.0320573	0.233389	0.205936	WBGene00000140/WBGene00000868/WBGene00006816/WBGene00006974	anc-1/cyb-3/unc-84/zen-4	4
BP	GO:0022603	regulation of anatomical structure morphogenesis	15/550	151/9333	0.0324696	0.235292	0.207615	WBGene00003776/WBGene00003964/WBGene00002694/WBGene00001007/WBGene00003111/WBGene00003930/WBGene00006802/WBGene00006836/WBGene00011345/WBGene00004140/WBGene00006773/WBGene00006868/WBGene00003738/WBGene00004729/WBGene00006787	nmy-1/pdi-3/let-502/dli-1/mab-20/pat-3/unc-69/unc-112/dma-1/ebax-1/unc-37/vab-1/nid-1/sax-3/unc-52	15
BP	GO:0032956	regulation of actin cytoskeleton organization	8/550	64/9333	0.0333925	0.240859	0.212528	WBGene00003111/WBGene00003930/WBGene00006836/WBGene00018187/WBGene00006974/WBGene00001978/WBGene00002978/WBGene00006787	mab-20/pat-3/unc-112/F38E9.5/zen-4/hmp-1/lev-11/unc-52	8
BP	GO:0060429	epithelium development	9/550	76/9333	0.033887	0.2433	0.214681	WBGene00004855/WBGene00006961/WBGene00003111/WBGene00004749/WBGene00001980/WBGene00006868/WBGene00002282/WBGene00004203/WBGene00000961	sma-1/xnp-1/mab-20/sdn-1/hmr-1/vab-1/let-4/swsn-1/dgn-1	9
BP	GO:0043902	positive regulation of multi-organism process	6/550	42/9333	0.0350935	0.250806	0.221304	WBGene00003902/WBGene00003930/WBGene00006836/WBGene00001745/WBGene00000942/WBGene00006787	pab-1/pat-3/unc-112/gsa-1/deb-1/unc-52	6
BP	GO:0006364	rRNA processing	12/550	114/9333	0.0358309	0.254907	0.224923	WBGene00012692/WBGene00018898/WBGene00019168/WBGene00022046/WBGene00017605/WBGene00004412/WBGene00004418/WBGene00004449/WBGene00004469/WBGene00004477/WBGene00004483/WBGene00004497	Y39B6A.33/F55F10.1/H06I04.3/Y66H1A.4/F19F10.9/rpl-1/rpl-7/rpl-35/rps-0/rps-8/rps-14/rps-28	12
BP	GO:0010033	response to organic substance	27/550	319/9333	0.0362889	0.256546	0.226369	WBGene00000802/WBGene00011771/WBGene00002007/WBGene00001648/WBGene00003637/WBGene00015168/WBGene00015752/WBGene00018304/WBGene00018604/WBGene00003963/WBGene00001328/WBGene00004786/WBGene00006787/WBGene00000683/WBGene00004156/WBGene00015354/WBGene00020722/WBGene00000034/WBGene00017073/WBGene00018292/WBGene00011535/WBGene00000024/WBGene00000029/WBGene00000030/WBGene00000031/WBGene00000033/WBGene000…	crt-1/T14G8.3/hsp-3/goa-1/nhr-47/pdi-6/C14B9.2/agr-1/uggt-1/pdi-2/epi-1/sex-1/unc-52/col-109/pqn-74/snet-1/T23B12.8/abu-11/D2096.6/F41E6.11/T06E4.8/abu-1/abu-6/abu-7/abu-8/abu-10/abu-15	27
BP	GO:0007076	mitotic chromosome condensation	3/550	13/9333	0.0373786	0.256546	0.226369	WBGene00000411/WBGene00001833/WBGene00003367	cdl-1/hcp-6/mix-1	3
BP	GO:0007080	mitotic metaphase plate congression	3/550	13/9333	0.0373786	0.256546	0.226369	WBGene00001833/WBGene00000413/WBGene00015515	hcp-6/cdt-1/spdl-1	3
BP	GO:0008360	regulation of cell shape	3/550	13/9333	0.0373786	0.256546	0.226369	WBGene00003776/WBGene00003964/WBGene00002694	nmy-1/pdi-3/let-502	3
BP	GO:0051149	positive regulation of muscle cell differentiation	3/550	13/9333	0.0373786	0.256546	0.226369	WBGene00003930/WBGene00006836/WBGene00006787	pat-3/unc-112/unc-52	3
BP	GO:0051155	positive regulation of striated muscle cell differentiation	3/550	13/9333	0.0373786	0.256546	0.226369	WBGene00003930/WBGene00006836/WBGene00006787	pat-3/unc-112/unc-52	3
BP	GO:0055059	asymmetric neuroblast division	3/550	13/9333	0.0373786	0.256546	0.226369	WBGene00000289/WBGene00001820/WBGene00000566	cam-1/ham-1/cnt-2	3
BP	GO:0098722	asymmetric stem cell division	3/550	13/9333	0.0373786	0.256546	0.226369	WBGene00000289/WBGene00001820/WBGene00000566	cam-1/ham-1/cnt-2	3
BP	GO:0097190	apoptotic signaling pathway	5/550	32/9333	0.0375597	0.256658	0.226468	WBGene00011771/WBGene00020781/WBGene00004807/WBGene00003963/WBGene00004472	T14G8.3/T24H7.2/skr-1/pdi-2/rps-3	5
BP	GO:0051960	regulation of nervous system development	14/550	141/9333	0.0380886	0.259136	0.228654	WBGene00000366/WBGene00001007/WBGene00001196/WBGene00001648/WBGene00003111/WBGene00006802/WBGene00011345/WBGene00018187/WBGene00004140/WBGene00006773/WBGene00006868/WBGene00003738/WBGene00004729/WBGene00000478	cbp-1/dli-1/egl-30/goa-1/mab-20/unc-69/dma-1/F38E9.5/ebax-1/unc-37/vab-1/nid-1/sax-3/cfz-2	14
BP	GO:0010720	positive regulation of cell development	9/550	78/9333	0.0391559	0.265239	0.23404	WBGene00001196/WBGene00003930/WBGene00006836/WBGene00011345/WBGene00018187/WBGene00001745/WBGene00003738/WBGene00000478/WBGene00006787	egl-30/pat-3/unc-112/dma-1/F38E9.5/gsa-1/nid-1/cfz-2/unc-52	9
BP	GO:0007411	axon guidance	12/550	116/9333	0.0401818	0.27101	0.239131	WBGene00000396/WBGene00001475/WBGene00000289/WBGene00003111/WBGene00004749/WBGene00006780/WBGene00017184/WBGene00004140/WBGene00006868/WBGene00003738/WBGene00004729/WBGene00000961	cdh-4/fmi-1/cam-1/mab-20/sdn-1/unc-44/ncam-1/ebax-1/vab-1/nid-1/sax-3/dgn-1	12
BP	GO:0048581	negative regulation of post-embryonic development	7/550	55/9333	0.0414581	0.277218	0.244609	WBGene00001081/WBGene00002637/WBGene00016603/WBGene00001561/WBGene00000482/WBGene00004203/WBGene00007028	dpy-22/let-418/met-1/gei-4/chd-3/swsn-1/trr-1	7
BP	GO:0061064	negative regulation of nematode larval development	7/550	55/9333	0.0414581	0.277218	0.244609	WBGene00001081/WBGene00002637/WBGene00016603/WBGene00001561/WBGene00000482/WBGene00004203/WBGene00007028	dpy-22/let-418/met-1/gei-4/chd-3/swsn-1/trr-1	7
BP	GO:0001667	ameboidal-type cell migration	5/550	33/9333	0.0422038	0.280998	0.247945	WBGene00003111/WBGene00003243/WBGene00001980/WBGene00002081/WBGene00001978	mab-20/mig-10/hmr-1/ina-1/hmp-1	5
BP	GO:0045454	cell redox homeostasis	6/550	44/9333	0.0428206	0.283892	0.250498	WBGene00003964/WBGene00015168/WBGene00022836/WBGene00001045/WBGene00015752/WBGene00003963	pdi-3/pdi-6/ZK973.11/dnj-27/C14B9.2/pdi-2	6
BP	GO:0051493	regulation of cytoskeleton organization	12/550	118/9333	0.0448901	0.289705	0.255628	WBGene00003902/WBGene00003111/WBGene00003930/WBGene00004807/WBGene00006836/WBGene00018187/WBGene00000257/WBGene00006974/WBGene00015515/WBGene00001978/WBGene00002978/WBGene00006787	pab-1/mab-20/pat-3/skr-1/unc-112/F38E9.5/bmk-1/zen-4/spdl-1/hmp-1/lev-11/unc-52	12
BP	GO:0007405	neuroblast proliferation	3/550	14/9333	0.0455463	0.289705	0.255628	WBGene00000289/WBGene00001820/WBGene00000566	cam-1/ham-1/cnt-2	3
BP	GO:0007549	dosage compensation	3/550	14/9333	0.0455463	0.289705	0.255628	WBGene00003014/WBGene00003367/WBGene00004786	lin-28/mix-1/sex-1	3
BP	GO:0036445	neuronal stem cell division	3/550	14/9333	0.0455463	0.289705	0.255628	WBGene00000289/WBGene00001820/WBGene00000566	cam-1/ham-1/cnt-2	3
BP	GO:0048103	somatic stem cell division	3/550	14/9333	0.0455463	0.289705	0.255628	WBGene00000289/WBGene00001820/WBGene00000566	cam-1/ham-1/cnt-2	3
BP	GO:0051153	regulation of striated muscle cell differentiation	3/550	14/9333	0.0455463	0.289705	0.255628	WBGene00003930/WBGene00006836/WBGene00006787	pat-3/unc-112/unc-52	3
BP	GO:0055057	neuroblast division	3/550	14/9333	0.0455463	0.289705	0.255628	WBGene00000289/WBGene00001820/WBGene00000566	cam-1/ham-1/cnt-2	3
BP	GO:0061351	neural precursor cell proliferation	3/550	14/9333	0.0455463	0.289705	0.255628	WBGene00000289/WBGene00001820/WBGene00000566	cam-1/ham-1/cnt-2	3
BP	GO:0009994	oocyte differentiation	8/550	68/9333	0.045557	0.289705	0.255628	WBGene00000182/WBGene00003150/WBGene00000865/WBGene00000868/WBGene00001745/WBGene00006868/WBGene00000405/WBGene00003218	arf-1.2/mbk-2/cyb-1/cyb-3/gsa-1/vab-1/cdk-1/mep-1	8
BP	GO:0048599	oocyte development	8/550	68/9333	0.045557	0.289705	0.255628	WBGene00000182/WBGene00003150/WBGene00000865/WBGene00000868/WBGene00001745/WBGene00006868/WBGene00000405/WBGene00003218	arf-1.2/mbk-2/cyb-1/cyb-3/gsa-1/vab-1/cdk-1/mep-1	8
BP	GO:0071695	anatomical structure maturation	5/550	34/9333	0.0471788	0.298799	0.263652	WBGene00000865/WBGene00000868/WBGene00001745/WBGene00006868/WBGene00000405	cyb-1/cyb-3/gsa-1/vab-1/cdk-1	5
BP	GO:0032970	regulation of actin filament-based process	8/550	69/9333	0.0489981	0.30893	0.272591	WBGene00003111/WBGene00003930/WBGene00006836/WBGene00018187/WBGene00006974/WBGene00001978/WBGene00002978/WBGene00006787	mab-20/pat-3/unc-112/F38E9.5/zen-4/hmp-1/lev-11/unc-52	8
BP	GO:0000018	regulation of DNA recombination	4/550	24/9333	0.0495715	0.30893	0.272591	WBGene00001853/WBGene00001854/WBGene00001857/WBGene00001898	hil-2/hil-3/hil-6/his-24	4
BP	GO:0051053	negative regulation of DNA metabolic process	4/550	24/9333	0.0495715	0.30893	0.272591	WBGene00001853/WBGene00001854/WBGene00001857/WBGene00001898	hil-2/hil-3/hil-6/his-24	4
BP	GO:0051647	nucleus localization	4/550	24/9333	0.0495715	0.30893	0.272591	WBGene00000140/WBGene00000868/WBGene00006816/WBGene00006974	anc-1/cyb-3/unc-84/zen-4	4
BP	GO:0016072	rRNA metabolic process	12/550	120/9333	0.0499671	0.308946	0.272605	WBGene00012692/WBGene00018898/WBGene00019168/WBGene00022046/WBGene00017605/WBGene00004412/WBGene00004418/WBGene00004449/WBGene00004469/WBGene00004477/WBGene00004483/WBGene00004497	Y39B6A.33/F55F10.1/H06I04.3/Y66H1A.4/F19F10.9/rpl-1/rpl-7/rpl-35/rps-0/rps-8/rps-14/rps-28	12
BP	GO:2000113	negative regulation of cellular macromolecule biosynthetic process	20/550	229/9333	0.0499707	0.308946	0.272605	WBGene00002637/WBGene00016603/WBGene00000455/WBGene00001853/WBGene00015547/WBGene00019947/WBGene00001824/WBGene00006773/WBGene00003025/WBGene00000884/WBGene00001854/WBGene00001857/WBGene00001898/WBGene00002696/WBGene00004698/WBGene00004786/WBGene00006331/WBGene00016106/WBGene00004428/WBGene00000454	let-418/met-1/ceh-34/hil-2/ain-1/htz-1/hbl-1/unc-37/lin-40/cyn-8/hil-3/hil-6/his-24/let-504/rsp-1/sex-1/sup-26/C25F6.7/rpl-16/ceh-33	20
BP	GO:0043051	regulation of pharyngeal pumping	6/550	46/9333	0.0515376	0.317374	0.280042	WBGene00001145/WBGene00001196/WBGene00001648/WBGene00011904/WBGene00000233/WBGene00001133	eat-16/egl-30/goa-1/hlb-1/avr-15/eat-2	6
BP	GO:0009887	animal organ morphogenesis	13/550	134/9333	0.0520327	0.319161	0.281619	WBGene00004855/WBGene00002637/WBGene00003964/WBGene00002694/WBGene00003111/WBGene00006836/WBGene00002081/WBGene00006342/WBGene00004203/WBGene00004896/WBGene00000961/WBGene00006787/WBGene00006589	sma-1/let-418/pdi-3/let-502/mab-20/unc-112/ina-1/sup-37/swsn-1/smu-2/dgn-1/unc-52/tnt-4	13
BP	GO:0007052	mitotic spindle organization	5/550	35/9333	0.0524866	0.31943	0.281857	WBGene00000257/WBGene00000875/WBGene00004042/WBGene00006974/WBGene00012972	bmk-1/cyk-4/plk-1/zen-4/rsa-2	5
BP	GO:0051306	mitotic sister chromatid separation	5/550	35/9333	0.0524866	0.31943	0.281857	WBGene00000868/WBGene00010785/WBGene00000275/WBGene00002068/WBGene00015515	cyb-3/top-2/bub-1/ify-1/spdl-1	5
BP	GO:0009890	negative regulation of biosynthetic process	21/550	245/9333	0.0535331	0.322729	0.284767	WBGene00002637/WBGene00016603/WBGene00000455/WBGene00001853/WBGene00015547/WBGene00019947/WBGene00001824/WBGene00006773/WBGene00003025/WBGene00000884/WBGene00001854/WBGene00001857/WBGene00001898/WBGene00002696/WBGene00004698/WBGene00004786/WBGene00006331/WBGene00016106/WBGene00006930/WBGene00004428/WBGene00000454	let-418/met-1/ceh-34/hil-2/ain-1/htz-1/hbl-1/unc-37/lin-40/cyn-8/hil-3/hil-6/his-24/let-504/rsp-1/sex-1/sup-26/C25F6.7/vit-6/rpl-16/ceh-33	21
BP	GO:0007059	chromosome segregation	17/550	189/9333	0.0535986	0.322729	0.284767	WBGene00006595/WBGene00000868/WBGene00000411/WBGene00001833/WBGene00010785/WBGene00000257/WBGene00000275/WBGene00000413/WBGene00000875/WBGene00001829/WBGene00002068/WBGene00003367/WBGene00004042/WBGene00006974/WBGene00011915/WBGene00015515/WBGene00019432	top-1/cyb-3/cdl-1/hcp-6/top-2/bmk-1/bub-1/cdt-1/cyk-4/hcp-1/ify-1/mix-1/plk-1/zen-4/T22C1.4/spdl-1/knl-2	17
BP	GO:0010959	regulation of metal ion transport	3/550	15/9333	0.054516	0.322729	0.284767	WBGene00019282/WBGene00006319/WBGene00003403	mps-2/sup-10/mps-1	3
BP	GO:0045747	positive regulation of Notch signaling pathway	3/550	15/9333	0.054516	0.322729	0.284767	WBGene00016405/WBGene00011892/WBGene00003891	hecd-1/T21C9.4/osm-11	3
BP	GO:0051310	metaphase plate congression	3/550	15/9333	0.054516	0.322729	0.284767	WBGene00001833/WBGene00000413/WBGene00015515	hcp-6/cdt-1/spdl-1	3
BP	GO:0051382	kinetochore assembly	3/550	15/9333	0.054516	0.322729	0.284767	WBGene00000275/WBGene00001829/WBGene00015515	bub-1/hcp-1/spdl-1	3
BP	GO:0090307	mitotic spindle assembly	3/550	15/9333	0.054516	0.322729	0.284767	WBGene00000257/WBGene00000875/WBGene00006974	bmk-1/cyk-4/zen-4	3
BP	GO:0010769	regulation of cell morphogenesis involved in differentiation	9/550	83/9333	0.0546858	0.322729	0.284767	WBGene00001007/WBGene00003111/WBGene00006802/WBGene00011345/WBGene00004140/WBGene00006773/WBGene00006868/WBGene00003738/WBGene00004729	dli-1/mab-20/unc-69/dma-1/ebax-1/unc-37/vab-1/nid-1/sax-3	9
BP	GO:0030728	ovulation	4/550	25/9333	0.0563708	0.330172	0.291335	WBGene00003930/WBGene00006836/WBGene00000942/WBGene00006787	pat-3/unc-112/deb-1/unc-52	4
BP	GO:1902275	regulation of chromatin organization	4/550	25/9333	0.0563708	0.330172	0.291335	WBGene00001853/WBGene00001854/WBGene00001857/WBGene00001898	hil-2/hil-3/hil-6/his-24	4
BP	GO:0010558	negative regulation of macromolecule biosynthetic process	20/550	234/9333	0.0599106	0.349591	0.308469	WBGene00002637/WBGene00016603/WBGene00000455/WBGene00001853/WBGene00015547/WBGene00019947/WBGene00001824/WBGene00006773/WBGene00003025/WBGene00000884/WBGene00001854/WBGene00001857/WBGene00001898/WBGene00002696/WBGene00004698/WBGene00004786/WBGene00006331/WBGene00016106/WBGene00004428/WBGene00000454	let-418/met-1/ceh-34/hil-2/ain-1/htz-1/hbl-1/unc-37/lin-40/cyn-8/hil-3/hil-6/his-24/let-504/rsp-1/sex-1/sup-26/C25F6.7/rpl-16/ceh-33	20
BP	GO:0042981	regulation of apoptotic process	11/550	111/9333	0.0620703	0.36008	0.317724	WBGene00000366/WBGene00011771/WBGene00020781/WBGene00000182/WBGene00000289/WBGene00000455/WBGene00004807/WBGene00006868/WBGene00003963/WBGene00004472/WBGene00002199	cbp-1/T14G8.3/T24H7.2/arf-1.2/cam-1/ceh-34/skr-1/vab-1/pdi-2/rps-3/kin-15	11
BP	GO:0098813	nuclear chromosome segregation	15/550	165/9333	0.0621703	0.36008	0.317724	WBGene00000868/WBGene00000411/WBGene00001833/WBGene00010785/WBGene00000257/WBGene00000275/WBGene00000413/WBGene00000875/WBGene00001829/WBGene00002068/WBGene00003367/WBGene00004042/WBGene00006974/WBGene00011915/WBGene00015515	cyb-3/cdl-1/hcp-6/top-2/bmk-1/bub-1/cdt-1/cyk-4/hcp-1/ify-1/mix-1/plk-1/zen-4/T22C1.4/spdl-1	15
BP	GO:0097193	intrinsic apoptotic signaling pathway	4/550	26/9333	0.063644	0.361422	0.318909	WBGene00011771/WBGene00020781/WBGene00004807/WBGene00003963	T14G8.3/T24H7.2/skr-1/pdi-2	4
BP	GO:0010172	embryonic body morphogenesis	5/550	37/9333	0.0641027	0.361422	0.318909	WBGene00004855/WBGene00002694/WBGene00003111/WBGene00006868/WBGene00001978	sma-1/let-502/mab-20/vab-1/hmp-1	5
BP	GO:0000022	mitotic spindle elongation	3/550	16/9333	0.064258	0.361422	0.318909	WBGene00000257/WBGene00000875/WBGene00006974	bmk-1/cyk-4/zen-4	3
BP	GO:0006270	DNA replication initiation	3/550	16/9333	0.064258	0.361422	0.318909	WBGene00003159/WBGene00003157/WBGene00012936	mcm-7/mcm-5/Y47D3A.29	3
BP	GO:0006998	nuclear envelope organization	3/550	16/9333	0.064258	0.361422	0.318909	WBGene00004042/WBGene00006816/WBGene00021921	plk-1/unc-84/Y55F3AM.3	3
BP	GO:0033048	negative regulation of mitotic sister chromatid segregation	3/550	16/9333	0.064258	0.361422	0.318909	WBGene00000257/WBGene00000275/WBGene00015515	bmk-1/bub-1/spdl-1	3
BP	GO:0040032	post-embryonic body morphogenesis	3/550	16/9333	0.064258	0.361422	0.318909	WBGene00001064/WBGene00001069/WBGene00022743	dpy-2/dpy-7/mlt-7	3
BP	GO:0051147	regulation of muscle cell differentiation	3/550	16/9333	0.064258	0.361422	0.318909	WBGene00003930/WBGene00006836/WBGene00006787	pat-3/unc-112/unc-52	3
BP	GO:0000280	nuclear division	19/550	222/9333	0.0647536	0.3629	0.320213	WBGene00000865/WBGene00000868/WBGene00000411/WBGene00001833/WBGene00010785/WBGene00000257/WBGene00000275/WBGene00000405/WBGene00000413/WBGene00000863/WBGene00000875/WBGene00001829/WBGene00002068/WBGene00003367/WBGene00004042/WBGene00006974/WBGene00011915/WBGene00013038/WBGene00015515	cyb-1/cyb-3/cdl-1/hcp-6/top-2/bmk-1/bub-1/cdk-1/cdt-1/cya-1/cyk-4/hcp-1/ify-1/mix-1/plk-1/zen-4/T22C1.4/ani-1/spdl-1	19
BP	GO:2000243	positive regulation of reproductive process	9/550	86/9333	0.065692	0.366839	0.323689	WBGene00003902/WBGene00003930/WBGene00006836/WBGene00001745/WBGene00004140/WBGene00000387/WBGene00000405/WBGene00000942/WBGene00006787	pab-1/pat-3/unc-112/gsa-1/ebax-1/cdc-25.2/cdk-1/deb-1/unc-52	9
BP	GO:0043050	pharyngeal pumping	7/550	61/9333	0.0661891	0.36743	0.32421	WBGene00001145/WBGene00001196/WBGene00001648/WBGene00011904/WBGene00000233/WBGene00001133/WBGene00006586	eat-16/egl-30/goa-1/hlb-1/avr-15/eat-2/tni-4	7
BP	GO:0048469	cell maturation	6/550	49/9333	0.0665053	0.36743	0.32421	WBGene00003150/WBGene00000865/WBGene00000868/WBGene00001745/WBGene00006868/WBGene00000405	mbk-2/cyb-1/cyb-3/gsa-1/vab-1/cdk-1	6
BP	GO:1902115	regulation of organelle assembly	6/550	49/9333	0.0665053	0.36743	0.32421	WBGene00003902/WBGene00003930/WBGene00006836/WBGene00021468/WBGene00015515/WBGene00006787	pab-1/pat-3/unc-112/epg-2/spdl-1/unc-52	6
BP	GO:0045087	innate immune response	20/550	238/9333	0.0687989	0.378758	0.334206	WBGene00001196/WBGene00001972/WBGene00007989/WBGene00007990/WBGene00014698/WBGene00014700/WBGene00044900/WBGene00007992/WBGene00014699/WBGene00002094/WBGene00009432/WBGene00010745/WBGene00012101/WBGene00009430/WBGene00017262/WBGene00017964/WBGene00044073/WBGene00001398/WBGene00009393/WBGene00015759	egl-30/hmg-1.2/fipr-22/fipr-23/C37A5.3/C37A5.6/cnc-11/fipr-24/C37A5.5/ins-11/F35E12.8/dod-17/zip-10/F35E12.6/F08F3.4/F31F7.1/tag-244/fat-6/clec-62/C14C6.5	20
BP	GO:0033043	regulation of organelle organization	22/550	267/9333	0.0692784	0.380056	0.335351	WBGene00003902/WBGene00001853/WBGene00003111/WBGene00003930/WBGene00004807/WBGene00006836/WBGene00018187/WBGene00021468/WBGene00000865/WBGene00000868/WBGene00000257/WBGene00000275/WBGene00000405/WBGene00000863/WBGene00001854/WBGene00001857/WBGene00001898/WBGene00006974/WBGene00015515/WBGene00001978/WBGene00002978/WBGene00006787	pab-1/hil-2/mab-20/pat-3/skr-1/unc-112/F38E9.5/epg-2/cyb-1/cyb-3/bmk-1/bub-1/cdk-1/cya-1/hil-3/hil-6/his-24/zen-4/spdl-1/hmp-1/lev-11/unc-52	22
BP	GO:0006260	DNA replication	10/550	100/9333	0.06956	0.380261	0.335532	WBGene00006595/WBGene00007217/WBGene00003159/WBGene00000413/WBGene00001974/WBGene00003157/WBGene00003955/WBGene00004391/WBGene00004392/WBGene00012936	top-1/tads-1/mcm-7/cdt-1/hmg-4/mcm-5/pcn-1/rnr-1/rnr-2/Y47D3A.29	10
BP	GO:0045214	sarcomere organization	4/550	27/9333	0.0713836	0.387511	0.341929	WBGene00003930/WBGene00006836/WBGene00006787/WBGene00006589	pat-3/unc-112/unc-52/tnt-4	4
BP	GO:0070972	protein localization to endoplasmic reticulum	4/550	27/9333	0.0713836	0.387511	0.341929	WBGene00001331/WBGene00013311/WBGene00016395/WBGene00017419	erd-2/sec-61/C34B2.10/F13B9.1	4
BP	GO:0033046	negative regulation of sister chromatid segregation	3/550	17/9333	0.0747381	0.402914	0.35552	WBGene00000257/WBGene00000275/WBGene00015515	bmk-1/bub-1/spdl-1	3
BP	GO:0034508	centromere complex assembly	3/550	17/9333	0.0747381	0.402914	0.35552	WBGene00000275/WBGene00001829/WBGene00015515	bub-1/hcp-1/spdl-1	3
BP	GO:0022412	cellular process involved in reproduction in multicellular organism	17/550	198/9333	0.0757536	0.406979	0.359108	WBGene00003902/WBGene00002694/WBGene00000182/WBGene00002335/WBGene00003150/WBGene00000865/WBGene00000868/WBGene00001745/WBGene00006868/WBGene00018857/WBGene00000405/WBGene00000875/WBGene00002068/WBGene00004042/WBGene00006974/WBGene00013038/WBGene00003218	pab-1/let-502/arf-1.2/let-60/mbk-2/cyb-1/cyb-3/gsa-1/vab-1/stau-1/cdk-1/cyk-4/ify-1/plk-1/zen-4/ani-1/mep-1	17
BP	GO:0042738	exogenous drug catabolic process	5/550	39/9333	0.0770435	0.412487	0.363967	WBGene00011699/WBGene00015042/WBGene00010589/WBGene00015043/WBGene00015044	cyp-34A2/cyp-34A7/cyp-33D1/cyp-34A8/cyp-34A9	5
BP	GO:0033044	regulation of chromosome organization	8/550	76/9333	0.077769	0.414945	0.366137	WBGene00001853/WBGene00000868/WBGene00000257/WBGene00000275/WBGene00001854/WBGene00001857/WBGene00001898/WBGene00015515	hil-2/cyb-3/bmk-1/bub-1/hil-3/hil-6/his-24/spdl-1	8
BP	GO:0031327	negative regulation of cellular biosynthetic process	20/550	242/9333	0.0785496	0.41768	0.368549	WBGene00002637/WBGene00016603/WBGene00000455/WBGene00001853/WBGene00015547/WBGene00019947/WBGene00001824/WBGene00006773/WBGene00003025/WBGene00000884/WBGene00001854/WBGene00001857/WBGene00001898/WBGene00002696/WBGene00004698/WBGene00004786/WBGene00006331/WBGene00016106/WBGene00004428/WBGene00000454	let-418/met-1/ceh-34/hil-2/ain-1/htz-1/hbl-1/unc-37/lin-40/cyn-8/hil-3/hil-6/his-24/let-504/rsp-1/sex-1/sup-26/C25F6.7/rpl-16/ceh-33	20
BP	GO:0032101	regulation of response to external stimulus	11/550	116/9333	0.079662	0.422155	0.372498	WBGene00001196/WBGene00001648/WBGene00003111/WBGene00019282/WBGene00004140/WBGene00006868/WBGene00003738/WBGene00000079/WBGene00004729/WBGene00015354/WBGene00003403	egl-30/goa-1/mab-20/mps-2/ebax-1/vab-1/nid-1/adr-1/sax-3/snet-1/mps-1	11
BP	GO:0051304	chromosome separation	7/550	64/9333	0.0812946	0.429346	0.378843	WBGene00000868/WBGene00001833/WBGene00010785/WBGene00000275/WBGene00001829/WBGene00002068/WBGene00015515	cyb-3/hcp-6/top-2/bub-1/hcp-1/ify-1/spdl-1	7
BP	GO:0006805	xenobiotic metabolic process	5/550	40/9333	0.0840029	0.440662	0.388828	WBGene00011699/WBGene00015042/WBGene00010589/WBGene00015043/WBGene00015044	cyp-34A2/cyp-34A7/cyp-33D1/cyp-34A8/cyp-34A9	5
BP	GO:0071466	cellular response to xenobiotic stimulus	5/550	40/9333	0.0840029	0.440662	0.388828	WBGene00011699/WBGene00015042/WBGene00010589/WBGene00015043/WBGene00015044	cyp-34A2/cyp-34A7/cyp-33D1/cyp-34A8/cyp-34A9	5
BP	GO:0007135	meiosis II	3/550	18/9333	0.0859182	0.443247	0.391109	WBGene00000868/WBGene00000275/WBGene00004042	cyb-3/bub-1/plk-1	3
BP	GO:0007173	epidermal growth factor receptor signaling pathway	3/550	18/9333	0.0859182	0.443247	0.391109	WBGene00001081/WBGene00002335/WBGene00003930	dpy-22/let-60/pat-3	3
BP	GO:0038127	ERBB signaling pathway	3/550	18/9333	0.0859182	0.443247	0.391109	WBGene00001081/WBGene00002335/WBGene00003930	dpy-22/let-60/pat-3	3
BP	GO:0045839	negative regulation of mitotic nuclear division	3/550	18/9333	0.0859182	0.443247	0.391109	WBGene00000257/WBGene00000275/WBGene00015515	bmk-1/bub-1/spdl-1	3
BP	GO:0072089	stem cell proliferation	3/550	18/9333	0.0859182	0.443247	0.391109	WBGene00000289/WBGene00001820/WBGene00000566	cam-1/ham-1/cnt-2	3
BP	GO:0048285	organelle fission	19/550	231/9333	0.0878616	0.449176	0.396341	WBGene00000865/WBGene00000868/WBGene00000411/WBGene00001833/WBGene00010785/WBGene00000257/WBGene00000275/WBGene00000405/WBGene00000413/WBGene00000863/WBGene00000875/WBGene00001829/WBGene00002068/WBGene00003367/WBGene00004042/WBGene00006974/WBGene00011915/WBGene00013038/WBGene00015515	cyb-1/cyb-3/cdl-1/hcp-6/top-2/bmk-1/bub-1/cdk-1/cdt-1/cya-1/cyk-4/hcp-1/ify-1/mix-1/plk-1/zen-4/T22C1.4/ani-1/spdl-1	19
BP	GO:0035418	protein localization to synapse	4/550	29/9333	0.0882208	0.449176	0.396341	WBGene00001196/WBGene00003738/WBGene00007750/WBGene00012990	egl-30/nid-1/syg-2/sam-10	4
BP	GO:0060070	canonical Wnt signaling pathway	4/550	29/9333	0.0882208	0.449176	0.396341	WBGene00008779/WBGene00006773/WBGene00000478/WBGene00003252	F14B4.1/unc-37/cfz-2/mig-21	4
BP	GO:1902117	positive regulation of organelle assembly	4/550	29/9333	0.0882208	0.449176	0.396341	WBGene00003930/WBGene00006836/WBGene00015515/WBGene00006787	pat-3/unc-112/spdl-1/unc-52	4
BP	GO:0051052	regulation of DNA metabolic process	6/550	53/9333	0.0900019	0.455269	0.401717	WBGene00001853/WBGene00001854/WBGene00001857/WBGene00001898/WBGene00003955/WBGene00004472	hil-2/hil-3/hil-6/his-24/pcn-1/rps-3	6
BP	GO:1903998	regulation of eating behavior	6/550	53/9333	0.0900019	0.455269	0.401717	WBGene00001145/WBGene00001196/WBGene00001648/WBGene00011904/WBGene00000233/WBGene00001133	eat-16/egl-30/goa-1/hlb-1/avr-15/eat-2	6
BP	GO:0051253	negative regulation of RNA metabolic process	16/550	189/9333	0.091382	0.460754	0.406557	WBGene00002637/WBGene00016603/WBGene00000455/WBGene00001853/WBGene00003014/WBGene00019947/WBGene00001824/WBGene00006773/WBGene00003025/WBGene00000884/WBGene00001854/WBGene00001857/WBGene00001898/WBGene00002696/WBGene00004786/WBGene00000454	let-418/met-1/ceh-34/hil-2/lin-28/htz-1/hbl-1/unc-37/lin-40/cyn-8/hil-3/hil-6/his-24/let-504/sex-1/ceh-33	16
BP	GO:0006955	immune response	20/550	247/9333	0.0919827	0.461782	0.407464	WBGene00001196/WBGene00001972/WBGene00007989/WBGene00007990/WBGene00014698/WBGene00014700/WBGene00044900/WBGene00007992/WBGene00014699/WBGene00002094/WBGene00009432/WBGene00010745/WBGene00012101/WBGene00009430/WBGene00017262/WBGene00017964/WBGene00044073/WBGene00001398/WBGene00009393/WBGene00015759	egl-30/hmg-1.2/fipr-22/fipr-23/C37A5.3/C37A5.6/cnc-11/fipr-24/C37A5.5/ins-11/F35E12.8/dod-17/zip-10/F35E12.6/F08F3.4/F31F7.1/tag-244/fat-6/clec-62/C14C6.5	20
BP	GO:0045892	negative regulation of transcription, DNA-templated	15/550	175/9333	0.0921785	0.461782	0.407464	WBGene00002637/WBGene00016603/WBGene00000455/WBGene00001853/WBGene00019947/WBGene00001824/WBGene00006773/WBGene00003025/WBGene00000884/WBGene00001854/WBGene00001857/WBGene00001898/WBGene00002696/WBGene00004786/WBGene00000454	let-418/met-1/ceh-34/hil-2/htz-1/hbl-1/unc-37/lin-40/cyn-8/hil-3/hil-6/his-24/let-504/sex-1/ceh-33	15
BP	GO:0002376	immune system process	20/550	248/9333	0.0948377	0.473581	0.417875	WBGene00001196/WBGene00001972/WBGene00007989/WBGene00007990/WBGene00014698/WBGene00014700/WBGene00044900/WBGene00007992/WBGene00014699/WBGene00002094/WBGene00009432/WBGene00010745/WBGene00012101/WBGene00009430/WBGene00017262/WBGene00017964/WBGene00044073/WBGene00001398/WBGene00009393/WBGene00015759	egl-30/hmg-1.2/fipr-22/fipr-23/C37A5.3/C37A5.6/cnc-11/fipr-24/C37A5.5/ins-11/F35E12.8/dod-17/zip-10/F35E12.6/F08F3.4/F31F7.1/tag-244/fat-6/clec-62/C14C6.5	20
BP	GO:0010648	negative regulation of cell communication	14/550	162/9333	0.0962916	0.475773	0.419809	WBGene00001081/WBGene00011771/WBGene00016405/WBGene00020781/WBGene00000289/WBGene00001648/WBGene00003930/WBGene00004807/WBGene00001745/WBGene00001561/WBGene00006773/WBGene00006868/WBGene00000482/WBGene00002199	dpy-22/T14G8.3/hecd-1/T24H7.2/cam-1/goa-1/pat-3/skr-1/gsa-1/gei-4/unc-37/vab-1/chd-3/kin-15	14
BP	GO:0023057	negative regulation of signaling	14/550	162/9333	0.0962916	0.475773	0.419809	WBGene00001081/WBGene00011771/WBGene00016405/WBGene00020781/WBGene00000289/WBGene00001648/WBGene00003930/WBGene00004807/WBGene00001745/WBGene00001561/WBGene00006773/WBGene00006868/WBGene00000482/WBGene00002199	dpy-22/T14G8.3/hecd-1/T24H7.2/cam-1/goa-1/pat-3/skr-1/gsa-1/gei-4/unc-37/vab-1/chd-3/kin-15	14
BP	GO:0045597	positive regulation of cell differentiation	9/550	93/9333	0.0964656	0.475773	0.419809	WBGene00001196/WBGene00003930/WBGene00006836/WBGene00011345/WBGene00018187/WBGene00001745/WBGene00003738/WBGene00000478/WBGene00006787	egl-30/pat-3/unc-112/dma-1/F38E9.5/gsa-1/nid-1/cfz-2/unc-52	9
BP	GO:0002009	morphogenesis of an epithelium	6/550	54/9333	0.0964983	0.475773	0.419809	WBGene00006961/WBGene00003111/WBGene00004749/WBGene00006868/WBGene00004203/WBGene00000961	xnp-1/mab-20/sdn-1/vab-1/swsn-1/dgn-1	6
BP	GO:0051985	negative regulation of chromosome segregation	3/550	19/9333	0.0977572	0.48046	0.423944	WBGene00000257/WBGene00000275/WBGene00015515	bmk-1/bub-1/spdl-1	3
BP	GO:0009410	response to xenobiotic stimulus	5/550	42/9333	0.0988752	0.482908	0.426105	WBGene00011699/WBGene00015042/WBGene00010589/WBGene00015043/WBGene00015044	cyp-34A2/cyp-34A7/cyp-33D1/cyp-34A8/cyp-34A9	5
BP	GO:0018208	peptidyl-proline modification	5/550	42/9333	0.0988752	0.482908	0.426105	WBGene00001430/WBGene00001432/WBGene00000882/WBGene00003963/WBGene00000884	fkb-5/fkb-7/cyn-6/pdi-2/cyn-8	5
BP	GO:0006397	mRNA processing	15/550	178/9333	0.102701	0.500027	0.44121	WBGene00001808/WBGene00001840/WBGene00001999/WBGene00000411/WBGene00000079/WBGene00004187/WBGene00004698/WBGene00004700/WBGene00004896/WBGene00006307/WBGene00009451/WBGene00011155/WBGene00012896/WBGene00017605/WBGene00021921	gut-2/hel-1/hrp-1/cdl-1/adr-1/prp-8/rsp-1/rsp-3/smu-2/suf-1/cids-2/R09B3.2/snrp-200/F19F10.9/Y55F3AM.3	15
BP	GO:0007631	feeding behavior	8/550	81/9333	0.103416	0.501939	0.442897	WBGene00001145/WBGene00001196/WBGene00001648/WBGene00011904/WBGene00000233/WBGene00001133/WBGene00001410/WBGene00006586	eat-16/egl-30/goa-1/hlb-1/avr-15/eat-2/feh-1/tni-4	8
BP	GO:0007017	microtubule-based process	23/550	296/9333	0.105356	0.509766	0.449804	WBGene00003776/WBGene00003902/WBGene00001007/WBGene00003150/WBGene00004807/WBGene00006889/WBGene00000868/WBGene00001980/WBGene00000257/WBGene00000275/WBGene00000875/WBGene00001829/WBGene00002068/WBGene00004042/WBGene00006816/WBGene00006974/WBGene00012972/WBGene00015515/WBGene00011175/WBGene00006583/WBGene00012424/WBGene00012425/WBGene00009730	nmy-1/pab-1/dli-1/mbk-2/skr-1/pfd-3/cyb-3/hmr-1/bmk-1/bub-1/cyk-4/hcp-1/ify-1/plk-1/unc-84/zen-4/rsa-2/spdl-1/R09E10.5/tnc-2/dlc-3/dlc-4/myo-6	23
BP	GO:0000413	protein peptidyl-prolyl isomerization	4/550	31/9333	0.106782	0.510386	0.450351	WBGene00001430/WBGene00001432/WBGene00000882/WBGene00000884	fkb-5/fkb-7/cyn-6/cyn-8	4
BP	GO:0007338	single fertilization	4/550	31/9333	0.106782	0.510386	0.450351	WBGene00000140/WBGene00000868/WBGene00002068/WBGene00006974	anc-1/cyb-3/ify-1/zen-4	4
BP	GO:0030335	positive regulation of cell migration	4/550	31/9333	0.106782	0.510386	0.450351	WBGene00003111/WBGene00003930/WBGene00006836/WBGene00000478	mab-20/pat-3/unc-112/cfz-2	4
BP	GO:1902679	negative regulation of RNA biosynthetic process	15/550	180/9333	0.11011	0.510386	0.450351	WBGene00002637/WBGene00016603/WBGene00000455/WBGene00001853/WBGene00019947/WBGene00001824/WBGene00006773/WBGene00003025/WBGene00000884/WBGene00001854/WBGene00001857/WBGene00001898/WBGene00002696/WBGene00004786/WBGene00000454	let-418/met-1/ceh-34/hil-2/htz-1/hbl-1/unc-37/lin-40/cyn-8/hil-3/hil-6/his-24/let-504/sex-1/ceh-33	15
BP	GO:1903507	negative regulation of nucleic acid-templated transcription	15/550	180/9333	0.11011	0.510386	0.450351	WBGene00002637/WBGene00016603/WBGene00000455/WBGene00001853/WBGene00019947/WBGene00001824/WBGene00006773/WBGene00003025/WBGene00000884/WBGene00001854/WBGene00001857/WBGene00001898/WBGene00002696/WBGene00004786/WBGene00000454	let-418/met-1/ceh-34/hil-2/htz-1/hbl-1/unc-37/lin-40/cyn-8/hil-3/hil-6/his-24/let-504/sex-1/ceh-33	15
BP	GO:0007423	sensory organ development	3/550	20/9333	0.110212	0.510386	0.450351	WBGene00003964/WBGene00003111/WBGene00000995	pdi-3/mab-20/die-1	3
BP	GO:0046716	muscle cell cellular homeostasis	3/550	20/9333	0.110212	0.510386	0.450351	WBGene00003930/WBGene00006836/WBGene00006787	pat-3/unc-112/unc-52	3
BP	GO:0051231	spindle elongation	3/550	20/9333	0.110212	0.510386	0.450351	WBGene00000257/WBGene00000875/WBGene00006974	bmk-1/cyk-4/zen-4	3
BP	GO:0021700	developmental maturation	6/550	56/9333	0.110217	0.510386	0.450351	WBGene00003150/WBGene00000865/WBGene00000868/WBGene00001745/WBGene00006868/WBGene00000405	mbk-2/cyb-1/cyb-3/gsa-1/vab-1/cdk-1	6
BP	GO:0042755	eating behavior	7/550	69/9333	0.110512	0.510386	0.450351	WBGene00001145/WBGene00001196/WBGene00001648/WBGene00011904/WBGene00000233/WBGene00001133/WBGene00006586	eat-16/egl-30/goa-1/hlb-1/avr-15/eat-2/tni-4	7
BP	GO:0051241	negative regulation of multicellular organismal process	10/550	110/9333	0.113257	0.510386	0.450351	WBGene00001081/WBGene00002637/WBGene00016603/WBGene00001648/WBGene00003111/WBGene00001561/WBGene00000482/WBGene00004203/WBGene00007028/WBGene00001455	dpy-22/let-418/met-1/goa-1/mab-20/gei-4/chd-3/swsn-1/trr-1/flp-12	10
BP	GO:0007413	axonal fasciculation	2/550	10/9333	0.114001	0.510386	0.450351	WBGene00003111/WBGene00002081	mab-20/ina-1	2
BP	GO:0008078	mesodermal cell migration	2/550	10/9333	0.114001	0.510386	0.450351	WBGene00003243/WBGene00002081	mig-10/ina-1	2
BP	GO:0009263	deoxyribonucleotide biosynthetic process	2/550	10/9333	0.114001	0.510386	0.450351	WBGene00004391/WBGene00004392	rnr-1/rnr-2	2
BP	GO:0032094	response to food	2/550	10/9333	0.114001	0.510386	0.450351	WBGene00001145/WBGene00001648	eat-16/goa-1	2
BP	GO:0032309	icosanoid secretion	2/550	10/9333	0.114001	0.510386	0.450351	WBGene00015202/WBGene00018411	B0478.3/F44B9.10	2
BP	GO:0043044	ATP-dependent chromatin remodeling	2/550	10/9333	0.114001	0.510386	0.450351	WBGene00007042/WBGene00004203	pbrm-1/swsn-1	2
BP	GO:0044419	interspecies interaction between organisms	2/550	10/9333	0.114001	0.510386	0.450351	WBGene00012783/WBGene00003767	Y43C5A.3/nlp-29	2
BP	GO:0045216	cell-cell junction organization	2/550	10/9333	0.114001	0.510386	0.450351	WBGene00000100/WBGene00001006	ajm-1/dlg-1	2
BP	GO:0046717	acid secretion	2/550	10/9333	0.114001	0.510386	0.450351	WBGene00015202/WBGene00018411	B0478.3/F44B9.10	2
BP	GO:0050482	arachidonic acid secretion	2/550	10/9333	0.114001	0.510386	0.450351	WBGene00015202/WBGene00018411	B0478.3/F44B9.10	2
BP	GO:0071715	icosanoid transport	2/550	10/9333	0.114001	0.510386	0.450351	WBGene00015202/WBGene00018411	B0478.3/F44B9.10	2
BP	GO:0072325	vulval cell fate commitment	2/550	10/9333	0.114001	0.510386	0.450351	WBGene00002335/WBGene00003930	let-60/pat-3	2
BP	GO:0106030	neuron projection fasciculation	2/550	10/9333	0.114001	0.510386	0.450351	WBGene00003111/WBGene00002081	mab-20/ina-1	2
BP	GO:1901571	fatty acid derivative transport	2/550	10/9333	0.114001	0.510386	0.450351	WBGene00015202/WBGene00018411	B0478.3/F44B9.10	2
BP	GO:1903963	arachidonate transport	2/550	10/9333	0.114001	0.510386	0.450351	WBGene00015202/WBGene00018411	B0478.3/F44B9.10	2
BP	GO:1902667	regulation of axon guidance	5/550	44/9333	0.114975	0.513268	0.452893	WBGene00003111/WBGene00004140/WBGene00006868/WBGene00003738/WBGene00004729	mab-20/ebax-1/vab-1/nid-1/sax-3	5
BP	GO:0006342	chromatin silencing	4/550	32/9333	0.116671	0.517873	0.456957	WBGene00001853/WBGene00001854/WBGene00001857/WBGene00001898	hil-2/hil-3/hil-6/his-24	4
BP	GO:0051307	meiotic chromosome separation	4/550	32/9333	0.116671	0.517873	0.456957	WBGene00010785/WBGene00000275/WBGene00001829/WBGene00002068	top-2/bub-1/hcp-1/ify-1	4
BP	GO:0043067	regulation of programmed cell death	11/550	125/9333	0.118469	0.524359	0.46268	WBGene00000366/WBGene00011771/WBGene00020781/WBGene00000182/WBGene00000289/WBGene00000455/WBGene00004807/WBGene00006868/WBGene00003963/WBGene00004472/WBGene00002199	cbp-1/T14G8.3/T24H7.2/arf-1.2/cam-1/ceh-34/skr-1/vab-1/pdi-2/rps-3/kin-15	11
BP	GO:0035112	genitalia morphogenesis	3/550	21/9333	0.123238	0.542321	0.47853	WBGene00003964/WBGene00003111/WBGene00006836	pdi-3/mab-20/unc-112	3
BP	GO:0044786	cell cycle DNA replication	3/550	21/9333	0.123238	0.542321	0.47853	WBGene00007217/WBGene00000413/WBGene00012936	tads-1/cdt-1/Y47D3A.29	3
BP	GO:0050770	regulation of axonogenesis	7/550	71/9333	0.123571	0.542321	0.47853	WBGene00003111/WBGene00006802/WBGene00004140/WBGene00006773/WBGene00006868/WBGene00003738/WBGene00004729	mab-20/unc-69/ebax-1/unc-37/vab-1/nid-1/sax-3	7
BP	GO:0031023	microtubule organizing center organization	6/550	58/9333	0.124874	0.544969	0.480866	WBGene00004807/WBGene00000868/WBGene00002068/WBGene00004042/WBGene00015515/WBGene00006583	skr-1/cyb-3/ify-1/plk-1/spdl-1/tnc-2	6
BP	GO:0060259	regulation of feeding behavior	6/550	58/9333	0.124874	0.544969	0.480866	WBGene00001145/WBGene00001196/WBGene00001648/WBGene00011904/WBGene00000233/WBGene00001133	eat-16/egl-30/goa-1/hlb-1/avr-15/eat-2	6
BP	GO:0009968	negative regulation of signal transduction	13/550	155/9333	0.125701	0.547045	0.482698	WBGene00001081/WBGene00011771/WBGene00016405/WBGene00020781/WBGene00000289/WBGene00003930/WBGene00004807/WBGene00001745/WBGene00001561/WBGene00006773/WBGene00006868/WBGene00000482/WBGene00002199	dpy-22/T14G8.3/hecd-1/T24H7.2/cam-1/pat-3/skr-1/gsa-1/gei-4/unc-37/vab-1/chd-3/kin-15	13
BP	GO:0042737	drug catabolic process	8/550	85/9333	0.126933	0.55087	0.486073	WBGene00000503/WBGene00007425/WBGene00011699/WBGene00015042/WBGene00010589/WBGene00015043/WBGene00015044/WBGene00020270	cht-1/C08B6.4/cyp-34A2/cyp-34A7/cyp-33D1/cyp-34A8/cyp-34A9/T05H4.7	8
BP	GO:0051270	regulation of cellular component movement	11/550	127/9333	0.128329	0.555379	0.490051	WBGene00003111/WBGene00003243/WBGene00003930/WBGene00006836/WBGene00004140/WBGene00006868/WBGene00003738/WBGene00004729/WBGene00006816/WBGene00000478/WBGene00003252	mab-20/mig-10/pat-3/unc-112/ebax-1/vab-1/nid-1/sax-3/unc-84/cfz-2/mig-21	11
BP	GO:0051093	negative regulation of developmental process	10/550	113/9333	0.128832	0.556013	0.490611	WBGene00001081/WBGene00002637/WBGene00016603/WBGene00001648/WBGene00003111/WBGene00019947/WBGene00001561/WBGene00000482/WBGene00004203/WBGene00007028	dpy-22/let-418/met-1/goa-1/mab-20/htz-1/gei-4/chd-3/swsn-1/trr-1	10
BP	GO:0042692	muscle cell differentiation	6/550	59/9333	0.132542	0.560148	0.494259	WBGene00003930/WBGene00006543/WBGene00006796/WBGene00006836/WBGene00006787/WBGene00006589	pat-3/tbx-2/unc-62/unc-112/unc-52/tnt-4	6
BP	GO:0030835	negative regulation of actin filament depolymerization	2/550	11/9333	0.134105	0.560148	0.494259	WBGene00018187/WBGene00002978	F38E9.5/lev-11	2
BP	GO:0032954	regulation of cytokinetic process	2/550	11/9333	0.134105	0.560148	0.494259	WBGene00003902/WBGene00006974	pab-1/zen-4	2
BP	GO:0035150	regulation of tube size	2/550	11/9333	0.134105	0.560148	0.494259	WBGene00004855/WBGene00002282	sma-1/let-4	2
BP	GO:0042058	regulation of epidermal growth factor receptor signaling pathway	2/550	11/9333	0.134105	0.560148	0.494259	WBGene00001081/WBGene00003930	dpy-22/pat-3	2
BP	GO:0042464	dosage compensation by hypoactivation of X chromosome	2/550	11/9333	0.134105	0.560148	0.494259	WBGene00003367/WBGene00004786	mix-1/sex-1	2
BP	GO:0043282	pharyngeal muscle development	2/550	11/9333	0.134105	0.560148	0.494259	WBGene00006543/WBGene00000445	tbx-2/ceh-22	2
BP	GO:0044036	cell wall macromolecule metabolic process	2/550	11/9333	0.134105	0.560148	0.494259	WBGene00007425/WBGene00020270	C08B6.4/T05H4.7	2
BP	GO:0045088	regulation of innate immune response	2/550	11/9333	0.134105	0.560148	0.494259	WBGene00001196/WBGene00001972	egl-30/hmg-1.2	2
BP	GO:0071554	cell wall organization or biogenesis	2/550	11/9333	0.134105	0.560148	0.494259	WBGene00007425/WBGene00020270	C08B6.4/T05H4.7	2
BP	GO:0090224	regulation of spindle organization	2/550	11/9333	0.134105	0.560148	0.494259	WBGene00003902/WBGene00000257	pab-1/bmk-1	2
BP	GO:1901184	regulation of ERBB signaling pathway	2/550	11/9333	0.134105	0.560148	0.494259	WBGene00001081/WBGene00003930	dpy-22/pat-3	2
BP	GO:0009886	post-embryonic animal morphogenesis	3/550	22/9333	0.136789	0.562587	0.496412	WBGene00001064/WBGene00001069/WBGene00022743	dpy-2/dpy-7/mlt-7	3
BP	GO:0017145	stem cell division	3/550	22/9333	0.136789	0.562587	0.496412	WBGene00000289/WBGene00001820/WBGene00000566	cam-1/ham-1/cnt-2	3
BP	GO:0030071	regulation of mitotic metaphase/anaphase transition	3/550	22/9333	0.136789	0.562587	0.496412	WBGene00000868/WBGene00000275/WBGene00015515	cyb-3/bub-1/spdl-1	3
BP	GO:0030855	epithelial cell differentiation	3/550	22/9333	0.136789	0.562587	0.496412	WBGene00004855/WBGene00001980/WBGene00002282	sma-1/hmr-1/let-4	3
BP	GO:0050808	synapse organization	7/550	73/9333	0.137379	0.562587	0.496412	WBGene00006802/WBGene00011904/WBGene00003516/WBGene00003738/WBGene00007750/WBGene00012990/WBGene00006985	unc-69/hlb-1/nab-1/nid-1/syg-2/sam-10/zig-8	7
BP	GO:0030490	maturation of SSU-rRNA	4/550	34/9333	0.137578	0.562587	0.496412	WBGene00004469/WBGene00004477/WBGene00004483/WBGene00004497	rps-0/rps-8/rps-14/rps-28	4
BP	GO:0045814	negative regulation of gene expression, epigenetic	4/550	34/9333	0.137578	0.562587	0.496412	WBGene00001853/WBGene00001854/WBGene00001857/WBGene00001898	hil-2/hil-3/hil-6/his-24	4
BP	GO:2000147	positive regulation of cell motility	4/550	34/9333	0.137578	0.562587	0.496412	WBGene00003111/WBGene00003930/WBGene00006836/WBGene00000478	mab-20/pat-3/unc-112/cfz-2	4
BP	GO:0048585	negative regulation of response to stimulus	15/550	187/9333	0.138496	0.564861	0.498418	WBGene00001081/WBGene00011771/WBGene00016405/WBGene00020781/WBGene00000289/WBGene00001648/WBGene00003111/WBGene00003930/WBGene00004807/WBGene00001745/WBGene00001561/WBGene00006773/WBGene00006868/WBGene00000482/WBGene00002199	dpy-22/T14G8.3/hecd-1/T24H7.2/cam-1/goa-1/mab-20/pat-3/skr-1/gsa-1/gei-4/unc-37/vab-1/chd-3/kin-15	15
BP	GO:0051321	meiotic cell cycle	17/550	217/9333	0.140299	0.568281	0.501436	WBGene00000064/WBGene00000301/WBGene00000868/WBGene00001833/WBGene00010785/WBGene00000275/WBGene00000387/WBGene00000405/WBGene00000863/WBGene00000875/WBGene00001829/WBGene00002068/WBGene00003367/WBGene00004042/WBGene00006974/WBGene00013038/WBGene00019432	act-2/cav-1/cyb-3/hcp-6/top-2/bub-1/cdc-25.2/cdk-1/cya-1/cyk-4/hcp-1/ify-1/mix-1/plk-1/zen-4/ani-1/knl-2	17
BP	GO:0007088	regulation of mitotic nuclear division	6/550	60/9333	0.140429	0.568281	0.501436	WBGene00000865/WBGene00000868/WBGene00000257/WBGene00000275/WBGene00000863/WBGene00015515	cyb-1/cyb-3/bmk-1/bub-1/cya-1/spdl-1	6
BP	GO:0007169	transmembrane receptor protein tyrosine kinase signaling pathway	6/550	60/9333	0.140429	0.568281	0.501436	WBGene00001081/WBGene00000289/WBGene00002335/WBGene00003930/WBGene00006868/WBGene00006787	dpy-22/cam-1/let-60/pat-3/vab-1/unc-52	6
BP	GO:0016055	Wnt signaling pathway	6/550	61/9333	0.148528	0.594992	0.525005	WBGene00000289/WBGene00001972/WBGene00008779/WBGene00006773/WBGene00000478/WBGene00003252	cam-1/hmg-1.2/F14B4.1/unc-37/cfz-2/mig-21	6
BP	GO:0001709	cell fate determination	4/550	35/9333	0.148557	0.594992	0.525005	WBGene00001820/WBGene00003150/WBGene00000482/WBGene00000566	ham-1/mbk-2/chd-3/cnt-2	4
BP	GO:0043065	positive regulation of apoptotic process	4/550	35/9333	0.148557	0.594992	0.525005	WBGene00000366/WBGene00000455/WBGene00004807/WBGene00004472	cbp-1/ceh-34/skr-1/rps-3	4
BP	GO:0051494	negative regulation of cytoskeleton organization	4/550	35/9333	0.148557	0.594992	0.525005	WBGene00004807/WBGene00018187/WBGene00000257/WBGene00002978	skr-1/F38E9.5/bmk-1/lev-11	4
BP	GO:0000079	regulation of cyclin-dependent protein serine/threonine kinase activity	3/550	23/9333	0.150819	0.595958	0.525857	WBGene00000865/WBGene00000868/WBGene00000863	cyb-1/cyb-3/cya-1	3
BP	GO:0051784	negative regulation of nuclear division	3/550	23/9333	0.150819	0.595958	0.525857	WBGene00000257/WBGene00000275/WBGene00015515	bmk-1/bub-1/spdl-1	3
BP	GO:1904029	regulation of cyclin-dependent protein kinase activity	3/550	23/9333	0.150819	0.595958	0.525857	WBGene00000865/WBGene00000868/WBGene00000863	cyb-1/cyb-3/cya-1	3
BP	GO:0080135	regulation of cellular response to stress	7/550	75/9333	0.151905	0.595958	0.525857	WBGene00011771/WBGene00020781/WBGene00001196/WBGene00001648/WBGene00004807/WBGene00003963/WBGene00004472	T14G8.3/T24H7.2/egl-30/goa-1/skr-1/pdi-2/rps-3	7
BP	GO:0045934	negative regulation of nucleobase-containing compound metabolic process	16/550	205/9333	0.152431	0.595958	0.525857	WBGene00002637/WBGene00016603/WBGene00000455/WBGene00001853/WBGene00003014/WBGene00019947/WBGene00001824/WBGene00006773/WBGene00003025/WBGene00000884/WBGene00001854/WBGene00001857/WBGene00001898/WBGene00002696/WBGene00004786/WBGene00000454	let-418/met-1/ceh-34/hil-2/lin-28/htz-1/hbl-1/unc-37/lin-40/cyn-8/hil-3/hil-6/his-24/let-504/sex-1/ceh-33	16
BP	GO:0006379	mRNA cleavage	2/550	12/9333	0.154918	0.595958	0.525857	WBGene00000106/WBGene00011155	alg-2/R09B3.2	2
BP	GO:0015909	long-chain fatty acid transport	2/550	12/9333	0.154918	0.595958	0.525857	WBGene00015202/WBGene00018411	B0478.3/F44B9.10	2
BP	GO:0034501	protein localization to kinetochore	2/550	12/9333	0.154918	0.595958	0.525857	WBGene00000275/WBGene00015515	bub-1/spdl-1	2
BP	GO:0036093	germ cell proliferation	2/550	12/9333	0.154918	0.595958	0.525857	WBGene00016405/WBGene00003902	hecd-1/pab-1	2
BP	GO:0043462	regulation of ATPase activity	2/550	12/9333	0.154918	0.595958	0.525857	WBGene00012424/WBGene00012425	dlc-3/dlc-4	2
BP	GO:0048813	dendrite morphogenesis	2/550	12/9333	0.154918	0.595958	0.525857	WBGene00001007/WBGene00011345	dli-1/dma-1	2
BP	GO:0048814	regulation of dendrite morphogenesis	2/550	12/9333	0.154918	0.595958	0.525857	WBGene00001007/WBGene00011345	dli-1/dma-1	2
BP	GO:0050773	regulation of dendrite development	2/550	12/9333	0.154918	0.595958	0.525857	WBGene00001007/WBGene00011345	dli-1/dma-1	2
BP	GO:0090316	positive regulation of intracellular protein transport	2/550	12/9333	0.154918	0.595958	0.525857	WBGene00001196/WBGene00017419	egl-30/F13B9.1	2
BP	GO:0097475	motor neuron migration	2/550	12/9333	0.154918	0.595958	0.525857	WBGene00000289/WBGene00000478	cam-1/cfz-2	2
BP	GO:1901970	positive regulation of mitotic sister chromatid separation	2/550	12/9333	0.154918	0.595958	0.525857	WBGene00000868/WBGene00015515	cyb-3/spdl-1	2
BP	GO:0010453	regulation of cell fate commitment	6/550	62/9333	0.156832	0.600355	0.529737	WBGene00016405/WBGene00002335/WBGene00003014/WBGene00007217/WBGene00015547/WBGene00019947	hecd-1/let-60/lin-28/tads-1/ain-1/htz-1	6
BP	GO:0198738	cell-cell signaling by wnt	6/550	62/9333	0.156832	0.600355	0.529737	WBGene00000289/WBGene00001972/WBGene00008779/WBGene00006773/WBGene00000478/WBGene00003252	cam-1/hmg-1.2/F14B4.1/unc-37/cfz-2/mig-21	6
BP	GO:0051272	positive regulation of cellular component movement	5/550	49/9333	0.160138	0.611508	0.539578	WBGene00003111/WBGene00003930/WBGene00006836/WBGene00003738/WBGene00000478	mab-20/pat-3/unc-112/nid-1/cfz-2	5
BP	GO:0051094	positive regulation of developmental process	18/550	237/9333	0.161007	0.613086	0.54097	WBGene00004855/WBGene00003964/WBGene00003902/WBGene00000455/WBGene00001196/WBGene00002335/WBGene00003930/WBGene00006780/WBGene00006836/WBGene00011345/WBGene00018187/WBGene00001745/WBGene00003738/WBGene00004203/WBGene00000478/WBGene00006787/WBGene00000497/WBGene00001133	sma-1/pdi-3/pab-1/ceh-34/egl-30/let-60/pat-3/unc-44/unc-112/dma-1/F38E9.5/gsa-1/nid-1/swsn-1/cfz-2/unc-52/chs-2/eat-2	18
BP	GO:0000226	microtubule cytoskeleton organization	16/550	207/9333	0.161338	0.613086	0.54097	WBGene00003902/WBGene00001007/WBGene00004807/WBGene00000868/WBGene00001980/WBGene00000257/WBGene00000275/WBGene00000875/WBGene00001829/WBGene00002068/WBGene00004042/WBGene00006974/WBGene00012972/WBGene00015515/WBGene00011175/WBGene00006583	pab-1/dli-1/skr-1/cyb-3/hmr-1/bmk-1/bub-1/cyk-4/hcp-1/ify-1/plk-1/zen-4/rsa-2/spdl-1/R09E10.5/tnc-2	16
BP	GO:0007091	metaphase/anaphase transition of mitotic cell cycle	3/550	24/9333	0.165283	0.625028	0.551508	WBGene00000868/WBGene00000275/WBGene00015515	cyb-3/bub-1/spdl-1	3
BP	GO:0051303	establishment of chromosome localization	3/550	24/9333	0.165283	0.625028	0.551508	WBGene00001833/WBGene00000413/WBGene00015515	hcp-6/cdt-1/spdl-1	3
BP	GO:1903046	meiotic cell cycle process	13/550	164/9333	0.169561	0.639499	0.564277	WBGene00000064/WBGene00000868/WBGene00001833/WBGene00010785/WBGene00000275/WBGene00000387/WBGene00000405/WBGene00000875/WBGene00001829/WBGene00002068/WBGene00004042/WBGene00006974/WBGene00013038	act-2/cyb-3/hcp-6/top-2/bub-1/cdc-25.2/cdk-1/cyk-4/hcp-1/ify-1/plk-1/zen-4/ani-1	13
BP	GO:0008284	positive regulation of cell proliferation	5/550	50/9333	0.169931	0.639499	0.564277	WBGene00003902/WBGene00000865/WBGene00000868/WBGene00000863/WBGene00002199	pab-1/cyb-1/cyb-3/cya-1/kin-15	5
BP	GO:0033047	regulation of mitotic sister chromatid segregation	4/550	37/9333	0.171468	0.642762	0.567156	WBGene00000868/WBGene00000257/WBGene00000275/WBGene00015515	cyb-3/bmk-1/bub-1/spdl-1	4
BP	GO:0048608	reproductive structure development	11/550	135/9333	0.172036	0.642762	0.567156	WBGene00006961/WBGene00003964/WBGene00003902/WBGene00001972/WBGene00003111/WBGene00006836/WBGene00000275/WBGene00004203/WBGene00013038/WBGene00003218/WBGene00000961	xnp-1/pdi-3/pab-1/hmg-1.2/mab-20/unc-112/bub-1/swsn-1/ani-1/mep-1/dgn-1	11
BP	GO:0061458	reproductive system development	11/550	135/9333	0.172036	0.642762	0.567156	WBGene00006961/WBGene00003964/WBGene00003902/WBGene00001972/WBGene00003111/WBGene00006836/WBGene00000275/WBGene00004203/WBGene00013038/WBGene00003218/WBGene00000961	xnp-1/pdi-3/pab-1/hmg-1.2/mab-20/unc-112/bub-1/swsn-1/ani-1/mep-1/dgn-1	11
BP	GO:0032268	regulation of cellular protein metabolic process	33/550	472/9333	0.172685	0.643645	0.567935	WBGene00012186/WBGene00016405/WBGene00000289/WBGene00000534/WBGene00003150/WBGene00006796/WBGene00015547/WBGene00000865/WBGene00000868/WBGene00010738/WBGene00006868/WBGene00000405/WBGene00000863/WBGene00001328/WBGene00003242/WBGene00004698/WBGene00006331/WBGene00013509/WBGene00013846/WBGene00013849/WBGene00017937/WBGene00018824/WBGene00020648/WBGene00006930/WBGene00004428/WBGene00004478/WBGene000…	mlt-11/hecd-1/cam-1/cpi-2/mbk-2/unc-62/ain-1/cyb-1/cyb-3/K10D3.4/vab-1/cdk-1/cya-1/epi-1/mig-6/rsp-1/sup-26/Y71A12B.12/ZC84.1/ZC84.6/F30H5.3/F54E2.2/T21D12.7/vit-6/rpl-16/rps-9/C02F12.5/tag-290/kin-15/E01G6.1/R12A1.3/Y43F8B.3/T28C12.6	33
BP	GO:0009262	deoxyribonucleotide metabolic process	2/550	13/9333	0.176289	0.649311	0.572934	WBGene00004391/WBGene00004392	rnr-1/rnr-2	2
BP	GO:0030539	male genitalia development	2/550	13/9333	0.176289	0.649311	0.572934	WBGene00003964/WBGene00003111	pdi-3/mab-20	2
BP	GO:0030834	regulation of actin filament depolymerization	2/550	13/9333	0.176289	0.649311	0.572934	WBGene00018187/WBGene00002978	F38E9.5/lev-11	2
BP	GO:0051788	response to misfolded protein	2/550	13/9333	0.176289	0.649311	0.572934	WBGene00018604/WBGene00001328	uggt-1/epi-1	2
BP	GO:0071459	protein localization to chromosome, centromeric region	2/550	13/9333	0.176289	0.649311	0.572934	WBGene00000275/WBGene00015515	bub-1/spdl-1	2
BP	GO:0050769	positive regulation of neurogenesis	5/550	51/9333	0.179951	0.655726	0.578595	WBGene00001196/WBGene00011345/WBGene00018187/WBGene00003738/WBGene00000478	egl-30/dma-1/F38E9.5/nid-1/cfz-2	5
BP	GO:0000462	maturation of SSU-rRNA from tricistronic rRNA transcript (SSU-rRNA, 5.8S rRNA, LSU-rRNA)	3/550	25/9333	0.180135	0.655726	0.578595	WBGene00004469/WBGene00004477/WBGene00004483	rps-0/rps-8/rps-14	3
BP	GO:0008593	regulation of Notch signaling pathway	3/550	25/9333	0.180135	0.655726	0.578595	WBGene00016405/WBGene00011892/WBGene00003891	hecd-1/T21C9.4/osm-11	3
BP	GO:0031124	mRNA 3'-end processing	3/550	25/9333	0.180135	0.655726	0.578595	WBGene00000411/WBGene00009451/WBGene00011155	cdl-1/cids-2/R09B3.2	3
BP	GO:0040034	regulation of development, heterochronic	3/550	25/9333	0.180135	0.655726	0.578595	WBGene00003014/WBGene00015547/WBGene00001824	lin-28/ain-1/hbl-1	3
BP	GO:0048477	oogenesis	10/550	122/9333	0.181943	0.660762	0.583038	WBGene00002694/WBGene00000182/WBGene00002335/WBGene00003150/WBGene00000865/WBGene00000868/WBGene00001745/WBGene00006868/WBGene00000405/WBGene00003218	let-502/arf-1.2/let-60/mbk-2/cyb-1/cyb-3/gsa-1/vab-1/cdk-1/mep-1	10
BP	GO:1902532	negative regulation of intracellular signal transduction	6/550	65/9333	0.182906	0.662715	0.584762	WBGene00011771/WBGene00020781/WBGene00004807/WBGene00001745/WBGene00001561/WBGene00000482	T14G8.3/T24H7.2/skr-1/gsa-1/gei-4/chd-3	6
BP	GO:0051246	regulation of protein metabolic process	34/550	493/9333	0.189287	0.67826	0.598478	WBGene00012186/WBGene00016405/WBGene00000289/WBGene00000534/WBGene00003150/WBGene00006796/WBGene00015547/WBGene00000865/WBGene00000868/WBGene00010738/WBGene00006868/WBGene00000405/WBGene00000863/WBGene00001328/WBGene00003242/WBGene00004698/WBGene00006331/WBGene00013509/WBGene00013846/WBGene00013849/WBGene00016106/WBGene00017937/WBGene00018824/WBGene00020648/WBGene00006930/WBGene00004428/WBGene000…	mlt-11/hecd-1/cam-1/cpi-2/mbk-2/unc-62/ain-1/cyb-1/cyb-3/K10D3.4/vab-1/cdk-1/cya-1/epi-1/mig-6/rsp-1/sup-26/Y71A12B.12/ZC84.1/ZC84.6/C25F6.7/F30H5.3/F54E2.2/T21D12.7/vit-6/rpl-16/rps-9/C02F12.5/tag-290/kin-15/E01G6.1/R12A1.3/Y43F8B.3/T28C12.6	34
BP	GO:0044057	regulation of system process	7/550	80/9333	0.191115	0.67826	0.598478	WBGene00001196/WBGene00003930/WBGene00006836/WBGene00001745/WBGene00006589/WBGene00006319/WBGene00015354	egl-30/pat-3/unc-112/gsa-1/tnt-4/sup-10/snet-1	7
BP	GO:0060179	male mating behavior	3/550	26/9333	0.19533	0.67826	0.598478	WBGene00004140/WBGene00002978/WBGene00001455	ebax-1/lev-11/flp-12	3
BP	GO:0007094	mitotic spindle assembly checkpoint	2/550	14/9333	0.19808	0.67826	0.598478	WBGene00000275/WBGene00015515	bub-1/spdl-1	2
BP	GO:0016331	morphogenesis of embryonic epithelium	2/550	14/9333	0.19808	0.67826	0.598478	WBGene00003111/WBGene00006868	mab-20/vab-1	2
BP	GO:0022404	molting cycle process	2/550	14/9333	0.19808	0.67826	0.598478	WBGene00000149/WBGene00000039	apl-1/acn-1	2
BP	GO:0031033	myosin filament organization	2/550	14/9333	0.19808	0.67826	0.598478	WBGene00003930/WBGene00006836	pat-3/unc-112	2
BP	GO:0031577	spindle checkpoint	2/550	14/9333	0.19808	0.67826	0.598478	WBGene00000275/WBGene00015515	bub-1/spdl-1	2
BP	GO:0034219	carbohydrate transmembrane transport	2/550	14/9333	0.19808	0.67826	0.598478	WBGene00012293/WBGene00009876	W06A7.4/F49C12.6	2
BP	GO:0035196	production of miRNAs involved in gene silencing by miRNA	2/550	14/9333	0.19808	0.67826	0.598478	WBGene00003014/WBGene00000106	lin-28/alg-2	2
BP	GO:0042026	protein refolding	2/550	14/9333	0.19808	0.67826	0.598478	WBGene00002007/WBGene00000884	hsp-3/cyn-8	2
BP	GO:0042395	ecdysis, collagen and cuticulin-based cuticle	2/550	14/9333	0.19808	0.67826	0.598478	WBGene00000149/WBGene00000039	apl-1/acn-1	2
BP	GO:0043113	receptor clustering	2/550	14/9333	0.19808	0.67826	0.598478	WBGene00001006/WBGene00018304	dlg-1/agr-1	2
BP	GO:0045292	mRNA cis splicing, via spliceosome	2/550	14/9333	0.19808	0.67826	0.598478	WBGene00004700/WBGene00017605	rsp-3/F19F10.9	2
BP	GO:0045841	negative regulation of mitotic metaphase/anaphase transition	2/550	14/9333	0.19808	0.67826	0.598478	WBGene00000275/WBGene00015515	bub-1/spdl-1	2
BP	GO:0046580	negative regulation of Ras protein signal transduction	2/550	14/9333	0.19808	0.67826	0.598478	WBGene00001561/WBGene00000482	gei-4/chd-3	2
BP	GO:0051058	negative regulation of small GTPase mediated signal transduction	2/550	14/9333	0.19808	0.67826	0.598478	WBGene00001561/WBGene00000482	gei-4/chd-3	2
BP	GO:0062033	positive regulation of mitotic sister chromatid segregation	2/550	14/9333	0.19808	0.67826	0.598478	WBGene00000868/WBGene00015515	cyb-3/spdl-1	2
BP	GO:0070593	dendrite self-avoidance	2/550	14/9333	0.19808	0.67826	0.598478	WBGene00011345/WBGene00017184	dma-1/ncam-1	2
BP	GO:0071173	spindle assembly checkpoint	2/550	14/9333	0.19808	0.67826	0.598478	WBGene00000275/WBGene00015515	bub-1/spdl-1	2
BP	GO:0071174	mitotic spindle checkpoint	2/550	14/9333	0.19808	0.67826	0.598478	WBGene00000275/WBGene00015515	bub-1/spdl-1	2
BP	GO:1902100	negative regulation of metaphase/anaphase transition of cell cycle	2/550	14/9333	0.19808	0.67826	0.598478	WBGene00000275/WBGene00015515	bub-1/spdl-1	2
BP	GO:1904748	regulation of apoptotic process involved in development	2/550	14/9333	0.19808	0.67826	0.598478	WBGene00000182/WBGene00000455	arf-1.2/ceh-34	2
BP	GO:1905819	negative regulation of chromosome separation	2/550	14/9333	0.19808	0.67826	0.598478	WBGene00000275/WBGene00015515	bub-1/spdl-1	2
BP	GO:2000816	negative regulation of mitotic sister chromatid separation	2/550	14/9333	0.19808	0.67826	0.598478	WBGene00000275/WBGene00015515	bub-1/spdl-1	2
BP	GO:0060548	negative regulation of cell death	7/550	81/9333	0.19941	0.681319	0.601177	WBGene00011771/WBGene00018656/WBGene00020781/WBGene00000289/WBGene00004807/WBGene00006868/WBGene00002199	T14G8.3/F49H12.5/T24H7.2/cam-1/skr-1/vab-1/kin-15	7
BP	GO:0010941	regulation of cell death	12/550	155/9333	0.20282	0.691453	0.610119	WBGene00000366/WBGene00011771/WBGene00018656/WBGene00020781/WBGene00000182/WBGene00000289/WBGene00000455/WBGene00004807/WBGene00006868/WBGene00003963/WBGene00004472/WBGene00002199	cbp-1/T14G8.3/F49H12.5/T24H7.2/arf-1.2/cam-1/ceh-34/skr-1/vab-1/pdi-2/rps-3/kin-15	12
BP	GO:0051783	regulation of nuclear division	7/550	82/9333	0.207844	0.702608	0.619963	WBGene00000865/WBGene00000868/WBGene00000257/WBGene00000275/WBGene00000405/WBGene00000863/WBGene00015515	cyb-1/cyb-3/bmk-1/bub-1/cdk-1/cya-1/spdl-1	7
BP	GO:0006997	nucleus organization	4/550	40/9333	0.207896	0.702608	0.619963	WBGene00000140/WBGene00004042/WBGene00006816/WBGene00021921	anc-1/plk-1/unc-84/Y55F3AM.3	4
BP	GO:0007098	centrosome cycle	4/550	40/9333	0.207896	0.702608	0.619963	WBGene00004807/WBGene00000868/WBGene00002068/WBGene00004042	skr-1/cyb-3/ify-1/plk-1	4
BP	GO:0030239	myofibril assembly	4/550	40/9333	0.207896	0.702608	0.619963	WBGene00003930/WBGene00006836/WBGene00006787/WBGene00006589	pat-3/unc-112/unc-52/tnt-4	4
BP	GO:0043066	negative regulation of apoptotic process	6/550	68/9333	0.210556	0.707893	0.624625	WBGene00011771/WBGene00020781/WBGene00000289/WBGene00004807/WBGene00006868/WBGene00002199	T14G8.3/T24H7.2/cam-1/skr-1/vab-1/kin-15	6
BP	GO:0010965	regulation of mitotic sister chromatid separation	3/550	27/9333	0.210823	0.707893	0.624625	WBGene00000868/WBGene00000275/WBGene00015515	cyb-3/bub-1/spdl-1	3
BP	GO:1902099	regulation of metaphase/anaphase transition of cell cycle	3/550	27/9333	0.210823	0.707893	0.624625	WBGene00000868/WBGene00000275/WBGene00015515	cyb-3/bub-1/spdl-1	3
BP	GO:0048729	tissue morphogenesis	8/550	97/9333	0.21185	0.708287	0.624974	WBGene00006961/WBGene00000455/WBGene00003111/WBGene00004749/WBGene00006796/WBGene00006868/WBGene00004203/WBGene00000961	xnp-1/ceh-34/mab-20/sdn-1/unc-62/vab-1/swsn-1/dgn-1	8
BP	GO:1905114	cell surface receptor signaling pathway involved in cell-cell signaling	8/550	97/9333	0.21185	0.708287	0.624974	WBGene00000289/WBGene00001972/WBGene00008779/WBGene00006773/WBGene00000478/WBGene00003252/WBGene00000050/WBGene00001133	cam-1/hmg-1.2/F14B4.1/unc-37/cfz-2/mig-21/acr-11/eat-2	8
BP	GO:0050790	regulation of catalytic activity	27/550	390/9333	0.216278	0.714229	0.630216	WBGene00012186/WBGene00000534/WBGene00001145/WBGene00000865/WBGene00000868/WBGene00010738/WBGene00021095/WBGene00000405/WBGene00000566/WBGene00000863/WBGene00000875/WBGene00001328/WBGene00003242/WBGene00013509/WBGene00013846/WBGene00013849/WBGene00017937/WBGene00018824/WBGene00020648/WBGene00015355/WBGene00009386/WBGene00012424/WBGene00012425/WBGene00008449/WBGene00020017/WBGene00012814/WBGene000…	mlt-11/cpi-2/eat-16/cyb-1/cyb-3/K10D3.4/mlt-8/cdk-1/cnt-2/cya-1/cyk-4/epi-1/mig-6/Y71A12B.12/ZC84.1/ZC84.6/F30H5.3/F54E2.2/T21D12.7/C02F12.5/tag-290/dlc-3/dlc-4/E01G6.1/R12A1.3/Y43F8B.3/T28C12.6	27
BP	GO:0001666	response to hypoxia	2/550	15/9333	0.220166	0.714229	0.630216	WBGene00011771/WBGene00020781	T14G8.3/T24H7.2	2
BP	GO:0006271	DNA strand elongation involved in DNA replication	2/550	15/9333	0.220166	0.714229	0.630216	WBGene00003955/WBGene00012936	pcn-1/Y47D3A.29	2
BP	GO:0022616	DNA strand elongation	2/550	15/9333	0.220166	0.714229	0.630216	WBGene00003955/WBGene00012936	pcn-1/Y47D3A.29	2
BP	GO:0034250	positive regulation of cellular amide metabolic process	2/550	15/9333	0.220166	0.714229	0.630216	WBGene00006796/WBGene00004478	unc-62/rps-9	2
BP	GO:0043242	negative regulation of protein complex disassembly	2/550	15/9333	0.220166	0.714229	0.630216	WBGene00018187/WBGene00002978	F38E9.5/lev-11	2
BP	GO:0045727	positive regulation of translation	2/550	15/9333	0.220166	0.714229	0.630216	WBGene00006796/WBGene00004478	unc-62/rps-9	2
BP	GO:0072697	protein localization to cell cortex	2/550	15/9333	0.220166	0.714229	0.630216	WBGene00001820/WBGene00013038	ham-1/ani-1	2
BP	GO:1901880	negative regulation of protein depolymerization	2/550	15/9333	0.220166	0.714229	0.630216	WBGene00018187/WBGene00002978	F38E9.5/lev-11	2
BP	GO:1903356	positive regulation of distal tip cell migration	2/550	15/9333	0.220166	0.714229	0.630216	WBGene00003930/WBGene00006836	pat-3/unc-112	2
BP	GO:0007166	cell surface receptor signaling pathway	23/550	328/9333	0.220307	0.714229	0.630216	WBGene00001081/WBGene00016405/WBGene00000289/WBGene00001972/WBGene00002335/WBGene00003111/WBGene00003930/WBGene00006836/WBGene00011892/WBGene00008779/WBGene00002081/WBGene00006773/WBGene00006868/WBGene00002696/WBGene00004729/WBGene00000478/WBGene00006787/WBGene00003252/WBGene00006634/WBGene00003891/WBGene00000050/WBGene00001133/WBGene00007935	dpy-22/hecd-1/cam-1/hmg-1.2/let-60/mab-20/pat-3/unc-112/T21C9.4/F14B4.1/ina-1/unc-37/vab-1/let-504/sax-3/cfz-2/unc-52/mig-21/tsp-8/osm-11/acr-11/eat-2/C34E11.2	23
BP	GO:0007188	adenylate cyclase-modulating G protein-coupled receptor signaling pathway	4/550	41/9333	0.220503	0.714229	0.630216	WBGene00001196/WBGene00001648/WBGene00001745/WBGene00002251	egl-30/goa-1/gsa-1/lat-1	4
BP	GO:0009566	fertilization	4/550	41/9333	0.220503	0.714229	0.630216	WBGene00000140/WBGene00000868/WBGene00002068/WBGene00006974	anc-1/cyb-3/ify-1/zen-4	4
BP	GO:0010927	cellular component assembly involved in morphogenesis	4/550	41/9333	0.220503	0.714229	0.630216	WBGene00003930/WBGene00006836/WBGene00006787/WBGene00006589	pat-3/unc-112/unc-52/tnt-4	4
BP	GO:0051495	positive regulation of cytoskeleton organization	4/550	41/9333	0.220503	0.714229	0.630216	WBGene00003930/WBGene00006836/WBGene00015515/WBGene00006787	pat-3/unc-112/spdl-1/unc-52	4
BP	GO:0033554	cellular response to stress	31/550	455/9333	0.222305	0.718569	0.634046	WBGene00000802/WBGene00006961/WBGene00011771/WBGene00002007/WBGene00003964/WBGene00020781/WBGene00001196/WBGene00001648/WBGene00003243/WBGene00004807/WBGene00015168/WBGene00015752/WBGene00018604/WBGene00003963/WBGene00001974/WBGene00003955/WBGene00004873/WBGene00012936/WBGene00000683/WBGene00004156/WBGene00004472/WBGene00000034/WBGene00017073/WBGene00018292/WBGene00011535/WBGene00000024/WBGene000…	crt-1/xnp-1/T14G8.3/hsp-3/pdi-3/T24H7.2/egl-30/goa-1/mig-10/skr-1/pdi-6/C14B9.2/uggt-1/pdi-2/hmg-4/pcn-1/smc-3/Y47D3A.29/col-109/pqn-74/rps-3/abu-11/D2096.6/F41E6.11/T06E4.8/abu-1/abu-6/abu-7/abu-8/abu-10/abu-15	31
BP	GO:0051785	positive regulation of nuclear division	3/550	28/9333	0.226572	0.730848	0.64488	WBGene00000868/WBGene00000405/WBGene00015515	cyb-3/cdk-1/spdl-1	3
BP	GO:0008406	gonad development	9/550	114/9333	0.228969	0.734513	0.648115	WBGene00006961/WBGene00003902/WBGene00001972/WBGene00006836/WBGene00000275/WBGene00004203/WBGene00013038/WBGene00003218/WBGene00000961	xnp-1/pab-1/hmg-1.2/unc-112/bub-1/swsn-1/ani-1/mep-1/dgn-1	9
BP	GO:0045137	development of primary sexual characteristics	9/550	114/9333	0.228969	0.734513	0.648115	WBGene00006961/WBGene00003902/WBGene00001972/WBGene00006836/WBGene00000275/WBGene00004203/WBGene00013038/WBGene00003218/WBGene00000961	xnp-1/pab-1/hmg-1.2/unc-112/bub-1/swsn-1/ani-1/mep-1/dgn-1	9
BP	GO:0008283	cell proliferation	10/550	129/9333	0.229123	0.734513	0.648115	WBGene00016405/WBGene00003902/WBGene00000289/WBGene00001820/WBGene00000865/WBGene00000868/WBGene00000566/WBGene00000863/WBGene00001328/WBGene00002199	hecd-1/pab-1/cam-1/ham-1/cyb-1/cyb-3/cnt-2/cya-1/epi-1/kin-15	10
BP	GO:0043069	negative regulation of programmed cell death	6/550	70/9333	0.229753	0.735021	0.648562	WBGene00011771/WBGene00020781/WBGene00000289/WBGene00004807/WBGene00006868/WBGene00002199	T14G8.3/T24H7.2/cam-1/skr-1/vab-1/kin-15	6
BP	GO:0048598	embryonic morphogenesis	13/550	175/9333	0.232054	0.740772	0.653637	WBGene00004855/WBGene00002637/WBGene00002694/WBGene00000455/WBGene00002125/WBGene00003111/WBGene00006796/WBGene00001980/WBGene00006342/WBGene00006868/WBGene00000275/WBGene00003242/WBGene00001978	sma-1/let-418/let-502/ceh-34/inx-3/mab-20/unc-62/hmr-1/sup-37/vab-1/bub-1/mig-6/hmp-1	13
BP	GO:0051240	positive regulation of multicellular organismal process	19/550	268/9333	0.232502	0.740772	0.653637	WBGene00004855/WBGene00003964/WBGene00003902/WBGene00001196/WBGene00002335/WBGene00003930/WBGene00006780/WBGene00006836/WBGene00011345/WBGene00018187/WBGene00001745/WBGene00004140/WBGene00003738/WBGene00004203/WBGene00000478/WBGene00000942/WBGene00006787/WBGene00000497/WBGene00001133	sma-1/pdi-3/pab-1/egl-30/let-60/pat-3/unc-44/unc-112/dma-1/F38E9.5/gsa-1/ebax-1/nid-1/swsn-1/cfz-2/deb-1/unc-52/chs-2/eat-2	19
BP	GO:0031123	RNA 3'-end processing	5/550	56/9333	0.233009	0.740874	0.653727	WBGene00000411/WBGene00006307/WBGene00009451/WBGene00011155/WBGene00004469	cdl-1/suf-1/cids-2/R09B3.2/rps-0	5
BP	GO:0140013	meiotic nuclear division	10/550	130/9333	0.236222	0.74775	0.659794	WBGene00000868/WBGene00010785/WBGene00000275/WBGene00000405/WBGene00000875/WBGene00001829/WBGene00002068/WBGene00004042/WBGene00006974/WBGene00013038	cyb-3/top-2/bub-1/cdk-1/cyk-4/hcp-1/ify-1/plk-1/zen-4/ani-1	10
BP	GO:0040029	regulation of gene expression, epigenetic	9/550	115/9333	0.236537	0.74775	0.659794	WBGene00001853/WBGene00003014/WBGene00000106/WBGene00018857/WBGene00001854/WBGene00001857/WBGene00001898/WBGene00003367/WBGene00004786	hil-2/lin-28/alg-2/stau-1/hil-3/hil-6/his-24/mix-1/sex-1	9
BP	GO:0006396	RNA processing	28/550	411/9333	0.236612	0.74775	0.659794	WBGene00012692/WBGene00018898/WBGene00019168/WBGene00001808/WBGene00001840/WBGene00003014/WBGene00000106/WBGene00001999/WBGene00000411/WBGene00022046/WBGene00000079/WBGene00004187/WBGene00004698/WBGene00004700/WBGene00004896/WBGene00006307/WBGene00009451/WBGene00011155/WBGene00012896/WBGene00017605/WBGene00021921/WBGene00004412/WBGene00004418/WBGene00004449/WBGene00004469/WBGene00004477/WBGene000…	Y39B6A.33/F55F10.1/H06I04.3/gut-2/hel-1/lin-28/alg-2/hrp-1/cdl-1/Y66H1A.4/adr-1/prp-8/rsp-1/rsp-3/smu-2/suf-1/cids-2/R09B3.2/snrp-200/F19F10.9/Y55F3AM.3/rpl-1/rpl-7/rpl-35/rps-0/rps-8/rps-14/rps-28	28
BP	GO:0097435	supramolecular fiber organization	11/550	146/9333	0.242025	0.752731	0.664189	WBGene00003930/WBGene00006836/WBGene00013308/WBGene00018187/WBGene00003516/WBGene00013038/WBGene00011175/WBGene00002978/WBGene00006787/WBGene00006589/WBGene00012891	pat-3/unc-112/nuo-3/F38E9.5/nab-1/ani-1/R09E10.5/lev-11/unc-52/tnt-4/sorb-1	11
BP	GO:0002684	positive regulation of immune system process	2/550	16/9333	0.242439	0.752731	0.664189	WBGene00001196/WBGene00001972	egl-30/hmg-1.2	2
BP	GO:0010332	response to gamma radiation	2/550	16/9333	0.242439	0.752731	0.664189	WBGene00014173/WBGene00011668	ZK970.7/clec-47	2
BP	GO:0015908	fatty acid transport	2/550	16/9333	0.242439	0.752731	0.664189	WBGene00015202/WBGene00018411	B0478.3/F44B9.10	2
BP	GO:0045933	positive regulation of muscle contraction	2/550	16/9333	0.242439	0.752731	0.664189	WBGene00003930/WBGene00006836	pat-3/unc-112	2
BP	GO:0048259	regulation of receptor-mediated endocytosis	2/550	16/9333	0.242439	0.752731	0.664189	WBGene00000182/WBGene00000566	arf-1.2/cnt-2	2
BP	GO:0050778	positive regulation of immune response	2/550	16/9333	0.242439	0.752731	0.664189	WBGene00001196/WBGene00001972	egl-30/hmg-1.2	2
BP	GO:0060485	mesenchyme development	2/550	16/9333	0.242439	0.752731	0.664189	WBGene00003111/WBGene00003218	mab-20/mep-1	2
BP	GO:0040009	regulation of growth rate	3/550	29/9333	0.242536	0.752731	0.664189	WBGene00004203/WBGene00004698/WBGene00007028	swsn-1/rsp-1/trr-1	3
BP	GO:1902903	regulation of supramolecular fiber organization	5/550	57/9333	0.244123	0.754714	0.665939	WBGene00003930/WBGene00006836/WBGene00018187/WBGene00002978/WBGene00006787	pat-3/unc-112/F38E9.5/lev-11/unc-52	5
BP	GO:0006869	lipid transport	8/550	101/9333	0.244144	0.754714	0.665939	WBGene00012255/WBGene00012256/WBGene00012257/WBGene00012261/WBGene00006926/WBGene00006930/WBGene00015202/WBGene00018411	lpr-6/lpr-5/lpr-4/lpr-3/vit-2/vit-6/B0478.3/F44B9.10	8
BP	GO:0055001	muscle cell development	4/550	43/9333	0.246284	0.75832	0.669121	WBGene00003930/WBGene00006836/WBGene00006787/WBGene00006589	pat-3/unc-112/unc-52/tnt-4	4
BP	GO:0055002	striated muscle cell development	4/550	43/9333	0.246284	0.75832	0.669121	WBGene00003930/WBGene00006836/WBGene00006787/WBGene00006589	pat-3/unc-112/unc-52/tnt-4	4
BP	GO:0006261	DNA-dependent DNA replication	6/550	72/9333	0.249479	0.766644	0.676465	WBGene00007217/WBGene00003159/WBGene00000413/WBGene00003157/WBGene00003955/WBGene00012936	tads-1/mcm-7/cdt-1/mcm-5/pcn-1/Y47D3A.29	6
BP	GO:0006979	response to oxidative stress	10/550	132/9333	0.250658	0.76875	0.678324	WBGene00016405/WBGene00003963/WBGene00012255/WBGene00012257/WBGene00010419/WBGene00016700/WBGene00017968/WBGene00022743/WBGene00019846/WBGene00001758	hecd-1/pdi-2/lpr-6/lpr-4/H28O16.1/C46A5.4/skpo-3/mlt-7/gpx-7/gst-10	10
BP	GO:0032879	regulation of localization	29/550	431/9333	0.252827	0.773879	0.68285	WBGene00000182/WBGene00001196/WBGene00002335/WBGene00003111/WBGene00003243/WBGene00003930/WBGene00006543/WBGene00006836/WBGene00014569/WBGene00015547/WBGene00019282/WBGene00001745/WBGene00004140/WBGene00006868/WBGene00017419/WBGene00003738/WBGene00021009/WBGene00000275/WBGene00000566/WBGene00004729/WBGene00006816/WBGene00012990/WBGene00015515/WBGene00000478/WBGene00001978/WBGene00006930/WBGene000…	arf-1.2/egl-30/let-60/mab-20/mig-10/pat-3/tbx-2/unc-112/bkip-1/ain-1/mps-2/gsa-1/ebax-1/vab-1/F13B9.1/nid-1/afd-1/bub-1/cnt-2/sax-3/unc-84/sam-10/spdl-1/cfz-2/hmp-1/vit-6/sup-10/mig-21/mps-1	29
BP	GO:0007548	sex differentiation	15/550	210/9333	0.256259	0.776944	0.685554	WBGene00006961/WBGene00003964/WBGene00003902/WBGene00001972/WBGene00003111/WBGene00004807/WBGene00006836/WBGene00002081/WBGene00000039/WBGene00004219/WBGene00000275/WBGene00004203/WBGene00013038/WBGene00003218/WBGene00000961	xnp-1/pdi-3/pab-1/hmg-1.2/mab-20/skr-1/unc-112/ina-1/acn-1/ptr-4/bub-1/swsn-1/ani-1/mep-1/dgn-1	15
BP	GO:0031099	regeneration	3/550	30/9333	0.258674	0.776944	0.685554	WBGene00001196/WBGene00001648/WBGene00003243	egl-30/goa-1/mig-10	3
BP	GO:0031102	neuron projection regeneration	3/550	30/9333	0.258674	0.776944	0.685554	WBGene00001196/WBGene00001648/WBGene00003243	egl-30/goa-1/mig-10	3
BP	GO:0031103	axon regeneration	3/550	30/9333	0.258674	0.776944	0.685554	WBGene00001196/WBGene00001648/WBGene00003243	egl-30/goa-1/mig-10	3
BP	GO:0044784	metaphase/anaphase transition of cell cycle	3/550	30/9333	0.258674	0.776944	0.685554	WBGene00000868/WBGene00000275/WBGene00015515	cyb-3/bub-1/spdl-1	3
BP	GO:0007219	Notch signaling pathway	4/550	44/9333	0.259415	0.776944	0.685554	WBGene00016405/WBGene00011892/WBGene00002696/WBGene00003891	hecd-1/T21C9.4/let-504/osm-11	4
BP	GO:0010976	positive regulation of neuron projection development	4/550	44/9333	0.259415	0.776944	0.685554	WBGene00001196/WBGene00011345/WBGene00018187/WBGene00003738	egl-30/dma-1/F38E9.5/nid-1	4
BP	GO:0050795	regulation of behavior	11/550	149/9333	0.262755	0.776944	0.685554	WBGene00000301/WBGene00001145/WBGene00001196/WBGene00001648/WBGene00011904/WBGene00004140/WBGene00004203/WBGene00015354/WBGene00001455/WBGene00000233/WBGene00001133	cav-1/eat-16/egl-30/goa-1/hlb-1/ebax-1/swsn-1/snet-1/flp-12/avr-15/eat-2	11
BP	GO:0019098	reproductive behavior	13/550	180/9333	0.263174	0.776944	0.685554	WBGene00003964/WBGene00000301/WBGene00001145/WBGene00001196/WBGene00001648/WBGene00003243/WBGene00001824/WBGene00004140/WBGene00004203/WBGene00006816/WBGene00002978/WBGene00010630/WBGene00001455	pdi-3/cav-1/eat-16/egl-30/goa-1/mig-10/hbl-1/ebax-1/swsn-1/unc-84/lev-11/ttll-15/flp-12	13
BP	GO:0000212	meiotic spindle organization	2/550	17/9333	0.264799	0.776944	0.685554	WBGene00000275/WBGene00001829	bub-1/hcp-1	2
BP	GO:0000466	maturation of 5.8S rRNA from tricistronic rRNA transcript (SSU-rRNA, 5.8S rRNA, LSU-rRNA)	2/550	17/9333	0.264799	0.776944	0.685554	WBGene00019168/WBGene00004469	H06I04.3/rps-0	2
BP	GO:0007189	adenylate cyclase-activating G protein-coupled receptor signaling pathway	2/550	17/9333	0.264799	0.776944	0.685554	WBGene00001745/WBGene00002251	gsa-1/lat-1	2
BP	GO:0032102	negative regulation of response to external stimulus	2/550	17/9333	0.264799	0.776944	0.685554	WBGene00001648/WBGene00003111	goa-1/mab-20	2
BP	GO:0035690	cellular response to drug	2/550	17/9333	0.264799	0.776944	0.685554	WBGene00001648/WBGene00018304	goa-1/agr-1	2
BP	GO:0044380	protein localization to cytoskeleton	2/550	17/9333	0.264799	0.776944	0.685554	WBGene00001820/WBGene00013038	ham-1/ani-1	2
BP	GO:0045144	meiotic sister chromatid segregation	2/550	17/9333	0.264799	0.776944	0.685554	WBGene00000868/WBGene00000275	cyb-3/bub-1	2
BP	GO:0045840	positive regulation of mitotic nuclear division	2/550	17/9333	0.264799	0.776944	0.685554	WBGene00000868/WBGene00015515	cyb-3/spdl-1	2
BP	GO:0060491	regulation of cell projection assembly	2/550	17/9333	0.264799	0.776944	0.685554	WBGene00006839/WBGene00018187	unc-115/F38E9.5	2
BP	GO:0097120	receptor localization to synapse	2/550	17/9333	0.264799	0.776944	0.685554	WBGene00001006/WBGene00002335	dlg-1/let-60	2
BP	GO:0120032	regulation of plasma membrane bounded cell projection assembly	2/550	17/9333	0.264799	0.776944	0.685554	WBGene00006839/WBGene00018187	unc-115/F38E9.5	2
BP	GO:1901992	positive regulation of mitotic cell cycle phase transition	2/550	17/9333	0.264799	0.776944	0.685554	WBGene00000868/WBGene00000387	cyb-3/cdc-25.2	2
BP	GO:1905820	positive regulation of chromosome separation	2/550	17/9333	0.264799	0.776944	0.685554	WBGene00000868/WBGene00015515	cyb-3/spdl-1	2
BP	GO:0043068	positive regulation of programmed cell death	4/550	45/9333	0.272678	0.795566	0.701986	WBGene00000366/WBGene00000455/WBGene00004807/WBGene00004472	cbp-1/ceh-34/skr-1/rps-3	4
BP	GO:0061025	membrane fusion	4/550	45/9333	0.272678	0.795566	0.701986	WBGene00001186/WBGene00000039/WBGene00006804/WBGene00007200	egl-18/acn-1/unc-71/vamp-8	4
BP	GO:1903829	positive regulation of cellular protein localization	4/550	45/9333	0.272678	0.795566	0.701986	WBGene00001196/WBGene00017419/WBGene00000275/WBGene00015515	egl-30/F13B9.1/bub-1/spdl-1	4
BP	GO:0003006	developmental process involved in reproduction	26/550	388/9333	0.274305	0.798818	0.704855	WBGene00006961/WBGene00003964/WBGene00003902/WBGene00002694/WBGene00000182/WBGene00001972/WBGene00002335/WBGene00003111/WBGene00003150/WBGene00004807/WBGene00006836/WBGene00000865/WBGene00000868/WBGene00001745/WBGene00002081/WBGene00006868/WBGene00018857/WBGene00000039/WBGene00004219/WBGene00000275/WBGene00000405/WBGene00004203/WBGene00004786/WBGene00013038/WBGene00003218/WBGene00000961	xnp-1/pdi-3/pab-1/let-502/arf-1.2/hmg-1.2/let-60/mab-20/mbk-2/skr-1/unc-112/cyb-1/cyb-3/gsa-1/ina-1/vab-1/stau-1/acn-1/ptr-4/bub-1/cdk-1/swsn-1/sex-1/ani-1/mep-1/dgn-1	26
BP	GO:0048678	response to axon injury	3/550	31/9333	0.274948	0.799196	0.705189	WBGene00001196/WBGene00001648/WBGene00003243	egl-30/goa-1/mig-10	3
BP	GO:0042659	regulation of cell fate specification	5/550	60/9333	0.278229	0.805726	0.710951	WBGene00016405/WBGene00002335/WBGene00003014/WBGene00015547/WBGene00019947	hecd-1/let-60/lin-28/ain-1/htz-1	5
BP	GO:0044772	mitotic cell cycle phase transition	5/550	60/9333	0.278229	0.805726	0.710951	WBGene00000868/WBGene00000275/WBGene00000387/WBGene00000405/WBGene00015515	cyb-3/bub-1/cdc-25.2/cdk-1/spdl-1	5
BP	GO:1902850	microtubule cytoskeleton organization involved in mitosis	7/550	90/9333	0.279514	0.806074	0.711258	WBGene00003902/WBGene00001980/WBGene00000257/WBGene00000875/WBGene00004042/WBGene00006974/WBGene00012972	pab-1/hmr-1/bmk-1/cyk-4/plk-1/zen-4/rsa-2	7
BP	GO:0065009	regulation of molecular function	32/550	486/9333	0.279812	0.806074	0.711258	WBGene00012186/WBGene00000534/WBGene00001145/WBGene00014569/WBGene00000865/WBGene00000868/WBGene00010738/WBGene00021095/WBGene00000405/WBGene00000566/WBGene00000863/WBGene00000875/WBGene00001328/WBGene00003242/WBGene00013509/WBGene00013846/WBGene00013849/WBGene00017937/WBGene00018824/WBGene00020648/WBGene00002978/WBGene00015355/WBGene00002103/WBGene00009386/WBGene00020722/WBGene00044078/WBGene000…	mlt-11/cpi-2/eat-16/bkip-1/cyb-1/cyb-3/K10D3.4/mlt-8/cdk-1/cnt-2/cya-1/cyk-4/epi-1/mig-6/Y71A12B.12/ZC84.1/ZC84.6/F30H5.3/F54E2.2/T21D12.7/lev-11/C02F12.5/ins-20/tag-290/T23B12.8/tag-243/dlc-3/dlc-4/E01G6.1/R12A1.3/Y43F8B.3/T28C12.6	32
BP	GO:0046662	regulation of oviposition	6/550	75/9333	0.279901	0.806074	0.711258	WBGene00000301/WBGene00001145/WBGene00001196/WBGene00001648/WBGene00004140/WBGene00004203	cav-1/eat-16/egl-30/goa-1/ebax-1/swsn-1	6
BP	GO:0033045	regulation of sister chromatid segregation	4/550	46/9333	0.286054	0.80664	0.711757	WBGene00000868/WBGene00000257/WBGene00000275/WBGene00015515	cyb-3/bmk-1/bub-1/spdl-1	4
BP	GO:0045666	positive regulation of neuron differentiation	4/550	46/9333	0.286054	0.80664	0.711757	WBGene00001196/WBGene00011345/WBGene00018187/WBGene00003738	egl-30/dma-1/F38E9.5/nid-1	4
BP	GO:0051146	striated muscle cell differentiation	4/550	46/9333	0.286054	0.80664	0.711757	WBGene00003930/WBGene00006836/WBGene00006787/WBGene00006589	pat-3/unc-112/unc-52/tnt-4	4
BP	GO:0010389	regulation of G2/M transition of mitotic cell cycle	2/550	18/9333	0.287159	0.80664	0.711757	WBGene00000868/WBGene00000387	cyb-3/cdc-25.2	2
BP	GO:0016358	dendrite development	2/550	18/9333	0.287159	0.80664	0.711757	WBGene00001007/WBGene00011345	dli-1/dma-1	2
BP	GO:0032465	regulation of cytokinesis	2/550	18/9333	0.287159	0.80664	0.711757	WBGene00003902/WBGene00006974	pab-1/zen-4	2
BP	GO:0036293	response to decreased oxygen levels	2/550	18/9333	0.287159	0.80664	0.711757	WBGene00011771/WBGene00020781	T14G8.3/T24H7.2	2
BP	GO:0045047	protein targeting to ER	2/550	18/9333	0.287159	0.80664	0.711757	WBGene00013311/WBGene00016395	sec-61/C34B2.10	2
BP	GO:0051300	spindle pole body organization	2/550	18/9333	0.287159	0.80664	0.711757	WBGene00015515/WBGene00006583	spdl-1/tnc-2	2
BP	GO:0060828	regulation of canonical Wnt signaling pathway	2/550	18/9333	0.287159	0.80664	0.711757	WBGene00006773/WBGene00003252	unc-37/mig-21	2
BP	GO:0072384	organelle transport along microtubule	2/550	18/9333	0.287159	0.80664	0.711757	WBGene00006816/WBGene00006974	unc-84/zen-4	2
BP	GO:0072599	establishment of protein localization to endoplasmic reticulum	2/550	18/9333	0.287159	0.80664	0.711757	WBGene00013311/WBGene00016395	sec-61/C34B2.10	2
BP	GO:1902749	regulation of cell cycle G2/M phase transition	2/550	18/9333	0.287159	0.80664	0.711757	WBGene00000868/WBGene00000387	cyb-3/cdc-25.2	2
BP	GO:0008340	determination of adult lifespan	17/550	247/9333	0.287878	0.80664	0.711757	WBGene00016405/WBGene00001196/WBGene00001768/WBGene00001840/WBGene00000079/WBGene00004480/WBGene00004415/WBGene00004417/WBGene00004420/WBGene00004475/WBGene00004479/WBGene00004484/WBGene00004495/WBGene00004811/WBGene00016670/WBGene00001133/WBGene00001758	hecd-1/egl-30/gst-20/hel-1/adr-1/rps-11/rpl-4/rpl-6/rpl-9/rps-6/rps-10/rps-15/rps-26/skr-5/ilys-3/eat-2/gst-10	17
BP	GO:0010259	multicellular organism aging	17/550	247/9333	0.287878	0.80664	0.711757	WBGene00016405/WBGene00001196/WBGene00001768/WBGene00001840/WBGene00000079/WBGene00004480/WBGene00004415/WBGene00004417/WBGene00004420/WBGene00004475/WBGene00004479/WBGene00004484/WBGene00004495/WBGene00004811/WBGene00016670/WBGene00001133/WBGene00001758	hecd-1/egl-30/gst-20/hel-1/adr-1/rps-11/rpl-4/rpl-6/rpl-9/rps-6/rps-10/rps-15/rps-26/skr-5/ilys-3/eat-2/gst-10	17
BP	GO:0030334	regulation of cell migration	7/550	91/9333	0.288899	0.80664	0.711757	WBGene00003111/WBGene00003243/WBGene00003930/WBGene00006836/WBGene00006816/WBGene00000478/WBGene00003252	mab-20/mig-10/pat-3/unc-112/unc-84/cfz-2/mig-21	7
BP	GO:0051235	maintenance of location	7/550	91/9333	0.288899	0.80664	0.711757	WBGene00000164/WBGene00001331/WBGene00018187/WBGene00001980/WBGene00000961/WBGene00001978/WBGene00000942	apm-3/erd-2/F38E9.5/hmr-1/dgn-1/hmp-1/deb-1	7
BP	GO:0007015	actin filament organization	6/550	76/9333	0.290228	0.807613	0.712616	WBGene00013308/WBGene00018187/WBGene00003516/WBGene00013038/WBGene00002978/WBGene00012891	nuo-3/F38E9.5/nab-1/ani-1/lev-11/sorb-1	6
BP	GO:0032434	regulation of proteasomal ubiquitin-dependent protein catabolic process	3/550	32/9333	0.291321	0.807613	0.712616	WBGene00016405/WBGene00003150/WBGene00000405	hecd-1/mbk-2/cdk-1	3
BP	GO:0032436	positive regulation of proteasomal ubiquitin-dependent protein catabolic process	3/550	32/9333	0.291321	0.807613	0.712616	WBGene00016405/WBGene00003150/WBGene00000405	hecd-1/mbk-2/cdk-1	3
BP	GO:1905818	regulation of chromosome separation	3/550	32/9333	0.291321	0.807613	0.712616	WBGene00000868/WBGene00000275/WBGene00015515	cyb-3/bub-1/spdl-1	3
BP	GO:0016071	mRNA metabolic process	18/550	265/9333	0.299497	0.828804	0.731314	WBGene00003902/WBGene00001808/WBGene00001840/WBGene00015547/WBGene00000106/WBGene00001999/WBGene00000411/WBGene00000079/WBGene00004187/WBGene00004698/WBGene00004700/WBGene00004896/WBGene00006307/WBGene00009451/WBGene00011155/WBGene00012896/WBGene00017605/WBGene00021921	pab-1/gut-2/hel-1/ain-1/alg-2/hrp-1/cdl-1/adr-1/prp-8/rsp-1/rsp-3/smu-2/suf-1/cids-2/R09B3.2/snrp-200/F19F10.9/Y55F3AM.3	18
BP	GO:0007617	mating behavior	3/550	33/9333	0.307759	0.829794	0.732188	WBGene00004140/WBGene00002978/WBGene00001455	ebax-1/lev-11/flp-12	3
BP	GO:0048566	embryonic digestive tract development	3/550	33/9333	0.307759	0.829794	0.732188	WBGene00002637/WBGene00006342/WBGene00012972	let-418/sup-37/rsa-2	3
BP	GO:0070371	ERK1 and ERK2 cascade	3/550	33/9333	0.307759	0.829794	0.732188	WBGene00000289/WBGene00006868/WBGene00002199	cam-1/vab-1/kin-15	3
BP	GO:0070372	regulation of ERK1 and ERK2 cascade	3/550	33/9333	0.307759	0.829794	0.732188	WBGene00000289/WBGene00006868/WBGene00002199	cam-1/vab-1/kin-15	3
BP	GO:0070374	positive regulation of ERK1 and ERK2 cascade	3/550	33/9333	0.307759	0.829794	0.732188	WBGene00000289/WBGene00006868/WBGene00002199	cam-1/vab-1/kin-15	3
BP	GO:2000058	regulation of ubiquitin-dependent protein catabolic process	3/550	33/9333	0.307759	0.829794	0.732188	WBGene00016405/WBGene00003150/WBGene00000405	hecd-1/mbk-2/cdk-1	3
BP	GO:2000060	positive regulation of ubiquitin-dependent protein catabolic process	3/550	33/9333	0.307759	0.829794	0.732188	WBGene00016405/WBGene00003150/WBGene00000405	hecd-1/mbk-2/cdk-1	3
BP	GO:0000086	G2/M transition of mitotic cell cycle	2/550	19/9333	0.309442	0.829794	0.732188	WBGene00000868/WBGene00000387	cyb-3/cdc-25.2	2
BP	GO:0000154	rRNA modification	2/550	19/9333	0.309442	0.829794	0.732188	WBGene00019168/WBGene00022046	H06I04.3/Y66H1A.4	2
BP	GO:0010977	negative regulation of neuron projection development	2/550	19/9333	0.309442	0.829794	0.732188	WBGene00001648/WBGene00003111	goa-1/mab-20	2
BP	GO:0030042	actin filament depolymerization	2/550	19/9333	0.309442	0.829794	0.732188	WBGene00018187/WBGene00002978	F38E9.5/lev-11	2
BP	GO:0035195	gene silencing by miRNA	2/550	19/9333	0.309442	0.829794	0.732188	WBGene00003014/WBGene00000106	lin-28/alg-2	2
BP	GO:0044062	regulation of excretion	2/550	19/9333	0.309442	0.829794	0.732188	WBGene00001196/WBGene00001745	egl-30/gsa-1	2
BP	GO:0044839	cell cycle G2/M phase transition	2/550	19/9333	0.309442	0.829794	0.732188	WBGene00000868/WBGene00000387	cyb-3/cdc-25.2	2
BP	GO:0045665	negative regulation of neuron differentiation	2/550	19/9333	0.309442	0.829794	0.732188	WBGene00001648/WBGene00003111	goa-1/mab-20	2
BP	GO:0051222	positive regulation of protein transport	2/550	19/9333	0.309442	0.829794	0.732188	WBGene00001196/WBGene00017419	egl-30/F13B9.1	2
BP	GO:1901879	regulation of protein depolymerization	2/550	19/9333	0.309442	0.829794	0.732188	WBGene00018187/WBGene00002978	F38E9.5/lev-11	2
BP	GO:2000292	regulation of defecation	2/550	19/9333	0.309442	0.829794	0.732188	WBGene00001196/WBGene00001745	egl-30/gsa-1	2
BP	GO:0045138	nematode male tail tip morphogenesis	6/550	78/9333	0.311104	0.832819	0.734857	WBGene00003964/WBGene00003111/WBGene00002081/WBGene00000039/WBGene00004219/WBGene00013038	pdi-3/mab-20/ina-1/acn-1/ptr-4/ani-1	6
BP	GO:0017148	negative regulation of translation	4/550	48/9333	0.313061	0.834156	0.736037	WBGene00015547/WBGene00004698/WBGene00006331/WBGene00004428	ain-1/rsp-1/sup-26/rpl-16	4
BP	GO:0034249	negative regulation of cellular amide metabolic process	4/550	48/9333	0.313061	0.834156	0.736037	WBGene00015547/WBGene00004698/WBGene00006331/WBGene00004428	ain-1/rsp-1/sup-26/rpl-16	4
BP	GO:0051962	positive regulation of nervous system development	5/550	63/9333	0.31321	0.834156	0.736037	WBGene00001196/WBGene00011345/WBGene00018187/WBGene00003738/WBGene00000478	egl-30/dma-1/F38E9.5/nid-1/cfz-2	5
BP	GO:0007568	aging	17/550	252/9333	0.316575	0.841679	0.742675	WBGene00016405/WBGene00001196/WBGene00001768/WBGene00001840/WBGene00000079/WBGene00004480/WBGene00004415/WBGene00004417/WBGene00004420/WBGene00004475/WBGene00004479/WBGene00004484/WBGene00004495/WBGene00004811/WBGene00016670/WBGene00001133/WBGene00001758	hecd-1/egl-30/gst-20/hel-1/adr-1/rps-11/rpl-4/rpl-6/rpl-9/rps-6/rps-10/rps-15/rps-26/skr-5/ilys-3/eat-2/gst-10	17
BP	GO:2000145	regulation of cell motility	7/550	94/9333	0.317459	0.842592	0.743481	WBGene00003111/WBGene00003243/WBGene00003930/WBGene00006836/WBGene00006816/WBGene00000478/WBGene00003252	mab-20/mig-10/pat-3/unc-112/unc-84/cfz-2/mig-21	7
BP	GO:0018991	oviposition	11/550	157/9333	0.320591	0.849457	0.749538	WBGene00003964/WBGene00000301/WBGene00001145/WBGene00001196/WBGene00001648/WBGene00003243/WBGene00001824/WBGene00004140/WBGene00004203/WBGene00006816/WBGene00010630	pdi-3/cav-1/eat-16/egl-30/goa-1/mig-10/hbl-1/ebax-1/swsn-1/unc-84/ttll-15	11
BP	GO:0007281	germ cell development	12/550	173/9333	0.321728	0.851023	0.75092	WBGene00003902/WBGene00002694/WBGene00000182/WBGene00002335/WBGene00003150/WBGene00000865/WBGene00000868/WBGene00001745/WBGene00006868/WBGene00018857/WBGene00000405/WBGene00003218	pab-1/let-502/arf-1.2/let-60/mbk-2/cyb-1/cyb-3/gsa-1/vab-1/stau-1/cdk-1/mep-1	12
BP	GO:0051668	localization within membrane	3/550	34/9333	0.324229	0.856039	0.755345	WBGene00001006/WBGene00002335/WBGene00018304	dlg-1/let-60/agr-1	3
BP	GO:0032880	regulation of protein localization	9/550	126/9333	0.324723	0.856039	0.755345	WBGene00001196/WBGene00006543/WBGene00015547/WBGene00017419/WBGene00021009/WBGene00000275/WBGene00012990/WBGene00015515/WBGene00001978	egl-30/tbx-2/ain-1/F13B9.1/afd-1/bub-1/sam-10/spdl-1/hmp-1	9
BP	GO:0051640	organelle localization	16/550	238/9333	0.328785	0.859566	0.758458	WBGene00000140/WBGene00003902/WBGene00001820/WBGene00020298/WBGene00000868/WBGene00001980/WBGene00017419/WBGene00001833/WBGene00000413/WBGene00002068/WBGene00006816/WBGene00006974/WBGene00015515/WBGene00017990/WBGene00017993/WBGene00021913	anc-1/pab-1/ham-1/T07A9.10/cyb-3/hmr-1/F13B9.1/hcp-6/cdt-1/ify-1/unc-84/zen-4/spdl-1/cec-4/cec-5/cec-8	16
BP	GO:0000460	maturation of 5.8S rRNA	2/550	20/9333	0.331579	0.859566	0.758458	WBGene00019168/WBGene00004469	H06I04.3/rps-0	2
BP	GO:0019933	cAMP-mediated signaling	2/550	20/9333	0.331579	0.859566	0.758458	WBGene00001745/WBGene00002251	gsa-1/lat-1	2
BP	GO:0033157	regulation of intracellular protein transport	2/550	20/9333	0.331579	0.859566	0.758458	WBGene00001196/WBGene00017419	egl-30/F13B9.1	2
BP	GO:0033564	anterior/posterior axon guidance	2/550	20/9333	0.331579	0.859566	0.758458	WBGene00001475/WBGene00003738	fmi-1/nid-1	2
BP	GO:0051984	positive regulation of chromosome segregation	2/550	20/9333	0.331579	0.859566	0.758458	WBGene00000868/WBGene00015515	cyb-3/spdl-1	2
BP	GO:0097628	distal tip cell migration	2/550	20/9333	0.331579	0.859566	0.758458	WBGene00003930/WBGene00006836	pat-3/unc-112	2
BP	GO:1902742	apoptotic process involved in development	2/550	20/9333	0.331579	0.859566	0.758458	WBGene00000182/WBGene00000455	arf-1.2/ceh-34	2
BP	GO:1903354	regulation of distal tip cell migration	2/550	20/9333	0.331579	0.859566	0.758458	WBGene00003930/WBGene00006836	pat-3/unc-112	2
BP	GO:2001252	positive regulation of chromosome organization	2/550	20/9333	0.331579	0.859566	0.758458	WBGene00000868/WBGene00015515	cyb-3/spdl-1	2
BP	GO:0031346	positive regulation of cell projection organization	4/550	50/9333	0.340282	0.875919	0.772887	WBGene00001196/WBGene00011345/WBGene00018187/WBGene00003738	egl-30/dma-1/F38E9.5/nid-1	4
BP	GO:0090068	positive regulation of cell cycle process	4/550	50/9333	0.340282	0.875919	0.772887	WBGene00000868/WBGene00000387/WBGene00000405/WBGene00015515	cyb-3/cdc-25.2/cdk-1/spdl-1	4
BP	GO:0007618	mating	3/550	35/9333	0.340698	0.875919	0.772887	WBGene00004140/WBGene00002978/WBGene00001455	ebax-1/lev-11/flp-12	3
BP	GO:0009620	response to fungus	3/550	35/9333	0.340698	0.875919	0.772887	WBGene00000503/WBGene00044900/WBGene00003767	cht-1/cnc-11/nlp-29	3
BP	GO:1902905	positive regulation of supramolecular fiber organization	3/550	35/9333	0.340698	0.875919	0.772887	WBGene00003930/WBGene00006836/WBGene00006787	pat-3/unc-112/unc-52	3
BP	GO:0045787	positive regulation of cell cycle	6/550	81/9333	0.342844	0.877742	0.774496	WBGene00000865/WBGene00000868/WBGene00000387/WBGene00000405/WBGene00000863/WBGene00015515	cyb-1/cyb-3/cdc-25.2/cdk-1/cya-1/spdl-1	6
BP	GO:0006915	apoptotic process	12/550	176/9333	0.343097	0.877742	0.774496	WBGene00000366/WBGene00011771/WBGene00020781/WBGene00000182/WBGene00000289/WBGene00000455/WBGene00004807/WBGene00006868/WBGene00000411/WBGene00003963/WBGene00004472/WBGene00002199	cbp-1/T14G8.3/T24H7.2/arf-1.2/cam-1/ceh-34/skr-1/vab-1/cdl-1/pdi-2/rps-3/kin-15	12
BP	GO:0009888	tissue development	12/550	176/9333	0.343097	0.877742	0.774496	WBGene00004855/WBGene00006961/WBGene00000455/WBGene00003111/WBGene00004749/WBGene00006796/WBGene00001980/WBGene00006868/WBGene00002282/WBGene00004203/WBGene00003218/WBGene00000961	sma-1/xnp-1/ceh-34/mab-20/sdn-1/unc-62/hmr-1/vab-1/let-4/swsn-1/mep-1/dgn-1	12
BP	GO:0090598	male anatomical structure morphogenesis	6/550	82/9333	0.353502	0.898075	0.792437	WBGene00003964/WBGene00003111/WBGene00002081/WBGene00000039/WBGene00004219/WBGene00013038	pdi-3/mab-20/ina-1/acn-1/ptr-4/ani-1	6
BP	GO:0009067	aspartate family amino acid biosynthetic process	2/550	21/9333	0.353509	0.898075	0.792437	WBGene00019489/WBGene00003816	K07E1.1/asns-1	2
BP	GO:0045167	asymmetric protein localization involved in cell fate determination	2/550	21/9333	0.353509	0.898075	0.792437	WBGene00001820/WBGene00003150	ham-1/mbk-2	2
BP	GO:0050768	negative regulation of neurogenesis	2/550	21/9333	0.353509	0.898075	0.792437	WBGene00001648/WBGene00003111	goa-1/mab-20	2
BP	GO:0051983	regulation of chromosome segregation	4/550	51/9333	0.353927	0.898075	0.792437	WBGene00000868/WBGene00000257/WBGene00000275/WBGene00015515	cyb-3/bmk-1/bub-1/spdl-1	4
BP	GO:0007018	microtubule-based movement	7/550	98/9333	0.356233	0.902458	0.796304	WBGene00003776/WBGene00001007/WBGene00000257/WBGene00006816/WBGene00006974/WBGene00015515/WBGene00009730	nmy-1/dli-1/bmk-1/unc-84/zen-4/spdl-1/myo-6	7
BP	GO:0000302	response to reactive oxygen species	3/550	36/9333	0.357137	0.90328	0.797029	WBGene00012255/WBGene00012257/WBGene00001758	lpr-6/lpr-4/gst-10	3
BP	GO:0003012	muscle system process	5/550	67/9333	0.360622	0.907671	0.800904	WBGene00003930/WBGene00006836/WBGene00006589/WBGene00006319/WBGene00006586	pat-3/unc-112/tnt-4/sup-10/tni-4	5
BP	GO:0006936	muscle contraction	5/550	67/9333	0.360622	0.907671	0.800904	WBGene00003930/WBGene00006836/WBGene00006589/WBGene00006319/WBGene00006586	pat-3/unc-112/tnt-4/sup-10/tni-4	5
BP	GO:0060560	developmental growth involved in morphogenesis	5/550	67/9333	0.360622	0.907671	0.800904	WBGene00003111/WBGene00006802/WBGene00011345/WBGene00007750/WBGene00000961	mab-20/unc-69/dma-1/syg-2/dgn-1	5
BP	GO:0010564	regulation of cell cycle process	11/550	163/9333	0.365696	0.918958	0.810863	WBGene00003902/WBGene00004807/WBGene00000865/WBGene00000868/WBGene00000257/WBGene00000275/WBGene00000387/WBGene00000405/WBGene00000863/WBGene00006974/WBGene00015515	pab-1/skr-1/cyb-1/cyb-3/bmk-1/bub-1/cdc-25.2/cdk-1/cya-1/zen-4/spdl-1	11
BP	GO:0070507	regulation of microtubule cytoskeleton organization	4/550	52/9333	0.367572	0.920703	0.812404	WBGene00003902/WBGene00004807/WBGene00000257/WBGene00015515	pab-1/skr-1/bmk-1/spdl-1	4
BP	GO:1901990	regulation of mitotic cell cycle phase transition	4/550	52/9333	0.367572	0.920703	0.812404	WBGene00000868/WBGene00000275/WBGene00000387/WBGene00015515	cyb-3/bub-1/cdc-25.2/spdl-1	4
BP	GO:0009408	response to heat	5/550	68/9333	0.372532	0.928204	0.819022	WBGene00000802/WBGene00002007/WBGene00001328/WBGene00003473/WBGene00001758	crt-1/hsp-3/epi-1/mtl-1/gst-10	5
BP	GO:0006749	glutathione metabolic process	2/550	22/9333	0.375181	0.928204	0.819022	WBGene00001752/WBGene00001758	gst-4/gst-10	2
BP	GO:0031347	regulation of defense response	2/550	22/9333	0.375181	0.928204	0.819022	WBGene00001196/WBGene00001972	egl-30/hmg-1.2	2
BP	GO:0051298	centrosome duplication	2/550	22/9333	0.375181	0.928204	0.819022	WBGene00004807/WBGene00002068	skr-1/ify-1	2
BP	GO:1901989	positive regulation of cell cycle phase transition	2/550	22/9333	0.375181	0.928204	0.819022	WBGene00000868/WBGene00000387	cyb-3/cdc-25.2	2
BP	GO:1904951	positive regulation of establishment of protein localization	2/550	22/9333	0.375181	0.928204	0.819022	WBGene00001196/WBGene00017419	egl-30/F13B9.1	2
BP	GO:0007346	regulation of mitotic cell cycle	9/550	132/9333	0.375333	0.928204	0.819022	WBGene00003902/WBGene00000865/WBGene00000868/WBGene00010785/WBGene00000257/WBGene00000275/WBGene00000387/WBGene00000863/WBGene00015515	pab-1/cyb-1/cyb-3/top-2/bmk-1/bub-1/cdc-25.2/cya-1/spdl-1	9
BP	GO:0080134	regulation of response to stress	9/550	132/9333	0.375333	0.928204	0.819022	WBGene00011771/WBGene00016405/WBGene00020781/WBGene00001196/WBGene00001648/WBGene00001972/WBGene00004807/WBGene00003963/WBGene00004472	T14G8.3/hecd-1/T24H7.2/egl-30/goa-1/hmg-1.2/skr-1/pdi-2/rps-3	9
BP	GO:0006937	regulation of muscle contraction	4/550	53/9333	0.381201	0.939733	0.829195	WBGene00003930/WBGene00006836/WBGene00006589/WBGene00006319	pat-3/unc-112/tnt-4/sup-10	4
BP	GO:0090257	regulation of muscle system process	4/550	53/9333	0.381201	0.939733	0.829195	WBGene00003930/WBGene00006836/WBGene00006589/WBGene00006319	pat-3/unc-112/tnt-4/sup-10	4
BP	GO:0000377	RNA splicing, via transesterification reactions with bulged adenosine as nucleophile	8/550	117/9333	0.384938	0.945953	0.834683	WBGene00001808/WBGene00001999/WBGene00004187/WBGene00004698/WBGene00004700/WBGene00004896/WBGene00012896/WBGene00017605	gut-2/hrp-1/prp-8/rsp-1/rsp-3/smu-2/snrp-200/F19F10.9	8
BP	GO:0000398	mRNA splicing, via spliceosome	8/550	117/9333	0.384938	0.945953	0.834683	WBGene00001808/WBGene00001999/WBGene00004187/WBGene00004698/WBGene00004700/WBGene00004896/WBGene00012896/WBGene00017605	gut-2/hrp-1/prp-8/rsp-1/rsp-3/smu-2/snrp-200/F19F10.9	8
BP	GO:0050829	defense response to Gram-negative bacterium	7/550	101/9333	0.385602	0.946091	0.834805	WBGene00001648/WBGene00008628/WBGene00019090/WBGene00001692/WBGene00003765/WBGene00012783/WBGene00010124	goa-1/ttr-21/F59A7.2/grd-3/nlp-27/Y43C5A.3/F55G11.4	7
BP	GO:0045931	positive regulation of mitotic cell cycle	3/550	38/9333	0.38982	0.953437	0.841287	WBGene00000868/WBGene00000387/WBGene00015515	cyb-3/cdc-25.2/spdl-1	3
BP	GO:0048568	embryonic organ development	3/550	38/9333	0.38982	0.953437	0.841287	WBGene00002637/WBGene00006342/WBGene00012972	let-418/sup-37/rsa-2	3
BP	GO:0012501	programmed cell death	13/550	199/9333	0.391447	0.955917	0.843475	WBGene00000802/WBGene00000366/WBGene00011771/WBGene00020781/WBGene00000182/WBGene00000289/WBGene00000455/WBGene00004807/WBGene00006868/WBGene00000411/WBGene00003963/WBGene00004472/WBGene00002199	crt-1/cbp-1/T14G8.3/T24H7.2/arf-1.2/cam-1/ceh-34/skr-1/vab-1/cdl-1/pdi-2/rps-3/kin-15	13
BP	GO:0000375	RNA splicing, via transesterification reactions	8/550	118/9333	0.394042	0.957866	0.845195	WBGene00001808/WBGene00001999/WBGene00004187/WBGene00004698/WBGene00004700/WBGene00004896/WBGene00012896/WBGene00017605	gut-2/hrp-1/prp-8/rsp-1/rsp-3/smu-2/snrp-200/F19F10.9	8
BP	GO:0006575	cellular modified amino acid metabolic process	4/550	54/9333	0.394797	0.957866	0.845195	WBGene00012907/WBGene00003963/WBGene00001752/WBGene00001758	cpt-1/pdi-2/gst-4/gst-10	4
BP	GO:0010948	negative regulation of cell cycle process	4/550	54/9333	0.394797	0.957866	0.845195	WBGene00004807/WBGene00000257/WBGene00000275/WBGene00015515	skr-1/bmk-1/bub-1/spdl-1	4
BP	GO:0002682	regulation of immune system process	2/550	23/9333	0.396549	0.957866	0.845195	WBGene00001196/WBGene00001972	egl-30/hmg-1.2	2
BP	GO:0015718	monocarboxylic acid transport	2/550	23/9333	0.396549	0.957866	0.845195	WBGene00015202/WBGene00018411	B0478.3/F44B9.10	2
BP	GO:0050776	regulation of immune response	2/550	23/9333	0.396549	0.957866	0.845195	WBGene00001196/WBGene00001972	egl-30/hmg-1.2	2
BP	GO:1902904	negative regulation of supramolecular fiber organization	2/550	23/9333	0.396549	0.957866	0.845195	WBGene00018187/WBGene00002978	F38E9.5/lev-11	2
BP	GO:0034470	ncRNA processing	13/550	200/9333	0.398449	0.960966	0.84793	WBGene00012692/WBGene00018898/WBGene00019168/WBGene00003014/WBGene00022046/WBGene00017605/WBGene00004412/WBGene00004418/WBGene00004449/WBGene00004469/WBGene00004477/WBGene00004483/WBGene00004497	Y39B6A.33/F55F10.1/H06I04.3/lin-28/Y66H1A.4/F19F10.9/rpl-1/rpl-7/rpl-35/rps-0/rps-8/rps-14/rps-28	13
BP	GO:0009611	response to wounding	3/550	39/9333	0.406013	0.975773	0.860996	WBGene00001196/WBGene00001648/WBGene00003243	egl-30/goa-1/mig-10	3
BP	GO:0070192	chromosome organization involved in meiotic cell cycle	3/550	39/9333	0.406013	0.975773	0.860996	WBGene00000868/WBGene00001833/WBGene00000275	cyb-3/hcp-6/bub-1	3
BP	GO:0045132	meiotic chromosome segregation	6/550	87/9333	0.406996	0.975773	0.860996	WBGene00000868/WBGene00010785/WBGene00000275/WBGene00001829/WBGene00002068/WBGene00004042	cyb-3/top-2/bub-1/hcp-1/ify-1/plk-1	6
BP	GO:0044770	cell cycle phase transition	5/550	71/9333	0.408218	0.975773	0.860996	WBGene00000868/WBGene00000275/WBGene00000387/WBGene00000405/WBGene00015515	cyb-3/bub-1/cdc-25.2/cdk-1/spdl-1	5
BP	GO:0048588	developmental cell growth	5/550	71/9333	0.408218	0.975773	0.860996	WBGene00003111/WBGene00006802/WBGene00011345/WBGene00007750/WBGene00000961	mab-20/unc-69/dma-1/syg-2/dgn-1	5
BP	GO:0007187	G protein-coupled receptor signaling pathway, coupled to cyclic nucleotide second messenger	4/550	55/9333	0.408347	0.975773	0.860996	WBGene00001196/WBGene00001648/WBGene00001745/WBGene00002251	egl-30/goa-1/gsa-1/lat-1	4
BP	GO:0010629	negative regulation of gene expression	25/550	400/9333	0.409332	0.976629	0.861751	WBGene00002637/WBGene00016603/WBGene00000455/WBGene00001853/WBGene00003014/WBGene00004807/WBGene00015547/WBGene00019947/WBGene00000106/WBGene00001824/WBGene00006773/WBGene00018857/WBGene00003025/WBGene00000884/WBGene00001854/WBGene00001857/WBGene00001898/WBGene00002696/WBGene00004698/WBGene00004786/WBGene00006331/WBGene00012990/WBGene00004428/WBGene00000454/WBGene00001133	let-418/met-1/ceh-34/hil-2/lin-28/skr-1/ain-1/htz-1/alg-2/hbl-1/unc-37/stau-1/lin-40/cyn-8/hil-3/hil-6/his-24/let-504/rsp-1/sex-1/sup-26/sam-10/rpl-16/ceh-33/eat-2	25
BP	GO:0061024	membrane organization	11/550	169/9333	0.41155	0.979788	0.864538	WBGene00000301/WBGene00001186/WBGene00006836/WBGene00017419/WBGene00000039/WBGene00000875/WBGene00004042/WBGene00006804/WBGene00006816/WBGene00021921/WBGene00007200	cav-1/egl-18/unc-112/F13B9.1/acn-1/cyk-4/plk-1/unc-71/unc-84/Y55F3AM.3/vamp-8	11
BP	GO:0006259	DNA metabolic process	19/550	301/9333	0.411959	0.979788	0.864538	WBGene00006595/WBGene00006961/WBGene00001853/WBGene00001972/WBGene00007217/WBGene00003159/WBGene00010785/WBGene00000413/WBGene00001854/WBGene00001857/WBGene00001898/WBGene00001974/WBGene00003157/WBGene00003955/WBGene00004391/WBGene00004392/WBGene00004873/WBGene00012936/WBGene00004472	top-1/xnp-1/hil-2/hmg-1.2/tads-1/mcm-7/top-2/cdt-1/hil-3/hil-6/his-24/hmg-4/mcm-5/pcn-1/rnr-1/rnr-2/smc-3/Y47D3A.29/rps-3	19
BP	GO:0031345	negative regulation of cell projection organization	2/550	24/9333	0.417573	0.979788	0.864538	WBGene00001648/WBGene00003111	goa-1/mab-20	2
BP	GO:0032222	regulation of synaptic transmission, cholinergic	2/550	24/9333	0.417573	0.979788	0.864538	WBGene00001196/WBGene00001648	egl-30/goa-1	2
BP	GO:0033563	dorsal/ventral axon guidance	2/550	24/9333	0.417573	0.979788	0.864538	WBGene00006780/WBGene00004729	unc-44/sax-3	2
BP	GO:0034502	protein localization to chromosome	2/550	24/9333	0.417573	0.979788	0.864538	WBGene00000275/WBGene00015515	bub-1/spdl-1	2
BP	GO:0040010	positive regulation of growth rate	2/550	24/9333	0.417573	0.979788	0.864538	WBGene00004203/WBGene00007028	swsn-1/trr-1	2
BP	GO:0043244	regulation of protein complex disassembly	2/550	24/9333	0.417573	0.979788	0.864538	WBGene00018187/WBGene00002978	F38E9.5/lev-11	2
BP	GO:0048679	regulation of axon regeneration	2/550	24/9333	0.417573	0.979788	0.864538	WBGene00001196/WBGene00001648	egl-30/goa-1	2
BP	GO:0051961	negative regulation of nervous system development	2/550	24/9333	0.417573	0.979788	0.864538	WBGene00001648/WBGene00003111	goa-1/mab-20	2
BP	GO:0070570	regulation of neuron projection regeneration	2/550	24/9333	0.417573	0.979788	0.864538	WBGene00001196/WBGene00001648	egl-30/goa-1	2
BP	GO:0018108	peptidyl-tyrosine phosphorylation	4/550	56/9333	0.421834	0.985899	0.86993	WBGene00000289/WBGene00003150/WBGene00006868/WBGene00002199	cam-1/mbk-2/vab-1/kin-15	4
BP	GO:0045930	negative regulation of mitotic cell cycle	4/550	56/9333	0.421834	0.985899	0.86993	WBGene00010785/WBGene00000257/WBGene00000275/WBGene00015515	top-2/bmk-1/bub-1/spdl-1	4
BP	GO:0007416	synapse assembly	3/550	40/9333	0.422076	0.985899	0.86993	WBGene00003516/WBGene00007750/WBGene00012990	nab-1/syg-2/sam-10	3
BP	GO:0008380	RNA splicing	9/550	138/9333	0.426536	0.993337	0.876494	WBGene00001808/WBGene00001840/WBGene00001999/WBGene00004187/WBGene00004698/WBGene00004700/WBGene00004896/WBGene00012896/WBGene00017605	gut-2/hel-1/hrp-1/prp-8/rsp-1/rsp-3/smu-2/snrp-200/F19F10.9	9
BP	GO:0010876	lipid localization	9/550	138/9333	0.426536	0.993337	0.876494	WBGene00000164/WBGene00012255/WBGene00012256/WBGene00012257/WBGene00012261/WBGene00006926/WBGene00006930/WBGene00015202/WBGene00018411	apm-3/lpr-6/lpr-5/lpr-4/lpr-3/vit-2/vit-6/B0478.3/F44B9.10	9
BP	GO:0010638	positive regulation of organelle organization	6/550	89/9333	0.42834	0.996051	0.878888	WBGene00003930/WBGene00006836/WBGene00000868/WBGene00000405/WBGene00015515/WBGene00006787	pat-3/unc-112/cyb-3/cdk-1/spdl-1/unc-52	6
BP	GO:0040007	growth	14/550	221/9333	0.429552	0.997381	0.880062	WBGene00001169/WBGene00004855/WBGene00001168/WBGene00003111/WBGene00006780/WBGene00006802/WBGene00011345/WBGene00001064/WBGene00004203/WBGene00004698/WBGene00007750/WBGene00000961/WBGene00007028/WBGene00001133	eef-1A.2/sma-1/eef-1A.1/mab-20/unc-44/unc-69/dma-1/dpy-2/swsn-1/rsp-1/syg-2/dgn-1/trr-1/eat-2	14
BP	GO:0042127	regulation of cell proliferation	7/550	106/9333	0.434593	1	0.882372	WBGene00016405/WBGene00003902/WBGene00000865/WBGene00000868/WBGene00000863/WBGene00001328/WBGene00002199	hecd-1/pab-1/cyb-1/cyb-3/cya-1/epi-1/kin-15	7
BP	GO:0035262	gonad morphogenesis	3/550	41/9333	0.43799	1	0.882372	WBGene00006836/WBGene00004203/WBGene00000961	unc-112/swsn-1/dgn-1	3
BP	GO:0045596	negative regulation of cell differentiation	3/550	41/9333	0.43799	1	0.882372	WBGene00001648/WBGene00003111/WBGene00019947	goa-1/mab-20/htz-1	3
BP	GO:0007062	sister chromatid cohesion	2/550	25/9333	0.43822	1	0.882372	WBGene00000275/WBGene00011915	bub-1/T22C1.4	2
BP	GO:0043269	regulation of ion transport	5/550	74/9333	0.443624	1	0.882372	WBGene00001196/WBGene00014569/WBGene00019282/WBGene00006319/WBGene00003403	egl-30/bkip-1/mps-2/sup-10/mps-1	5
BP	GO:0018212	peptidyl-tyrosine modification	4/550	58/9333	0.44857	1	0.882372	WBGene00000289/WBGene00003150/WBGene00006868/WBGene00002199	cam-1/mbk-2/vab-1/kin-15	4
BP	GO:0098869	cellular oxidant detoxification	4/550	58/9333	0.44857	1	0.882372	WBGene00016700/WBGene00017968/WBGene00022743/WBGene00019846	C46A5.4/skpo-3/mlt-7/gpx-7	4
BP	GO:0007093	mitotic cell cycle checkpoint	3/550	42/9333	0.453735	1	0.882372	WBGene00010785/WBGene00000275/WBGene00015515	top-2/bub-1/spdl-1	3
BP	GO:0007271	synaptic transmission, cholinergic	3/550	42/9333	0.453735	1	0.882372	WBGene00001196/WBGene00001648/WBGene00003738	egl-30/goa-1/nid-1	3
BP	GO:1901800	positive regulation of proteasomal protein catabolic process	3/550	42/9333	0.453735	1	0.882372	WBGene00016405/WBGene00003150/WBGene00000405	hecd-1/mbk-2/cdk-1	3
BP	GO:0000726	non-recombinational repair	1/550	10/9333	0.455391	1	0.882372	WBGene00012936	Y47D3A.29	1
BP	GO:0006446	regulation of translational initiation	1/550	10/9333	0.455391	1	0.882372	WBGene00015547	ain-1	1
BP	GO:0007419	ventral cord development	1/550	10/9333	0.455391	1	0.882372	WBGene00003738	nid-1	1
BP	GO:0010286	heat acclimation	1/550	10/9333	0.455391	1	0.882372	WBGene00001758	gst-10	1
BP	GO:0016577	histone demethylation	1/550	10/9333	0.455391	1	0.882372	WBGene00017571	jmjd-3.1	1
BP	GO:0019985	translesion synthesis	1/550	10/9333	0.455391	1	0.882372	WBGene00003955	pcn-1	1
BP	GO:0030048	actin filament-based movement	1/550	10/9333	0.455391	1	0.882372	WBGene00001980	hmr-1	1
BP	GO:0030330	DNA damage response, signal transduction by p53 class mediator	1/550	10/9333	0.455391	1	0.882372	WBGene00004807	skr-1	1
BP	GO:0032527	protein exit from endoplasmic reticulum	1/550	10/9333	0.455391	1	0.882372	WBGene00017419	F13B9.1	1
BP	GO:0035088	establishment or maintenance of apical/basal cell polarity	1/550	10/9333	0.455391	1	0.882372	WBGene00001006	dlg-1	1
BP	GO:0042306	regulation of protein import into nucleus	1/550	10/9333	0.455391	1	0.882372	WBGene00001196	egl-30	1
BP	GO:0043516	regulation of DNA damage response, signal transduction by p53 class mediator	1/550	10/9333	0.455391	1	0.882372	WBGene00004807	skr-1	1
BP	GO:0043518	negative regulation of DNA damage response, signal transduction by p53 class mediator	1/550	10/9333	0.455391	1	0.882372	WBGene00004807	skr-1	1
BP	GO:0045197	establishment or maintenance of epithelial cell apical/basal polarity	1/550	10/9333	0.455391	1	0.882372	WBGene00001006	dlg-1	1
BP	GO:0047496	vesicle transport along microtubule	1/550	10/9333	0.455391	1	0.882372	WBGene00006974	zen-4	1
BP	GO:0051693	actin filament capping	1/550	10/9333	0.455391	1	0.882372	WBGene00018187	F38E9.5	1
BP	GO:0060290	transdifferentiation	1/550	10/9333	0.455391	1	0.882372	WBGene00017571	jmjd-3.1	1
BP	GO:0061245	establishment or maintenance of bipolar cell polarity	1/550	10/9333	0.455391	1	0.882372	WBGene00001006	dlg-1	1
BP	GO:0070076	histone lysine demethylation	1/550	10/9333	0.455391	1	0.882372	WBGene00017571	jmjd-3.1	1
BP	GO:0071265	L-methionine biosynthetic process	1/550	10/9333	0.455391	1	0.882372	WBGene00019489	K07E1.1	1
BP	GO:1901797	negative regulation of signal transduction by p53 class mediator	1/550	10/9333	0.455391	1	0.882372	WBGene00004807	skr-1	1
BP	GO:1901993	regulation of meiotic cell cycle phase transition	1/550	10/9333	0.455391	1	0.882372	WBGene00000387	cdc-25.2	1
BP	GO:1904491	protein localization to ciliary transition zone	1/550	10/9333	0.455391	1	0.882372	WBGene00194710	mks-2	1
BP	GO:1904589	regulation of protein import	1/550	10/9333	0.455391	1	0.882372	WBGene00001196	egl-30	1
BP	GO:1905485	positive regulation of motor neuron migration	1/550	10/9333	0.455391	1	0.882372	WBGene00000478	cfz-2	1
BP	GO:2001224	positive regulation of neuron migration	1/550	10/9333	0.455391	1	0.882372	WBGene00000478	cfz-2	1
BP	GO:0040013	negative regulation of locomotion	2/550	26/9333	0.458461	1	0.882372	WBGene00001145/WBGene00003111	eat-16/mab-20	2
BP	GO:0043901	negative regulation of multi-organism process	2/550	26/9333	0.458461	1	0.882372	WBGene00002068/WBGene00001455	ify-1/flp-12	2
BP	GO:0051446	positive regulation of meiotic cell cycle	2/550	26/9333	0.458461	1	0.882372	WBGene00000387/WBGene00000405	cdc-25.2/cdk-1	2
BP	GO:0046661	male sex differentiation	6/550	92/9333	0.460113	1	0.882372	WBGene00003964/WBGene00003111/WBGene00002081/WBGene00000039/WBGene00004219/WBGene00013038	pdi-3/mab-20/ina-1/acn-1/ptr-4/ani-1	6
BP	GO:0000075	cell cycle checkpoint	4/550	59/9333	0.461794	1	0.882372	WBGene00010785/WBGene00000275/WBGene00000413/WBGene00015515	top-2/bub-1/cdt-1/spdl-1	4
BP	GO:0032886	regulation of microtubule-based process	4/550	59/9333	0.461794	1	0.882372	WBGene00003902/WBGene00004807/WBGene00000257/WBGene00015515	pab-1/skr-1/bmk-1/spdl-1	4
BP	GO:1901987	regulation of cell cycle phase transition	4/550	59/9333	0.461794	1	0.882372	WBGene00000868/WBGene00000275/WBGene00000387/WBGene00015515	cyb-3/bub-1/cdc-25.2/spdl-1	4
BP	GO:0007218	neuropeptide signaling pathway	8/550	126/9333	0.466651	1	0.882372	WBGene00003764/WBGene00003766/WBGene00001448/WBGene00003755/WBGene00003765/WBGene00003750/WBGene00003767/WBGene00001452	nlp-26/nlp-28/flp-5/nlp-17/nlp-27/nlp-12/nlp-29/flp-9	8
BP	GO:0006898	receptor-mediated endocytosis	3/550	43/9333	0.469293	1	0.882372	WBGene00000182/WBGene00007372/WBGene00000566	arf-1.2/C06B8.7/cnt-2	3
BP	GO:0061136	regulation of proteasomal protein catabolic process	3/550	43/9333	0.469293	1	0.882372	WBGene00016405/WBGene00003150/WBGene00000405	hecd-1/mbk-2/cdk-1	3
BP	GO:1903052	positive regulation of proteolysis involved in cellular protein catabolic process	3/550	43/9333	0.469293	1	0.882372	WBGene00016405/WBGene00003150/WBGene00000405	hecd-1/mbk-2/cdk-1	3
BP	GO:0008219	cell death	14/550	227/9333	0.470036	1	0.882372	WBGene00000802/WBGene00000366/WBGene00011771/WBGene00018656/WBGene00020781/WBGene00000182/WBGene00000289/WBGene00000455/WBGene00004807/WBGene00006868/WBGene00000411/WBGene00003963/WBGene00004472/WBGene00002199	crt-1/cbp-1/T14G8.3/F49H12.5/T24H7.2/arf-1.2/cam-1/ceh-34/skr-1/vab-1/cdl-1/pdi-2/rps-3/kin-15	14
BP	GO:0033365	protein localization to organelle	14/550	227/9333	0.470036	1	0.882372	WBGene00001196/WBGene00001331/WBGene00001820/WBGene00006836/WBGene00012193/WBGene00013311/WBGene00016395/WBGene00017419/WBGene00000275/WBGene00012972/WBGene00013038/WBGene00015515/WBGene00194710/WBGene00044078	egl-30/erd-2/ham-1/unc-112/vps-25/sec-61/C34B2.10/F13B9.1/bub-1/rsa-2/ani-1/spdl-1/mks-2/tag-243	14
BP	GO:0009952	anterior/posterior pattern specification	4/550	60/9333	0.474906	1	0.882372	WBGene00003150/WBGene00002251/WBGene00000405/WBGene00006728	mbk-2/lat-1/cdk-1/ubq-2	4
BP	GO:0048582	positive regulation of post-embryonic development	4/550	60/9333	0.474906	1	0.882372	WBGene00003902/WBGene00002335/WBGene00000497/WBGene00001133	pab-1/let-60/chs-2/eat-2	4
BP	GO:0061063	positive regulation of nematode larval development	4/550	60/9333	0.474906	1	0.882372	WBGene00003902/WBGene00002335/WBGene00000497/WBGene00001133	pab-1/let-60/chs-2/eat-2	4
BP	GO:1990748	cellular detoxification	4/550	60/9333	0.474906	1	0.882372	WBGene00016700/WBGene00017968/WBGene00022743/WBGene00019846	C46A5.4/skpo-3/mlt-7/gpx-7	4
BP	GO:0006672	ceramide metabolic process	2/550	27/9333	0.478272	1	0.882372	WBGene00021095/WBGene00006505	mlt-8/lagr-1	2
BP	GO:0030111	regulation of Wnt signaling pathway	2/550	27/9333	0.478272	1	0.882372	WBGene00006773/WBGene00003252	unc-37/mig-21	2
BP	GO:0046677	response to antibiotic	2/550	27/9333	0.478272	1	0.882372	WBGene00000802/WBGene00001758	crt-1/gst-10	2
BP	GO:0006310	DNA recombination	6/550	94/9333	0.481055	1	0.882372	WBGene00001853/WBGene00001972/WBGene00010785/WBGene00001854/WBGene00001857/WBGene00001898	hil-2/hmg-1.2/top-2/hil-3/hil-6/his-24	6
BP	GO:0045786	negative regulation of cell cycle	6/550	94/9333	0.481055	1	0.882372	WBGene00004807/WBGene00010785/WBGene00000257/WBGene00000275/WBGene00000413/WBGene00015515	skr-1/top-2/bmk-1/bub-1/cdt-1/spdl-1	6
BP	GO:0010628	positive regulation of gene expression	22/550	364/9333	0.483202	1	0.882372	WBGene00000366/WBGene00001186/WBGene00001820/WBGene00001840/WBGene00001853/WBGene00001972/WBGene00003014/WBGene00006796/WBGene00020368/WBGene00018857/WBGene00000995/WBGene00001854/WBGene00001857/WBGene00001898/WBGene00001920/WBGene00001938/WBGene00004786/WBGene00012990/WBGene00000445/WBGene00004478/WBGene00044078/WBGene00001133	cbp-1/egl-18/ham-1/hel-1/hil-2/hmg-1.2/lin-28/unc-62/ast-1/stau-1/die-1/hil-3/hil-6/his-24/his-46/his-64/sex-1/sam-10/ceh-22/rps-9/tag-243/eat-2	22
BP	GO:0006475	internal protein amino acid acetylation	3/550	44/9333	0.48465	1	0.882372	WBGene00000366/WBGene00007028/WBGene00003178	cbp-1/trr-1/mec-17	3
BP	GO:0018393	internal peptidyl-lysine acetylation	3/550	44/9333	0.48465	1	0.882372	WBGene00000366/WBGene00007028/WBGene00003178	cbp-1/trr-1/mec-17	3
BP	GO:0018394	peptidyl-lysine acetylation	3/550	44/9333	0.48465	1	0.882372	WBGene00000366/WBGene00007028/WBGene00003178	cbp-1/trr-1/mec-17	3
BP	GO:0051445	regulation of meiotic cell cycle	3/550	44/9333	0.48465	1	0.882372	WBGene00000868/WBGene00000387/WBGene00000405	cyb-3/cdc-25.2/cdk-1	3
BP	GO:1903050	regulation of proteolysis involved in cellular protein catabolic process	3/550	44/9333	0.48465	1	0.882372	WBGene00016405/WBGene00003150/WBGene00000405	hecd-1/mbk-2/cdk-1	3
BP	GO:0044087	regulation of cellular component biogenesis	9/550	145/9333	0.485868	1	0.882372	WBGene00003902/WBGene00003930/WBGene00006836/WBGene00006839/WBGene00018187/WBGene00021468/WBGene00015515/WBGene00002978/WBGene00006787	pab-1/pat-3/unc-112/unc-115/F38E9.5/epg-2/spdl-1/lev-11/unc-52	9
BP	GO:0006273	lagging strand elongation	1/550	11/9333	0.487519	1	0.882372	WBGene00012936	Y47D3A.29	1
BP	GO:0006482	protein demethylation	1/550	11/9333	0.487519	1	0.882372	WBGene00017571	jmjd-3.1	1
BP	GO:0006903	vesicle targeting	1/550	11/9333	0.487519	1	0.882372	WBGene00017419	F13B9.1	1
BP	GO:0008214	protein dealkylation	1/550	11/9333	0.487519	1	0.882372	WBGene00017571	jmjd-3.1	1
BP	GO:0014057	positive regulation of acetylcholine secretion, neurotransmission	1/550	11/9333	0.487519	1	0.882372	WBGene00001196	egl-30	1
BP	GO:0019511	peptidyl-proline hydroxylation	1/550	11/9333	0.487519	1	0.882372	WBGene00003963	pdi-2	1
BP	GO:0031125	rRNA 3'-end processing	1/550	11/9333	0.487519	1	0.882372	WBGene00004469	rps-0	1
BP	GO:0031146	SCF-dependent proteasomal ubiquitin-dependent protein catabolic process	1/550	11/9333	0.487519	1	0.882372	WBGene00019993	rbx-2	1
BP	GO:0035545	determination of left/right asymmetry in nervous system	1/550	11/9333	0.487519	1	0.882372	WBGene00003252	mig-21	1
BP	GO:0048665	neuron fate specification	1/550	11/9333	0.487519	1	0.882372	WBGene00004949	sox-2	1
BP	GO:0051091	positive regulation of DNA-binding transcription factor activity	1/550	11/9333	0.487519	1	0.882372	WBGene00044078	tag-243	1
BP	GO:0051305	chromosome movement towards spindle pole	1/550	11/9333	0.487519	1	0.882372	WBGene00015515	spdl-1	1
BP	GO:0051954	positive regulation of amine transport	1/550	11/9333	0.487519	1	0.882372	WBGene00001196	egl-30	1
BP	GO:0071218	cellular response to misfolded protein	1/550	11/9333	0.487519	1	0.882372	WBGene00018604	uggt-1	1
BP	GO:0071428	rRNA-containing ribonucleoprotein complex export from nucleus	1/550	11/9333	0.487519	1	0.882372	WBGene00004469	rps-0	1
BP	GO:0099518	vesicle cytoskeletal trafficking	1/550	11/9333	0.487519	1	0.882372	WBGene00006974	zen-4	1
BP	GO:1901796	regulation of signal transduction by p53 class mediator	1/550	11/9333	0.487519	1	0.882372	WBGene00004807	skr-1	1
BP	GO:1904747	positive regulation of apoptotic process involved in development	1/550	11/9333	0.487519	1	0.882372	WBGene00000455	ceh-34	1
BP	GO:1905483	regulation of motor neuron migration	1/550	11/9333	0.487519	1	0.882372	WBGene00000478	cfz-2	1
BP	GO:1905489	regulation of sensory neuron axon guidance	1/550	11/9333	0.487519	1	0.882372	WBGene00004729	sax-3	1
BP	GO:2001025	positive regulation of response to drug	1/550	11/9333	0.487519	1	0.882372	WBGene00001196	egl-30	1
BP	GO:0045862	positive regulation of proteolysis	4/550	61/9333	0.487895	1	0.882372	WBGene00016405/WBGene00003150/WBGene00000405/WBGene00001328	hecd-1/mbk-2/cdk-1/epi-1	4
BP	GO:0007638	mechanosensory behavior	2/550	28/9333	0.497633	1	0.882372	WBGene00004896/WBGene00003403	smu-2/mps-1	2
BP	GO:0019722	calcium-mediated signaling	2/550	28/9333	0.497633	1	0.882372	WBGene00003516/WBGene00006583	nab-1/tnc-2	2
BP	GO:0048557	embryonic digestive tract morphogenesis	2/550	28/9333	0.497633	1	0.882372	WBGene00002637/WBGene00006342	let-418/sup-37	2
BP	GO:0050921	positive regulation of chemotaxis	2/550	28/9333	0.497633	1	0.882372	WBGene00003738/WBGene00000079	nid-1/adr-1	2
BP	GO:0061077	chaperone-mediated protein folding	2/550	28/9333	0.497633	1	0.882372	WBGene00002007/WBGene00000884	hsp-3/cyn-8	2
BP	GO:1903034	regulation of response to wounding	2/550	28/9333	0.497633	1	0.882372	WBGene00001196/WBGene00001648	egl-30/goa-1	2
BP	GO:0008356	asymmetric cell division	3/550	45/9333	0.499791	1	0.882372	WBGene00000289/WBGene00001820/WBGene00000566	cam-1/ham-1/cnt-2	3
BP	GO:0010942	positive regulation of cell death	4/550	62/9333	0.500751	1	0.882372	WBGene00000366/WBGene00000455/WBGene00004807/WBGene00004472	cbp-1/ceh-34/skr-1/rps-3	4
BP	GO:1990138	neuron projection extension	4/550	62/9333	0.500751	1	0.882372	WBGene00003111/WBGene00006802/WBGene00011345/WBGene00000961	mab-20/unc-69/dma-1/dgn-1	4
BP	GO:0019932	second-messenger-mediated signaling	4/550	63/9333	0.513466	1	0.882372	WBGene00001745/WBGene00002251/WBGene00003516/WBGene00006583	gsa-1/lat-1/nab-1/tnc-2	4
BP	GO:0098754	detoxification	4/550	63/9333	0.513466	1	0.882372	WBGene00016700/WBGene00017968/WBGene00022743/WBGene00019846	C46A5.4/skpo-3/mlt-7/gpx-7	4
BP	GO:0000381	regulation of alternative mRNA splicing, via spliceosome	2/550	29/9333	0.516529	1	0.882372	WBGene00004700/WBGene00004896	rsp-3/smu-2	2
BP	GO:0031647	regulation of protein stability	2/550	29/9333	0.516529	1	0.882372	WBGene00004807/WBGene00002068	skr-1/ify-1	2
BP	GO:1901991	negative regulation of mitotic cell cycle phase transition	2/550	29/9333	0.516529	1	0.882372	WBGene00000275/WBGene00015515	bub-1/spdl-1	2
BP	GO:0051726	regulation of cell cycle	14/550	234/9333	0.516726	1	0.882372	WBGene00003902/WBGene00004807/WBGene00000865/WBGene00000868/WBGene00010785/WBGene00000257/WBGene00000275/WBGene00000387/WBGene00000405/WBGene00000413/WBGene00000863/WBGene00004042/WBGene00006974/WBGene00015515	pab-1/skr-1/cyb-1/cyb-3/top-2/bmk-1/bub-1/cdc-25.2/cdk-1/cdt-1/cya-1/plk-1/zen-4/spdl-1	14
BP	GO:0000731	DNA synthesis involved in DNA repair	1/550	12/9333	0.517756	1	0.882372	WBGene00003955	pcn-1	1
BP	GO:0006298	mismatch repair	1/550	12/9333	0.517756	1	0.882372	WBGene00003955	pcn-1	1
BP	GO:0006613	cotranslational protein targeting to membrane	1/550	12/9333	0.517756	1	0.882372	WBGene00013311	sec-61	1
BP	GO:0006614	SRP-dependent cotranslational protein targeting to membrane	1/550	12/9333	0.517756	1	0.882372	WBGene00013311	sec-61	1
BP	GO:0006941	striated muscle contraction	1/550	12/9333	0.517756	1	0.882372	WBGene00006589	tnt-4	1
BP	GO:0007368	determination of left/right symmetry	1/550	12/9333	0.517756	1	0.882372	WBGene00003252	mig-21	1
BP	GO:0007506	gonadal mesoderm development	1/550	12/9333	0.517756	1	0.882372	WBGene00003218	mep-1	1
BP	GO:0009799	specification of symmetry	1/550	12/9333	0.517756	1	0.882372	WBGene00003252	mig-21	1
BP	GO:0009855	determination of bilateral symmetry	1/550	12/9333	0.517756	1	0.882372	WBGene00003252	mig-21	1
BP	GO:0014056	regulation of acetylcholine secretion, neurotransmission	1/550	12/9333	0.517756	1	0.882372	WBGene00001196	egl-30	1
BP	GO:0016074	snoRNA metabolic process	1/550	12/9333	0.517756	1	0.882372	WBGene00022046	Y66H1A.4	1
BP	GO:0030155	regulation of cell adhesion	1/550	12/9333	0.517756	1	0.882372	WBGene00003111	mab-20	1
BP	GO:0030536	larval feeding behavior	1/550	12/9333	0.517756	1	0.882372	WBGene00001133	eat-2	1
BP	GO:0032228	regulation of synaptic transmission, GABAergic	1/550	12/9333	0.517756	1	0.882372	WBGene00002081	ina-1	1
BP	GO:0032370	positive regulation of lipid transport	1/550	12/9333	0.517756	1	0.882372	WBGene00006930	vit-6	1
BP	GO:0034607	turning behavior involved in mating	1/550	12/9333	0.517756	1	0.882372	WBGene00001455	flp-12	1
BP	GO:0035178	turning behavior	1/550	12/9333	0.517756	1	0.882372	WBGene00001455	flp-12	1
BP	GO:0043271	negative regulation of ion transport	1/550	12/9333	0.517756	1	0.882372	WBGene00003403	mps-1	1
BP	GO:0045324	late endosome to vacuole transport	1/550	12/9333	0.517756	1	0.882372	WBGene00012193	vps-25	1
BP	GO:0045836	positive regulation of meiotic nuclear division	1/550	12/9333	0.517756	1	0.882372	WBGene00000405	cdk-1	1
BP	GO:0046579	positive regulation of Ras protein signal transduction	1/550	12/9333	0.517756	1	0.882372	WBGene00044078	tag-243	1
BP	GO:0046887	positive regulation of hormone secretion	1/550	12/9333	0.517756	1	0.882372	WBGene00001196	egl-30	1
BP	GO:0048663	neuron fate commitment	1/550	12/9333	0.517756	1	0.882372	WBGene00004949	sox-2	1
BP	GO:0051017	actin filament bundle assembly	1/550	12/9333	0.517756	1	0.882372	WBGene00013038	ani-1	1
BP	GO:0051057	positive regulation of small GTPase mediated signal transduction	1/550	12/9333	0.517756	1	0.882372	WBGene00044078	tag-243	1
BP	GO:0061572	actin filament bundle organization	1/550	12/9333	0.517756	1	0.882372	WBGene00013038	ani-1	1
BP	GO:0097374	sensory neuron axon guidance	1/550	12/9333	0.517756	1	0.882372	WBGene00004729	sax-3	1
BP	GO:2001222	regulation of neuron migration	1/550	12/9333	0.517756	1	0.882372	WBGene00000478	cfz-2	1
BP	GO:0032984	protein-containing complex disassembly	4/550	64/9333	0.52603	1	0.882372	WBGene00003150/WBGene00018187/WBGene00007042/WBGene00002978	mbk-2/F38E9.5/pbrm-1/lev-11	4
BP	GO:0097237	cellular response to toxic substance	4/550	64/9333	0.52603	1	0.882372	WBGene00016700/WBGene00017968/WBGene00022743/WBGene00019846	C46A5.4/skpo-3/mlt-7/gpx-7	4
BP	GO:0009948	anterior/posterior axis specification	3/550	47/9333	0.529375	1	0.882372	WBGene00003150/WBGene00000405/WBGene00006728	mbk-2/cdk-1/ubq-2	3
BP	GO:0010970	transport along microtubule	3/550	47/9333	0.529375	1	0.882372	WBGene00001007/WBGene00006816/WBGene00006974	dli-1/unc-84/zen-4	3
BP	GO:0030421	defecation	3/550	47/9333	0.529375	1	0.882372	WBGene00000802/WBGene00001196/WBGene00001745	crt-1/egl-30/gsa-1	3
BP	GO:0099111	microtubule-based transport	3/550	47/9333	0.529375	1	0.882372	WBGene00001007/WBGene00006816/WBGene00006974	dli-1/unc-84/zen-4	3
BP	GO:0019725	cellular homeostasis	10/550	168/9333	0.534005	1	0.882372	WBGene00003964/WBGene00003930/WBGene00006836/WBGene00015168/WBGene00022836/WBGene00001045/WBGene00015752/WBGene00003963/WBGene00006494/WBGene00006787	pdi-3/pat-3/unc-112/pdi-6/ZK973.11/dnj-27/C14B9.2/pdi-2/hke-4.2/unc-52	10
BP	GO:0000380	alternative mRNA splicing, via spliceosome	2/550	30/9333	0.534948	1	0.882372	WBGene00004700/WBGene00004896	rsp-3/smu-2	2
BP	GO:0005976	polysaccharide metabolic process	2/550	30/9333	0.534948	1	0.882372	WBGene00019154/WBGene00000503	glf-1/cht-1	2
BP	GO:0007351	tripartite regional subdivision	2/550	30/9333	0.534948	1	0.882372	WBGene00003150/WBGene00000405	mbk-2/cdk-1	2
BP	GO:0008595	anterior/posterior axis specification, embryo	2/550	30/9333	0.534948	1	0.882372	WBGene00003150/WBGene00000405	mbk-2/cdk-1	2
BP	GO:0010721	negative regulation of cell development	2/550	30/9333	0.534948	1	0.882372	WBGene00001648/WBGene00003111	goa-1/mab-20	2
BP	GO:1901988	negative regulation of cell cycle phase transition	2/550	30/9333	0.534948	1	0.882372	WBGene00000275/WBGene00015515	bub-1/spdl-1	2
BP	GO:2001020	regulation of response to DNA damage stimulus	2/550	30/9333	0.534948	1	0.882372	WBGene00004807/WBGene00004472	skr-1/rps-3	2
BP	GO:1903364	positive regulation of cellular protein catabolic process	3/550	48/9333	0.543796	1	0.882372	WBGene00016405/WBGene00003150/WBGene00000405	hecd-1/mbk-2/cdk-1	3
BP	GO:0016049	cell growth	5/550	83/9333	0.54577	1	0.882372	WBGene00003111/WBGene00006802/WBGene00011345/WBGene00007750/WBGene00000961	mab-20/unc-69/dma-1/syg-2/dgn-1	5
BP	GO:0000076	DNA replication checkpoint	1/550	13/9333	0.546211	1	0.882372	WBGene00000413	cdt-1	1
BP	GO:0006376	mRNA splice site selection	1/550	13/9333	0.546211	1	0.882372	WBGene00004700	rsp-3	1
BP	GO:0006555	methionine metabolic process	1/550	13/9333	0.546211	1	0.882372	WBGene00019489	K07E1.1	1
BP	GO:0006900	vesicle budding from membrane	1/550	13/9333	0.546211	1	0.882372	WBGene00017419	F13B9.1	1
BP	GO:0009086	methionine biosynthetic process	1/550	13/9333	0.546211	1	0.882372	WBGene00019489	K07E1.1	1
BP	GO:0014055	acetylcholine secretion, neurotransmission	1/550	13/9333	0.546211	1	0.882372	WBGene00001196	egl-30	1
BP	GO:0018126	protein hydroxylation	1/550	13/9333	0.546211	1	0.882372	WBGene00003963	pdi-2	1
BP	GO:0030178	negative regulation of Wnt signaling pathway	1/550	13/9333	0.546211	1	0.882372	WBGene00006773	unc-37	1
BP	GO:0031167	rRNA methylation	1/550	13/9333	0.546211	1	0.882372	WBGene00019168	H06I04.3	1
BP	GO:0031644	regulation of neurological system process	1/550	13/9333	0.546211	1	0.882372	WBGene00015354	snet-1	1
BP	GO:0035567	non-canonical Wnt signaling pathway	1/550	13/9333	0.546211	1	0.882372	WBGene00000478	cfz-2	1
BP	GO:0046822	regulation of nucleocytoplasmic transport	1/550	13/9333	0.546211	1	0.882372	WBGene00001196	egl-30	1
BP	GO:0051642	centrosome localization	1/550	13/9333	0.546211	1	0.882372	WBGene00002068	ify-1	1
BP	GO:0061526	acetylcholine secretion	1/550	13/9333	0.546211	1	0.882372	WBGene00001196	egl-30	1
BP	GO:0061842	microtubule organizing center localization	1/550	13/9333	0.546211	1	0.882372	WBGene00002068	ify-1	1
BP	GO:0070988	demethylation	1/550	13/9333	0.546211	1	0.882372	WBGene00017571	jmjd-3.1	1
BP	GO:0072666	establishment of protein localization to vacuole	1/550	13/9333	0.546211	1	0.882372	WBGene00012193	vps-25	1
BP	GO:1900182	positive regulation of protein localization to nucleus	1/550	13/9333	0.546211	1	0.882372	WBGene00001196	egl-30	1
BP	GO:1902101	positive regulation of metaphase/anaphase transition of cell cycle	1/550	13/9333	0.546211	1	0.882372	WBGene00000868	cyb-3	1
BP	GO:0006414	translational elongation	2/550	31/9333	0.552879	1	0.882372	WBGene00001169/WBGene00001168	eef-1A.2/eef-1A.1	2
BP	GO:0006487	protein N-linked glycosylation	2/550	31/9333	0.552879	1	0.882372	WBGene00018604/WBGene00020437	uggt-1/stt-3	2
BP	GO:0008643	carbohydrate transport	2/550	31/9333	0.552879	1	0.882372	WBGene00012293/WBGene00009876	W06A7.4/F49C12.6	2
BP	GO:0009066	aspartate family amino acid metabolic process	2/550	31/9333	0.552879	1	0.882372	WBGene00019489/WBGene00003816	K07E1.1/asns-1	2
BP	GO:0010212	response to ionizing radiation	2/550	31/9333	0.552879	1	0.882372	WBGene00014173/WBGene00011668	ZK970.7/clec-47	2
BP	GO:0031050	dsRNA processing	2/550	31/9333	0.552879	1	0.882372	WBGene00003014/WBGene00000106	lin-28/alg-2	2
BP	GO:0048846	axon extension involved in axon guidance	2/550	31/9333	0.552879	1	0.882372	WBGene00003111/WBGene00000961	mab-20/dgn-1	2
BP	GO:0070482	response to oxygen levels	2/550	31/9333	0.552879	1	0.882372	WBGene00011771/WBGene00020781	T14G8.3/T24H7.2	2
BP	GO:0070918	production of small RNA involved in gene silencing by RNA	2/550	31/9333	0.552879	1	0.882372	WBGene00003014/WBGene00000106	lin-28/alg-2	2
BP	GO:1902284	neuron projection extension involved in neuron projection guidance	2/550	31/9333	0.552879	1	0.882372	WBGene00003111/WBGene00000961	mab-20/dgn-1	2
BP	GO:0007588	excretion	3/550	49/9333	0.557957	1	0.882372	WBGene00000802/WBGene00001196/WBGene00001745	crt-1/egl-30/gsa-1	3
BP	GO:0009966	regulation of signal transduction	22/550	379/9333	0.56216	1	0.882372	WBGene00001081/WBGene00011771/WBGene00016405/WBGene00020781/WBGene00000289/WBGene00001145/WBGene00003930/WBGene00004807/WBGene00011892/WBGene00001745/WBGene00001561/WBGene00006773/WBGene00006868/WBGene00003963/WBGene00000482/WBGene00004472/WBGene00002103/WBGene00002199/WBGene00003252/WBGene00020722/WBGene00044078/WBGene00003891	dpy-22/T14G8.3/hecd-1/T24H7.2/cam-1/eat-16/pat-3/skr-1/T21C9.4/gsa-1/gei-4/unc-37/vab-1/pdi-2/chd-3/rps-3/ins-20/kin-15/mig-21/T23B12.8/tag-243/osm-11	22
BP	GO:1901136	carbohydrate derivative catabolic process	4/550	67/9333	0.562742	1	0.882372	WBGene00021095/WBGene00000503/WBGene00007425/WBGene00020270	mlt-8/cht-1/C08B6.4/T05H4.7	4
BP	GO:0040008	regulation of growth	10/550	172/9333	0.564525	1	0.882372	WBGene00004855/WBGene00003111/WBGene00006780/WBGene00006802/WBGene00011345/WBGene00001064/WBGene00004203/WBGene00004698/WBGene00007028/WBGene00001133	sma-1/mab-20/unc-44/unc-69/dma-1/dpy-2/swsn-1/rsp-1/trr-1/eat-2	10
BP	GO:0016458	gene silencing	7/550	120/9333	0.566728	1	0.882372	WBGene00001853/WBGene00003014/WBGene00000106/WBGene00018857/WBGene00001854/WBGene00001857/WBGene00001898	hil-2/lin-28/alg-2/stau-1/hil-3/hil-6/his-24	7
BP	GO:0000578	embryonic axis specification	2/550	32/9333	0.570316	1	0.882372	WBGene00003150/WBGene00000405	mbk-2/cdk-1	2
BP	GO:0048562	embryonic organ morphogenesis	2/550	32/9333	0.570316	1	0.882372	WBGene00002637/WBGene00006342	let-418/sup-37	2
BP	GO:0050832	defense response to fungus	2/550	32/9333	0.570316	1	0.882372	WBGene00044900/WBGene00003767	cnc-11/nlp-29	2
BP	GO:0071897	DNA biosynthetic process	2/550	32/9333	0.570316	1	0.882372	WBGene00003955/WBGene00012936	pcn-1/Y47D3A.29	2
BP	GO:0040018	positive regulation of multicellular organism growth	3/550	50/9333	0.571851	1	0.882372	WBGene00004855/WBGene00006780/WBGene00004203	sma-1/unc-44/swsn-1	3
BP	GO:0000271	polysaccharide biosynthetic process	1/550	14/9333	0.572991	1	0.882372	WBGene00019154	glf-1	1
BP	GO:0001522	pseudouridine synthesis	1/550	14/9333	0.572991	1	0.882372	WBGene00022046	Y66H1A.4	1
BP	GO:0006282	regulation of DNA repair	1/550	14/9333	0.572991	1	0.882372	WBGene00004472	rps-3	1
BP	GO:0006301	postreplication repair	1/550	14/9333	0.572991	1	0.882372	WBGene00003955	pcn-1	1
BP	GO:0006687	glycosphingolipid metabolic process	1/550	14/9333	0.572991	1	0.882372	WBGene00021095	mlt-8	1
BP	GO:0007274	neuromuscular synaptic transmission	1/550	14/9333	0.572991	1	0.882372	WBGene00001133	eat-2	1
BP	GO:0007417	central nervous system development	1/550	14/9333	0.572991	1	0.882372	WBGene00003738	nid-1	1
BP	GO:0007586	digestion	1/550	14/9333	0.572991	1	0.882372	WBGene00016670	ilys-3	1
BP	GO:0008088	axo-dendritic transport	1/550	14/9333	0.572991	1	0.882372	WBGene00001007	dli-1	1
BP	GO:0010824	regulation of centrosome duplication	1/550	14/9333	0.572991	1	0.882372	WBGene00004807	skr-1	1
BP	GO:0010952	positive regulation of peptidase activity	1/550	14/9333	0.572991	1	0.882372	WBGene00001328	epi-1	1
BP	GO:0030517	negative regulation of axon extension	1/550	14/9333	0.572991	1	0.882372	WBGene00003111	mab-20	1
BP	GO:0032509	endosome transport via multivesicular body sorting pathway	1/550	14/9333	0.572991	1	0.882372	WBGene00012193	vps-25	1
BP	GO:0033692	cellular polysaccharide biosynthetic process	1/550	14/9333	0.572991	1	0.882372	WBGene00019154	glf-1	1
BP	GO:0042542	response to hydrogen peroxide	1/550	14/9333	0.572991	1	0.882372	WBGene00001758	gst-10	1
BP	GO:0044771	meiotic cell cycle phase transition	1/550	14/9333	0.572991	1	0.882372	WBGene00000387	cdc-25.2	1
BP	GO:0046883	regulation of hormone secretion	1/550	14/9333	0.572991	1	0.882372	WBGene00001196	egl-30	1
BP	GO:0060378	regulation of brood size	1/550	14/9333	0.572991	1	0.882372	WBGene00001133	eat-2	1
BP	GO:0071985	multivesicular body sorting pathway	1/550	14/9333	0.572991	1	0.882372	WBGene00012193	vps-25	1
BP	GO:1901068	guanosine-containing compound metabolic process	1/550	14/9333	0.572991	1	0.882372	WBGene00001006	dlg-1	1
BP	GO:0000122	negative regulation of transcription by RNA polymerase II	6/550	104/9333	0.581153	1	0.882372	WBGene00002637/WBGene00016603/WBGene00001824/WBGene00003025/WBGene00000884/WBGene00004786	let-418/met-1/hbl-1/lin-40/cyn-8/sex-1	6
BP	GO:0006417	regulation of translation	6/550	104/9333	0.581153	1	0.882372	WBGene00006796/WBGene00015547/WBGene00004698/WBGene00006331/WBGene00004428/WBGene00004478	unc-62/ain-1/rsp-1/sup-26/rpl-16/rps-9	6
BP	GO:0034248	regulation of cellular amide metabolic process	6/550	104/9333	0.581153	1	0.882372	WBGene00006796/WBGene00015547/WBGene00004698/WBGene00006331/WBGene00004428/WBGene00004478	unc-62/ain-1/rsp-1/sup-26/rpl-16/rps-9	6
BP	GO:0009755	hormone-mediated signaling pathway	3/550	51/9333	0.585471	1	0.882372	WBGene00003637/WBGene00004786/WBGene00020722	nhr-47/sex-1/T23B12.8	3
BP	GO:0030705	cytoskeleton-dependent intracellular transport	3/550	51/9333	0.585471	1	0.882372	WBGene00001007/WBGene00006816/WBGene00006974	dli-1/unc-84/zen-4	3
BP	GO:1903362	regulation of cellular protein catabolic process	3/550	51/9333	0.585471	1	0.882372	WBGene00016405/WBGene00003150/WBGene00000405	hecd-1/mbk-2/cdk-1	3
BP	GO:0042493	response to drug	10/550	175/9333	0.586869	1	0.882372	WBGene00000802/WBGene00001196/WBGene00001648/WBGene00018304/WBGene00011699/WBGene00015042/WBGene00010589/WBGene00015043/WBGene00015044/WBGene00001758	crt-1/egl-30/goa-1/agr-1/cyp-34A2/cyp-34A7/cyp-33D1/cyp-34A8/cyp-34A9/gst-10	10
BP	GO:0010506	regulation of autophagy	2/550	33/9333	0.587255	1	0.882372	WBGene00003954/WBGene00021468	pcm-1/epg-2	2
BP	GO:0019935	cyclic-nucleotide-mediated signaling	2/550	33/9333	0.587255	1	0.882372	WBGene00001745/WBGene00002251	gsa-1/lat-1	2
BP	GO:0048024	regulation of mRNA splicing, via spliceosome	2/550	33/9333	0.587255	1	0.882372	WBGene00004700/WBGene00004896	rsp-3/smu-2	2
BP	GO:0051223	regulation of protein transport	2/550	33/9333	0.587255	1	0.882372	WBGene00001196/WBGene00017419	egl-30/F13B9.1	2
BP	GO:2000242	negative regulation of reproductive process	2/550	33/9333	0.587255	1	0.882372	WBGene00002068/WBGene00001455	ify-1/flp-12	2
BP	GO:0007267	cell-cell signaling	19/550	333/9333	0.593175	1	0.882372	WBGene00000289/WBGene00001006/WBGene00001145/WBGene00001196/WBGene00001648/WBGene00001972/WBGene00008779/WBGene00022283/WBGene00002081/WBGene00006773/WBGene00003738/WBGene00007750/WBGene00000478/WBGene00001692/WBGene00003252/WBGene00000050/WBGene00000233/WBGene00001133/WBGene00017544	cam-1/dlg-1/eat-16/egl-30/goa-1/hmg-1.2/F14B4.1/lgc-27/ina-1/unc-37/nid-1/syg-2/cfz-2/grd-3/mig-21/acr-11/avr-15/eat-2/lgc-6	19
BP	GO:0050804	modulation of chemical synaptic transmission	4/550	70/9333	0.597849	1	0.882372	WBGene00001145/WBGene00001196/WBGene00001648/WBGene00002081	eat-16/egl-30/goa-1/ina-1	4
BP	GO:0099177	regulation of trans-synaptic signaling	4/550	70/9333	0.597849	1	0.882372	WBGene00001145/WBGene00001196/WBGene00001648/WBGene00002081	eat-16/egl-30/goa-1/ina-1	4
BP	GO:0000387	spliceosomal snRNP assembly	1/550	15/9333	0.598193	1	0.882372	WBGene00004187	prp-8	1
BP	GO:0006541	glutamine metabolic process	1/550	15/9333	0.598193	1	0.882372	WBGene00003816	asns-1	1
BP	GO:0007028	cytoplasm organization	1/550	15/9333	0.598193	1	0.882372	WBGene00003150	mbk-2	1
BP	GO:0007029	endoplasmic reticulum organization	1/550	15/9333	0.598193	1	0.882372	WBGene00017419	F13B9.1	1
BP	GO:0007308	oocyte construction	1/550	15/9333	0.598193	1	0.882372	WBGene00003150	mbk-2	1
BP	GO:0007309	oocyte axis specification	1/550	15/9333	0.598193	1	0.882372	WBGene00003150	mbk-2	1
BP	GO:0007314	oocyte anterior/posterior axis specification	1/550	15/9333	0.598193	1	0.882372	WBGene00003150	mbk-2	1
BP	GO:0007315	pole plasm assembly	1/550	15/9333	0.598193	1	0.882372	WBGene00003150	mbk-2	1
BP	GO:0008358	maternal determination of anterior/posterior axis, embryo	1/550	15/9333	0.598193	1	0.882372	WBGene00003150	mbk-2	1
BP	GO:0010771	negative regulation of cell morphogenesis involved in differentiation	1/550	15/9333	0.598193	1	0.882372	WBGene00003111	mab-20	1
BP	GO:0016575	histone deacetylation	1/550	15/9333	0.598193	1	0.882372	WBGene00003025	lin-40	1
BP	GO:0018198	peptidyl-cysteine modification	1/550	15/9333	0.598193	1	0.882372	WBGene00022836	ZK973.11	1
BP	GO:0030719	P granule organization	1/550	15/9333	0.598193	1	0.882372	WBGene00003150	mbk-2	1
BP	GO:0030837	negative regulation of actin filament polymerization	1/550	15/9333	0.598193	1	0.882372	WBGene00018187	F38E9.5	1
BP	GO:0032368	regulation of lipid transport	1/550	15/9333	0.598193	1	0.882372	WBGene00006930	vit-6	1
BP	GO:0046879	hormone secretion	1/550	15/9333	0.598193	1	0.882372	WBGene00001196	egl-30	1
BP	GO:0048863	stem cell differentiation	1/550	15/9333	0.598193	1	0.882372	WBGene00003111	mab-20	1
BP	GO:0050771	negative regulation of axonogenesis	1/550	15/9333	0.598193	1	0.882372	WBGene00003111	mab-20	1
BP	GO:0060282	positive regulation of oocyte development	1/550	15/9333	0.598193	1	0.882372	WBGene00001745	gsa-1	1
BP	GO:0072665	protein localization to vacuole	1/550	15/9333	0.598193	1	0.882372	WBGene00012193	vps-25	1
BP	GO:1905486	regulation of anterior/posterior axon guidance	1/550	15/9333	0.598193	1	0.882372	WBGene00003738	nid-1	1
BP	GO:1905488	positive regulation of anterior/posterior axon guidance	1/550	15/9333	0.598193	1	0.882372	WBGene00003738	nid-1	1
BP	GO:1905881	positive regulation of oogenesis	1/550	15/9333	0.598193	1	0.882372	WBGene00001745	gsa-1	1
BP	GO:2000785	regulation of autophagosome assembly	1/550	15/9333	0.598193	1	0.882372	WBGene00021468	epg-2	1
BP	GO:0032870	cellular response to hormone stimulus	5/550	88/9333	0.598518	1	0.882372	WBGene00001648/WBGene00003637/WBGene00018304/WBGene00004786/WBGene00020722	goa-1/nhr-47/agr-1/sex-1/T23B12.8	5
BP	GO:0030100	regulation of endocytosis	3/550	52/9333	0.598812	1	0.882372	WBGene00000182/WBGene00006836/WBGene00000566	arf-1.2/unc-112/cnt-2	3
BP	GO:1901700	response to oxygen-containing compound	6/550	106/9333	0.59999	1	0.882372	WBGene00000802/WBGene00001648/WBGene00018304/WBGene00012255/WBGene00012257/WBGene00001758	crt-1/goa-1/agr-1/lpr-6/lpr-4/gst-10	6
BP	GO:0017144	drug metabolic process	16/550	282/9333	0.600232	1	0.882372	WBGene00000503/WBGene00010573/WBGene00010419/WBGene00007425/WBGene00004156/WBGene00011699/WBGene00015042/WBGene00019489/WBGene00010589/WBGene00015043/WBGene00015044/WBGene00000497/WBGene00008449/WBGene00019756/WBGene00020270/WBGene00020421	cht-1/K04H4.2/H28O16.1/C08B6.4/pqn-74/cyp-34A2/cyp-34A7/K07E1.1/cyp-33D1/cyp-34A8/cyp-34A9/chs-2/E01G6.1/M03E7.4/T05H4.7/T10E10.4	16
BP	GO:0007350	blastoderm segmentation	2/550	34/9333	0.603694	1	0.882372	WBGene00003150/WBGene00000405	mbk-2/cdk-1	2
BP	GO:0008306	associative learning	2/550	34/9333	0.603694	1	0.882372	WBGene00002335/WBGene00015354	let-60/snet-1	2
BP	GO:0010770	positive regulation of cell morphogenesis involved in differentiation	2/550	34/9333	0.603694	1	0.882372	WBGene00011345/WBGene00003738	dma-1/nid-1	2
BP	GO:0036503	ERAD pathway	2/550	34/9333	0.603694	1	0.882372	WBGene00002007/WBGene00018604	hsp-3/uggt-1	2
BP	GO:0040014	regulation of multicellular organism growth	5/550	89/9333	0.608648	1	0.882372	WBGene00004855/WBGene00006780/WBGene00001064/WBGene00004203/WBGene00001133	sma-1/unc-44/dpy-2/swsn-1/eat-2	5
BP	GO:0006473	protein acetylation	3/550	53/9333	0.611869	1	0.882372	WBGene00000366/WBGene00007028/WBGene00003178	cbp-1/trr-1/mec-17	3
BP	GO:0006479	protein methylation	3/550	53/9333	0.611869	1	0.882372	WBGene00016603/WBGene00003954/WBGene00004781	met-1/pcm-1/set-1	3
BP	GO:0008213	protein alkylation	3/550	53/9333	0.611869	1	0.882372	WBGene00016603/WBGene00003954/WBGene00004781	met-1/pcm-1/set-1	3
BP	GO:0009725	response to hormone	5/550	90/9333	0.618629	1	0.882372	WBGene00001648/WBGene00003637/WBGene00018304/WBGene00004786/WBGene00020722	goa-1/nhr-47/agr-1/sex-1/T23B12.8	5
BP	GO:0030833	regulation of actin filament polymerization	2/550	35/9333	0.619633	1	0.882372	WBGene00018187/WBGene00002978	F38E9.5/lev-11	2
BP	GO:0051261	protein depolymerization	2/550	35/9333	0.619633	1	0.882372	WBGene00018187/WBGene00002978	F38E9.5/lev-11	2
BP	GO:0060079	excitatory postsynaptic potential	2/550	35/9333	0.619633	1	0.882372	WBGene00000050/WBGene00001133	acr-11/eat-2	2
BP	GO:0019941	modification-dependent protein catabolic process	12/550	215/9333	0.620019	1	0.882372	WBGene00002007/WBGene00016405/WBGene00003150/WBGene00004807/WBGene00004827/WBGene00012193/WBGene00006727/WBGene00000405/WBGene00019993/WBGene00006725/WBGene00006728/WBGene00004811	hsp-3/hecd-1/mbk-2/skr-1/skr-21/vps-25/ubq-1/cdk-1/rbx-2/ubl-1/ubq-2/skr-5	12
BP	GO:0044089	positive regulation of cellular component biogenesis	4/550	72/9333	0.620294	1	0.882372	WBGene00003930/WBGene00006836/WBGene00015515/WBGene00006787	pat-3/unc-112/spdl-1/unc-52	4
BP	GO:0000712	resolution of meiotic recombination intermediates	1/550	16/9333	0.621909	1	0.882372	WBGene00010785	top-2	1
BP	GO:0001956	positive regulation of neurotransmitter secretion	1/550	16/9333	0.621909	1	0.882372	WBGene00001196	egl-30	1
BP	GO:0009794	regulation of mitotic cell cycle, embryonic	1/550	16/9333	0.621909	1	0.882372	WBGene00003902	pab-1	1
BP	GO:0009949	polarity specification of anterior/posterior axis	1/550	16/9333	0.621909	1	0.882372	WBGene00006728	ubq-2	1
BP	GO:0030301	cholesterol transport	1/550	16/9333	0.621909	1	0.882372	WBGene00006930	vit-6	1
BP	GO:0030537	larval behavior	1/550	16/9333	0.621909	1	0.882372	WBGene00001133	eat-2	1
BP	GO:0040039	inductive cell migration	1/550	16/9333	0.621909	1	0.882372	WBGene00000961	dgn-1	1
BP	GO:0043270	positive regulation of ion transport	1/550	16/9333	0.621909	1	0.882372	WBGene00001196	egl-30	1
BP	GO:0044088	regulation of vacuole organization	1/550	16/9333	0.621909	1	0.882372	WBGene00021468	epg-2	1
BP	GO:0048680	positive regulation of axon regeneration	1/550	16/9333	0.621909	1	0.882372	WBGene00001196	egl-30	1
BP	GO:0051084	'de novo' posttranslational protein folding	1/550	16/9333	0.621909	1	0.882372	WBGene00002007	hsp-3	1
BP	GO:0051085	chaperone cofactor-dependent protein refolding	1/550	16/9333	0.621909	1	0.882372	WBGene00002007	hsp-3	1
BP	GO:0051090	regulation of DNA-binding transcription factor activity	1/550	16/9333	0.621909	1	0.882372	WBGene00044078	tag-243	1
BP	GO:0051590	positive regulation of neurotransmitter transport	1/550	16/9333	0.621909	1	0.882372	WBGene00001196	egl-30	1
BP	GO:0070572	positive regulation of neuron projection regeneration	1/550	16/9333	0.621909	1	0.882372	WBGene00001196	egl-30	1
BP	GO:0080154	regulation of fertilization	1/550	16/9333	0.621909	1	0.882372	WBGene00002068	ify-1	1
BP	GO:0006665	sphingolipid metabolic process	3/550	54/9333	0.624638	1	0.882372	WBGene00021095/WBGene00010769/WBGene00006505	mlt-8/asah-1/lagr-1	3
BP	GO:0046578	regulation of Ras protein signal transduction	3/550	54/9333	0.624638	1	0.882372	WBGene00001561/WBGene00000482/WBGene00044078	gei-4/chd-3/tag-243	3
BP	GO:0010646	regulation of cell communication	25/550	444/9333	0.625217	1	0.882372	WBGene00001081/WBGene00011771/WBGene00016405/WBGene00020781/WBGene00000289/WBGene00001145/WBGene00001196/WBGene00001648/WBGene00003930/WBGene00004807/WBGene00011892/WBGene00001745/WBGene00001561/WBGene00002081/WBGene00006773/WBGene00006868/WBGene00003963/WBGene00000482/WBGene00004472/WBGene00002103/WBGene00002199/WBGene00003252/WBGene00020722/WBGene00044078/WBGene00003891	dpy-22/T14G8.3/hecd-1/T24H7.2/cam-1/eat-16/egl-30/goa-1/pat-3/skr-1/T21C9.4/gsa-1/gei-4/ina-1/unc-37/vab-1/pdi-2/chd-3/rps-3/ins-20/kin-15/mig-21/T23B12.8/tag-243/osm-11	25
BP	GO:0007167	enzyme linked receptor protein signaling pathway	7/550	127/9333	0.627267	1	0.882372	WBGene00001081/WBGene00000289/WBGene00002335/WBGene00003930/WBGene00006868/WBGene00006787/WBGene00007935	dpy-22/cam-1/let-60/pat-3/vab-1/unc-52/C34E11.2	7
BP	GO:0048638	regulation of developmental growth	8/550	145/9333	0.627786	1	0.882372	WBGene00004855/WBGene00003111/WBGene00006780/WBGene00006802/WBGene00011345/WBGene00001064/WBGene00004203/WBGene00001133	sma-1/mab-20/unc-44/unc-69/dma-1/dpy-2/swsn-1/eat-2	8
BP	GO:1903827	regulation of cellular protein localization	4/550	73/9333	0.631217	1	0.882372	WBGene00001196/WBGene00017419/WBGene00000275/WBGene00015515	egl-30/F13B9.1/bub-1/spdl-1	4
BP	GO:0023051	regulation of signaling	25/550	446/9333	0.634307	1	0.882372	WBGene00001081/WBGene00011771/WBGene00016405/WBGene00020781/WBGene00000289/WBGene00001145/WBGene00001196/WBGene00001648/WBGene00003930/WBGene00004807/WBGene00011892/WBGene00001745/WBGene00001561/WBGene00002081/WBGene00006773/WBGene00006868/WBGene00003963/WBGene00000482/WBGene00004472/WBGene00002103/WBGene00002199/WBGene00003252/WBGene00020722/WBGene00044078/WBGene00003891	dpy-22/T14G8.3/hecd-1/T24H7.2/cam-1/eat-16/egl-30/goa-1/pat-3/skr-1/T21C9.4/gsa-1/gei-4/ina-1/unc-37/vab-1/pdi-2/chd-3/rps-3/ins-20/kin-15/mig-21/T23B12.8/tag-243/osm-11	25
BP	GO:0008064	regulation of actin polymerization or depolymerization	2/550	36/9333	0.635074	1	0.882372	WBGene00018187/WBGene00002978	F38E9.5/lev-11	2
BP	GO:0010324	membrane invagination	2/550	36/9333	0.635074	1	0.882372	WBGene00006836/WBGene00000875	unc-112/cyk-4	2
BP	GO:0030832	regulation of actin filament length	2/550	36/9333	0.635074	1	0.882372	WBGene00018187/WBGene00002978	F38E9.5/lev-11	2
BP	GO:0034968	histone lysine methylation	2/550	36/9333	0.635074	1	0.882372	WBGene00016603/WBGene00004781	met-1/set-1	2
BP	GO:0040026	positive regulation of vulval development	2/550	36/9333	0.635074	1	0.882372	WBGene00003902/WBGene00002335	pab-1/let-60	2
BP	GO:0060078	regulation of postsynaptic membrane potential	2/550	36/9333	0.635074	1	0.882372	WBGene00000050/WBGene00001133	acr-11/eat-2	2
BP	GO:0099024	plasma membrane invagination	2/550	36/9333	0.635074	1	0.882372	WBGene00006836/WBGene00000875	unc-112/cyk-4	2
BP	GO:0099565	chemical synaptic transmission, postsynaptic	2/550	36/9333	0.635074	1	0.882372	WBGene00000050/WBGene00001133	acr-11/eat-2	2
BP	GO:0110053	regulation of actin filament organization	2/550	36/9333	0.635074	1	0.882372	WBGene00018187/WBGene00002978	F38E9.5/lev-11	2
BP	GO:0009967	positive regulation of signal transduction	8/550	146/9333	0.635527	1	0.882372	WBGene00016405/WBGene00000289/WBGene00011892/WBGene00006868/WBGene00004472/WBGene00002199/WBGene00044078/WBGene00003891	hecd-1/cam-1/T21C9.4/vab-1/rps-3/kin-15/tag-243/osm-11	8
BP	GO:0007265	Ras protein signal transduction	6/550	110/9333	0.636253	1	0.882372	WBGene00002694/WBGene00000301/WBGene00019317/WBGene00001561/WBGene00000482/WBGene00044078	let-502/cav-1/K02E10.1/gei-4/chd-3/tag-243	6
BP	GO:0051656	establishment of organelle localization	10/550	182/9333	0.636872	1	0.882372	WBGene00000140/WBGene00003902/WBGene00000868/WBGene00001980/WBGene00017419/WBGene00001833/WBGene00000413/WBGene00006816/WBGene00006974/WBGene00015515	anc-1/pab-1/cyb-3/hmr-1/F13B9.1/hcp-6/cdt-1/unc-84/zen-4/spdl-1	10
BP	GO:0006413	translational initiation	3/550	55/9333	0.637116	1	0.882372	WBGene00002066/WBGene00010054/WBGene00015547	ifg-1/F54D5.11/ain-1	3
BP	GO:0071900	regulation of protein serine/threonine kinase activity	4/550	74/9333	0.641937	1	0.882372	WBGene00000865/WBGene00000868/WBGene00000405/WBGene00000863	cyb-1/cyb-3/cdk-1/cya-1	4
BP	GO:0006458	'de novo' protein folding	1/550	17/9333	0.644229	1	0.882372	WBGene00002007	hsp-3	1
BP	GO:0006476	protein deacetylation	1/550	17/9333	0.644229	1	0.882372	WBGene00003025	lin-40	1
BP	GO:0006893	Golgi to plasma membrane transport	1/550	17/9333	0.644229	1	0.882372	WBGene00000182	arf-1.2	1
BP	GO:0007614	short-term memory	1/550	17/9333	0.644229	1	0.882372	WBGene00002335	let-60	1
BP	GO:0030149	sphingolipid catabolic process	1/550	17/9333	0.644229	1	0.882372	WBGene00021095	mlt-8	1
BP	GO:0032272	negative regulation of protein polymerization	1/550	17/9333	0.644229	1	0.882372	WBGene00018187	F38E9.5	1
BP	GO:0034605	cellular response to heat	1/550	17/9333	0.644229	1	0.882372	WBGene00002007	hsp-3	1
BP	GO:0045448	mitotic cell cycle, embryonic	1/550	17/9333	0.644229	1	0.882372	WBGene00003902	pab-1	1
BP	GO:0046466	membrane lipid catabolic process	1/550	17/9333	0.644229	1	0.882372	WBGene00021095	mlt-8	1
BP	GO:0046513	ceramide biosynthetic process	1/550	17/9333	0.644229	1	0.882372	WBGene00006505	lagr-1	1
BP	GO:0051054	positive regulation of DNA metabolic process	1/550	17/9333	0.644229	1	0.882372	WBGene00004472	rps-3	1
BP	GO:0051271	negative regulation of cellular component movement	1/550	17/9333	0.644229	1	0.882372	WBGene00003111	mab-20	1
BP	GO:2001021	negative regulation of response to DNA damage stimulus	1/550	17/9333	0.644229	1	0.882372	WBGene00004807	skr-1	1
BP	GO:0045732	positive regulation of protein catabolic process	3/550	56/9333	0.649302	1	0.882372	WBGene00016405/WBGene00003150/WBGene00000405	hecd-1/mbk-2/cdk-1	3
BP	GO:0048675	axon extension	3/550	56/9333	0.649302	1	0.882372	WBGene00003111/WBGene00006802/WBGene00000961	mab-20/unc-69/dgn-1	3
BP	GO:0060249	anatomical structure homeostasis	3/550	56/9333	0.649302	1	0.882372	WBGene00003930/WBGene00006836/WBGene00006787	pat-3/unc-112/unc-52	3
BP	GO:0009612	response to mechanical stimulus	2/550	37/9333	0.65002	1	0.882372	WBGene00004896/WBGene00003403	smu-2/mps-1	2
BP	GO:0030041	actin filament polymerization	2/550	37/9333	0.65002	1	0.882372	WBGene00018187/WBGene00002978	F38E9.5/lev-11	2
BP	GO:0035282	segmentation	2/550	37/9333	0.65002	1	0.882372	WBGene00003150/WBGene00000405	mbk-2/cdk-1	2
BP	GO:0043484	regulation of RNA splicing	2/550	37/9333	0.65002	1	0.882372	WBGene00004700/WBGene00004896	rsp-3/smu-2	2
BP	GO:0070201	regulation of establishment of protein localization	2/550	37/9333	0.65002	1	0.882372	WBGene00001196/WBGene00017419	egl-30/F13B9.1	2
BP	GO:0043632	modification-dependent macromolecule catabolic process	12/550	220/9333	0.651755	1	0.882372	WBGene00002007/WBGene00016405/WBGene00003150/WBGene00004807/WBGene00004827/WBGene00012193/WBGene00006727/WBGene00000405/WBGene00019993/WBGene00006725/WBGene00006728/WBGene00004811	hsp-3/hecd-1/mbk-2/skr-1/skr-21/vps-25/ubq-1/cdk-1/rbx-2/ubl-1/ubq-2/skr-5	12
BP	GO:0009636	response to toxic substance	6/550	112/9333	0.653638	1	0.882372	WBGene00000802/WBGene00016700/WBGene00017968/WBGene00022743/WBGene00019846/WBGene00001758	crt-1/C46A5.4/skpo-3/mlt-7/gpx-7/gst-10	6
BP	GO:0048589	developmental growth	10/550	185/9333	0.657283	1	0.882372	WBGene00004855/WBGene00003111/WBGene00006780/WBGene00006802/WBGene00011345/WBGene00001064/WBGene00004203/WBGene00007750/WBGene00000961/WBGene00001133	sma-1/mab-20/unc-44/unc-69/dma-1/dpy-2/swsn-1/syg-2/dgn-1/eat-2	10
BP	GO:0007283	spermatogenesis	3/550	57/9333	0.661194	1	0.882372	WBGene00000366/WBGene00004698/WBGene00007028	cbp-1/rsp-1/trr-1	3
BP	GO:0001710	mesodermal cell fate commitment	2/550	38/9333	0.664476	1	0.882372	WBGene00000455/WBGene00006796	ceh-34/unc-62	2
BP	GO:0007266	Rho protein signal transduction	2/550	38/9333	0.664476	1	0.882372	WBGene00002694/WBGene00044078	let-502/tag-243	2
BP	GO:0007501	mesodermal cell fate specification	2/550	38/9333	0.664476	1	0.882372	WBGene00000455/WBGene00006796	ceh-34/unc-62	2
BP	GO:0007612	learning	2/550	38/9333	0.664476	1	0.882372	WBGene00002335/WBGene00015354	let-60/snet-1	2
BP	GO:0090502	RNA phosphodiester bond hydrolysis, endonucleolytic	2/550	38/9333	0.664476	1	0.882372	WBGene00000106/WBGene00004469	alg-2/rps-0	2
BP	GO:0006275	regulation of DNA replication	1/550	18/9333	0.665233	1	0.882372	WBGene00003955	pcn-1	1
BP	GO:0006720	isoprenoid metabolic process	1/550	18/9333	0.665233	1	0.882372	WBGene00018640	F49E10.2	1
BP	GO:0006829	zinc ion transport	1/550	18/9333	0.665233	1	0.882372	WBGene00006494	hke-4.2	1
BP	GO:0007009	plasma membrane organization	1/550	18/9333	0.665233	1	0.882372	WBGene00000301	cav-1	1
BP	GO:0015918	sterol transport	1/550	18/9333	0.665233	1	0.882372	WBGene00006930	vit-6	1
BP	GO:0022898	regulation of transmembrane transporter activity	1/550	18/9333	0.665233	1	0.882372	WBGene00014569	bkip-1	1
BP	GO:0030308	negative regulation of cell growth	1/550	18/9333	0.665233	1	0.882372	WBGene00003111	mab-20	1
BP	GO:0032224	positive regulation of synaptic transmission, cholinergic	1/550	18/9333	0.665233	1	0.882372	WBGene00001196	egl-30	1
BP	GO:0032412	regulation of ion transmembrane transporter activity	1/550	18/9333	0.665233	1	0.882372	WBGene00014569	bkip-1	1
BP	GO:0034599	cellular response to oxidative stress	1/550	18/9333	0.665233	1	0.882372	WBGene00003963	pdi-2	1
BP	GO:0042770	signal transduction in response to DNA damage	1/550	18/9333	0.665233	1	0.882372	WBGene00004807	skr-1	1
BP	GO:0046916	cellular transition metal ion homeostasis	1/550	18/9333	0.665233	1	0.882372	WBGene00006494	hke-4.2	1
BP	GO:0048521	negative regulation of behavior	1/550	18/9333	0.665233	1	0.882372	WBGene00001455	flp-12	1
BP	GO:0048841	regulation of axon extension involved in axon guidance	1/550	18/9333	0.665233	1	0.882372	WBGene00003111	mab-20	1
BP	GO:0071577	zinc ion transmembrane transport	1/550	18/9333	0.665233	1	0.882372	WBGene00006494	hke-4.2	1
BP	GO:0072331	signal transduction by p53 class mediator	1/550	18/9333	0.665233	1	0.882372	WBGene00004807	skr-1	1
BP	GO:1902669	positive regulation of axon guidance	1/550	18/9333	0.665233	1	0.882372	WBGene00003738	nid-1	1
BP	GO:1903036	positive regulation of response to wounding	1/550	18/9333	0.665233	1	0.882372	WBGene00001196	egl-30	1
BP	GO:1905954	positive regulation of lipid localization	1/550	18/9333	0.665233	1	0.882372	WBGene00006930	vit-6	1
BP	GO:0001707	mesoderm formation	2/550	39/9333	0.678447	1	0.882372	WBGene00000455/WBGene00006796	ceh-34/unc-62	2
BP	GO:0018022	peptidyl-lysine methylation	2/550	39/9333	0.678447	1	0.882372	WBGene00016603/WBGene00004781	met-1/set-1	2
BP	GO:0032388	positive regulation of intracellular transport	2/550	39/9333	0.678447	1	0.882372	WBGene00001196/WBGene00017419	egl-30/F13B9.1	2
BP	GO:0048332	mesoderm morphogenesis	2/550	39/9333	0.678447	1	0.882372	WBGene00000455/WBGene00006796	ceh-34/unc-62	2
BP	GO:0048333	mesodermal cell differentiation	2/550	39/9333	0.678447	1	0.882372	WBGene00000455/WBGene00006796	ceh-34/unc-62	2
BP	GO:0001558	regulation of cell growth	3/550	59/9333	0.684095	1	0.882372	WBGene00003111/WBGene00006802/WBGene00011345	mab-20/unc-69/dma-1	3
BP	GO:0051056	regulation of small GTPase mediated signal transduction	3/550	59/9333	0.684095	1	0.882372	WBGene00001561/WBGene00000482/WBGene00044078	gei-4/chd-3/tag-243	3
BP	GO:0010256	endomembrane system organization	5/550	97/9333	0.684119	1	0.882372	WBGene00000301/WBGene00017419/WBGene00004042/WBGene00006816/WBGene00021921	cav-1/F13B9.1/plk-1/unc-84/Y55F3AM.3	5
BP	GO:0000469	cleavage involved in rRNA processing	1/550	19/9333	0.684999	1	0.882372	WBGene00004469	rps-0	1
BP	GO:0008630	intrinsic apoptotic signaling pathway in response to DNA damage	1/550	19/9333	0.684999	1	0.882372	WBGene00004807	skr-1	1
BP	GO:0009895	negative regulation of catabolic process	1/550	19/9333	0.684999	1	0.882372	WBGene00021468	epg-2	1
BP	GO:0015985	energy coupled proton transport, down electrochemical gradient	1/550	19/9333	0.684999	1	0.882372	WBGene00010419	H28O16.1	1
BP	GO:0015986	ATP synthesis coupled proton transport	1/550	19/9333	0.684999	1	0.882372	WBGene00010419	H28O16.1	1
BP	GO:0031330	negative regulation of cellular catabolic process	1/550	19/9333	0.684999	1	0.882372	WBGene00021468	epg-2	1
BP	GO:0032409	regulation of transporter activity	1/550	19/9333	0.684999	1	0.882372	WBGene00014569	bkip-1	1
BP	GO:0035601	protein deacylation	1/550	19/9333	0.684999	1	0.882372	WBGene00003025	lin-40	1
BP	GO:0046686	response to cadmium ion	1/550	19/9333	0.684999	1	0.882372	WBGene00003473	mtl-1	1
BP	GO:0050779	RNA destabilization	1/550	19/9333	0.684999	1	0.882372	WBGene00004698	rsp-1	1
BP	GO:0051098	regulation of binding	1/550	19/9333	0.684999	1	0.882372	WBGene00002978	lev-11	1
BP	GO:0051932	synaptic transmission, GABAergic	1/550	19/9333	0.684999	1	0.882372	WBGene00002081	ina-1	1
BP	GO:0051952	regulation of amine transport	1/550	19/9333	0.684999	1	0.882372	WBGene00001196	egl-30	1
BP	GO:0061157	mRNA destabilization	1/550	19/9333	0.684999	1	0.882372	WBGene00004698	rsp-1	1
BP	GO:0061158	3'-UTR-mediated mRNA destabilization	1/550	19/9333	0.684999	1	0.882372	WBGene00004698	rsp-1	1
BP	GO:1900193	regulation of oocyte maturation	1/550	19/9333	0.684999	1	0.882372	WBGene00001745	gsa-1	1
BP	GO:0090066	regulation of anatomical structure size	6/550	116/9333	0.686842	1	0.882372	WBGene00004855/WBGene00003111/WBGene00006802/WBGene00018187/WBGene00002282/WBGene00002978	sma-1/mab-20/unc-69/F38E9.5/let-4/lev-11	6
BP	GO:1902531	regulation of intracellular signal transduction	11/550	208/9333	0.688628	1	0.882372	WBGene00011771/WBGene00020781/WBGene00000289/WBGene00004807/WBGene00001745/WBGene00001561/WBGene00006868/WBGene00003963/WBGene00000482/WBGene00002199/WBGene00044078	T14G8.3/T24H7.2/cam-1/skr-1/gsa-1/gei-4/vab-1/pdi-2/chd-3/kin-15/tag-243	11
BP	GO:0006970	response to osmotic stress	2/550	40/9333	0.69194	1	0.882372	WBGene00003891/WBGene00003403	osm-11/mps-1	2
BP	GO:0032271	regulation of protein polymerization	2/550	40/9333	0.69194	1	0.882372	WBGene00018187/WBGene00002978	F38E9.5/lev-11	2
BP	GO:0032508	DNA duplex unwinding	2/550	40/9333	0.69194	1	0.882372	WBGene00003159/WBGene00000482	mcm-7/chd-3	2
BP	GO:0048546	digestive tract morphogenesis	2/550	40/9333	0.69194	1	0.882372	WBGene00002637/WBGene00006342	let-418/sup-37	2
BP	GO:0050684	regulation of mRNA processing	2/550	40/9333	0.69194	1	0.882372	WBGene00004700/WBGene00004896	rsp-3/smu-2	2
BP	GO:1902882	regulation of response to oxidative stress	2/550	40/9333	0.69194	1	0.882372	WBGene00016405/WBGene00003963	hecd-1/pdi-2	2
BP	GO:0009266	response to temperature stimulus	5/550	98/9333	0.692828	1	0.882372	WBGene00000802/WBGene00002007/WBGene00001328/WBGene00003473/WBGene00001758	crt-1/hsp-3/epi-1/mtl-1/gst-10	5
BP	GO:0007498	mesoderm development	3/550	60/9333	0.695105	1	0.882372	WBGene00000455/WBGene00006796/WBGene00003218	ceh-34/unc-62/mep-1	3
BP	GO:0007163	establishment or maintenance of cell polarity	5/550	99/9333	0.701371	1	0.882372	WBGene00000396/WBGene00000289/WBGene00001006/WBGene00001745/WBGene00001980	cdh-4/cam-1/dlg-1/gsa-1/hmr-1	5
BP	GO:0120031	plasma membrane bounded cell projection assembly	4/550	80/9333	0.701878	1	0.882372	WBGene00003243/WBGene00006839/WBGene00018187/WBGene00194710	mig-10/unc-115/F38E9.5/mks-2	4
BP	GO:0007389	pattern specification process	6/550	118/9333	0.702641	1	0.882372	WBGene00003150/WBGene00002251/WBGene00000405/WBGene00000566/WBGene00006728/WBGene00003252	mbk-2/lat-1/cdk-1/cnt-2/ubq-2/mig-21	6
BP	GO:0045893	positive regulation of transcription, DNA-templated	15/550	283/9333	0.703029	1	0.882372	WBGene00000366/WBGene00001186/WBGene00001820/WBGene00001853/WBGene00001972/WBGene00020368/WBGene00001854/WBGene00001857/WBGene00001898/WBGene00001920/WBGene00001938/WBGene00004786/WBGene00012990/WBGene00000445/WBGene00044078	cbp-1/egl-18/ham-1/hil-2/hmg-1.2/ast-1/hil-3/hil-6/his-24/his-46/his-64/sex-1/sam-10/ceh-22/tag-243	15
BP	GO:0000245	spliceosomal complex assembly	1/550	20/9333	0.7036	1	0.882372	WBGene00004700	rsp-3	1
BP	GO:0002831	regulation of response to biotic stimulus	1/550	20/9333	0.7036	1	0.882372	WBGene00001196	egl-30	1
BP	GO:0007613	memory	1/550	20/9333	0.7036	1	0.882372	WBGene00002335	let-60	1
BP	GO:0015870	acetylcholine transport	1/550	20/9333	0.7036	1	0.882372	WBGene00001196	egl-30	1
BP	GO:0031333	negative regulation of protein complex assembly	1/550	20/9333	0.7036	1	0.882372	WBGene00018187	F38E9.5	1
BP	GO:0043094	cellular metabolic compound salvage	1/550	20/9333	0.7036	1	0.882372	WBGene00019489	K07E1.1	1
BP	GO:0072593	reactive oxygen species metabolic process	1/550	20/9333	0.7036	1	0.882372	WBGene00006930	vit-6	1
BP	GO:0098732	macromolecule deacylation	1/550	20/9333	0.7036	1	0.882372	WBGene00003025	lin-40	1
BP	GO:1900180	regulation of protein localization to nucleus	1/550	20/9333	0.7036	1	0.882372	WBGene00001196	egl-30	1
BP	GO:1901374	acetate ester transport	1/550	20/9333	0.7036	1	0.882372	WBGene00001196	egl-30	1
BP	GO:2001023	regulation of response to drug	1/550	20/9333	0.7036	1	0.882372	WBGene00001196	egl-30	1
BP	GO:0046903	secretion	7/550	137/9333	0.704912	1	0.882372	WBGene00001196/WBGene00020298/WBGene00001745/WBGene00002068/WBGene00015202/WBGene00007200/WBGene00018411	egl-30/T07A9.10/gsa-1/ify-1/B0478.3/vamp-8/F44B9.10	7
BP	GO:0030516	regulation of axon extension	2/550	41/9333	0.704963	1	0.882372	WBGene00003111/WBGene00006802	mab-20/unc-69	2
BP	GO:0032392	DNA geometric change	2/550	41/9333	0.704963	1	0.882372	WBGene00003159/WBGene00000482	mcm-7/chd-3	2
BP	GO:0090087	regulation of peptide transport	2/550	41/9333	0.704963	1	0.882372	WBGene00001196/WBGene00017419	egl-30/F13B9.1	2
BP	GO:0001934	positive regulation of protein phosphorylation	6/550	119/9333	0.710336	1	0.882372	WBGene00000289/WBGene00000865/WBGene00000868/WBGene00006868/WBGene00000405/WBGene00002199	cam-1/cyb-1/cyb-3/vab-1/cdk-1/kin-15	6
BP	GO:0051345	positive regulation of hydrolase activity	6/550	119/9333	0.710336	1	0.882372	WBGene00001145/WBGene00000566/WBGene00000875/WBGene00001328/WBGene00012424/WBGene00012425	eat-16/cnt-2/cyk-4/epi-1/dlc-3/dlc-4	6
BP	GO:0032270	positive regulation of cellular protein metabolic process	11/550	212/9333	0.712299	1	0.882372	WBGene00016405/WBGene00000289/WBGene00003150/WBGene00006796/WBGene00000865/WBGene00000868/WBGene00006868/WBGene00000405/WBGene00001328/WBGene00004478/WBGene00002199	hecd-1/cam-1/mbk-2/unc-62/cyb-1/cyb-3/vab-1/cdk-1/epi-1/rps-9/kin-15	11
BP	GO:0051130	positive regulation of cellular component organization	10/550	194/9333	0.714454	1	0.882372	WBGene00001196/WBGene00003930/WBGene00006836/WBGene00011345/WBGene00018187/WBGene00000868/WBGene00003738/WBGene00000405/WBGene00015515/WBGene00006787	egl-30/pat-3/unc-112/dma-1/F38E9.5/cyb-3/nid-1/cdk-1/spdl-1/unc-52	10
BP	GO:0048232	male gamete generation	3/550	62/9333	0.71625	1	0.882372	WBGene00000366/WBGene00004698/WBGene00007028	cbp-1/rsp-1/trr-1	3
BP	GO:0010557	positive regulation of macromolecule biosynthetic process	17/550	322/9333	0.717185	1	0.882372	WBGene00000366/WBGene00001186/WBGene00001820/WBGene00001853/WBGene00001972/WBGene00006796/WBGene00020368/WBGene00001854/WBGene00001857/WBGene00001898/WBGene00001920/WBGene00001938/WBGene00004786/WBGene00012990/WBGene00000445/WBGene00004478/WBGene00044078	cbp-1/egl-18/ham-1/hil-2/hmg-1.2/unc-62/ast-1/hil-3/hil-6/his-24/his-46/his-64/sex-1/sam-10/ceh-22/rps-9/tag-243	17
BP	GO:0006606	protein import into nucleus	2/550	42/9333	0.717524	1	0.882372	WBGene00001196/WBGene00044078	egl-30/tag-243	2
BP	GO:0016571	histone methylation	2/550	42/9333	0.717524	1	0.882372	WBGene00016603/WBGene00004781	met-1/set-1	2
BP	GO:0016573	histone acetylation	2/550	42/9333	0.717524	1	0.882372	WBGene00000366/WBGene00007028	cbp-1/trr-1	2
BP	GO:0061387	regulation of extent of cell growth	2/550	42/9333	0.717524	1	0.882372	WBGene00003111/WBGene00006802	mab-20/unc-69	2
BP	GO:0035264	multicellular organism growth	5/550	101/9333	0.71796	1	0.882372	WBGene00004855/WBGene00006780/WBGene00001064/WBGene00004203/WBGene00001133	sma-1/unc-44/dpy-2/swsn-1/eat-2	5
BP	GO:0006081	cellular aldehyde metabolic process	1/550	21/9333	0.721105	1	0.882372	WBGene00018640	F49E10.2	1
BP	GO:0006890	retrograde vesicle-mediated transport, Golgi to ER	1/550	21/9333	0.721105	1	0.882372	WBGene00009732	cope-1	1
BP	GO:0015837	amine transport	1/550	21/9333	0.721105	1	0.882372	WBGene00001196	egl-30	1
BP	GO:0042278	purine nucleoside metabolic process	1/550	21/9333	0.721105	1	0.882372	WBGene00001006	dlg-1	1
BP	GO:0044706	multi-multicellular organism process	1/550	21/9333	0.721105	1	0.882372	WBGene00001133	eat-2	1
BP	GO:0046128	purine ribonucleoside metabolic process	1/550	21/9333	0.721105	1	0.882372	WBGene00001006	dlg-1	1
BP	GO:0061014	positive regulation of mRNA catabolic process	1/550	21/9333	0.721105	1	0.882372	WBGene00004698	rsp-1	1
BP	GO:0065001	specification of axis polarity	1/550	21/9333	0.721105	1	0.882372	WBGene00006728	ubq-2	1
BP	GO:1902074	response to salt	1/550	21/9333	0.721105	1	0.882372	WBGene00001196	egl-30	1
BP	GO:1903429	regulation of cell maturation	1/550	21/9333	0.721105	1	0.882372	WBGene00001745	gsa-1	1
BP	GO:0006357	regulation of transcription by RNA polymerase II	23/550	431/9333	0.72214	1	0.882372	WBGene00000366/WBGene00001081/WBGene00002295/WBGene00002637/WBGene00016603/WBGene00000449/WBGene00001186/WBGene00001820/WBGene00001971/WBGene00001972/WBGene00006543/WBGene00020368/WBGene00001824/WBGene00003025/WBGene00000884/WBGene00001920/WBGene00001938/WBGene00004786/WBGene00012990/WBGene00000445/WBGene00009743/WBGene00044078/WBGene00001955	cbp-1/dpy-22/let-19/let-418/met-1/ceh-27/egl-18/ham-1/hmg-1.1/hmg-1.2/tbx-2/ast-1/hbl-1/lin-40/cyn-8/his-46/his-64/sex-1/sam-10/ceh-22/sptf-1/tag-243/hlh-11	23
BP	GO:0072594	establishment of protein localization to organelle	6/550	121/9333	0.725315	1	0.882372	WBGene00001196/WBGene00006836/WBGene00012193/WBGene00013311/WBGene00016395/WBGene00044078	egl-30/unc-112/vps-25/sec-61/C34B2.10/tag-243	6
BP	GO:0008361	regulation of cell size	3/550	63/9333	0.726389	1	0.882372	WBGene00004855/WBGene00003111/WBGene00006802	sma-1/mab-20/unc-69	3
BP	GO:0051260	protein homooligomerization	3/550	63/9333	0.726389	1	0.882372	WBGene00016549/WBGene00015112/WBGene00011621	C40A11.6/B0281.5/T08G3.13	3
BP	GO:0043401	steroid hormone mediated signaling pathway	2/550	43/9333	0.729633	1	0.882372	WBGene00003637/WBGene00004786	nhr-47/sex-1	2
BP	GO:0071383	cellular response to steroid hormone stimulus	2/550	43/9333	0.729633	1	0.882372	WBGene00003637/WBGene00004786	nhr-47/sex-1	2
BP	GO:0071396	cellular response to lipid	2/550	43/9333	0.729633	1	0.882372	WBGene00003637/WBGene00004786	nhr-47/sex-1	2
BP	GO:0016570	histone modification	6/550	122/9333	0.732599	1	0.882372	WBGene00000366/WBGene00016603/WBGene00003025/WBGene00004781/WBGene00017571/WBGene00007028	cbp-1/met-1/lin-40/set-1/jmjd-3.1/trr-1	6
BP	GO:0031329	regulation of cellular catabolic process	6/550	122/9333	0.732599	1	0.882372	WBGene00016405/WBGene00003150/WBGene00003954/WBGene00021468/WBGene00000405/WBGene00004698	hecd-1/mbk-2/pcm-1/epg-2/cdk-1/rsp-1	6
BP	GO:0042327	positive regulation of phosphorylation	6/550	122/9333	0.732599	1	0.882372	WBGene00000289/WBGene00000865/WBGene00000868/WBGene00006868/WBGene00000405/WBGene00002199	cam-1/cyb-1/cyb-3/vab-1/cdk-1/kin-15	6
BP	GO:0006366	transcription by RNA polymerase II	25/550	470/9333	0.734618	1	0.882372	WBGene00000366/WBGene00001081/WBGene00002295/WBGene00002637/WBGene00016603/WBGene00000449/WBGene00001186/WBGene00001820/WBGene00001971/WBGene00001972/WBGene00006543/WBGene00010054/WBGene00020368/WBGene00001824/WBGene00007042/WBGene00003025/WBGene00000884/WBGene00001920/WBGene00001938/WBGene00004786/WBGene00012990/WBGene00000445/WBGene00009743/WBGene00044078/WBGene00001955	cbp-1/dpy-22/let-19/let-418/met-1/ceh-27/egl-18/ham-1/hmg-1.1/hmg-1.2/tbx-2/F54D5.11/ast-1/hbl-1/pbrm-1/lin-40/cyn-8/his-46/his-64/sex-1/sam-10/ceh-22/sptf-1/tag-243/hlh-11	25
BP	GO:0010608	posttranscriptional regulation of gene expression	9/550	179/9333	0.735643	1	0.882372	WBGene00003014/WBGene00006796/WBGene00015547/WBGene00000106/WBGene00018857/WBGene00004698/WBGene00006331/WBGene00004428/WBGene00004478	lin-28/unc-62/ain-1/alg-2/stau-1/rsp-1/sup-26/rpl-16/rps-9	9
BP	GO:0023056	positive regulation of signaling	9/550	179/9333	0.735643	1	0.882372	WBGene00016405/WBGene00000289/WBGene00001196/WBGene00011892/WBGene00006868/WBGene00004472/WBGene00002199/WBGene00044078/WBGene00003891	hecd-1/cam-1/egl-30/T21C9.4/vab-1/rps-3/kin-15/tag-243/osm-11	9
BP	GO:0034660	ncRNA metabolic process	13/550	253/9333	0.735663	1	0.882372	WBGene00012692/WBGene00018898/WBGene00019168/WBGene00003014/WBGene00022046/WBGene00017605/WBGene00004412/WBGene00004418/WBGene00004449/WBGene00004469/WBGene00004477/WBGene00004483/WBGene00004497	Y39B6A.33/F55F10.1/H06I04.3/lin-28/Y66H1A.4/F19F10.9/rpl-1/rpl-7/rpl-35/rps-0/rps-8/rps-14/rps-28	13
BP	GO:0006888	ER to Golgi vesicle-mediated transport	3/550	64/9333	0.736243	1	0.882372	WBGene00001331/WBGene00009732/WBGene00017419	erd-2/cope-1/F13B9.1	3
BP	GO:0032103	positive regulation of response to external stimulus	3/550	64/9333	0.736243	1	0.882372	WBGene00001196/WBGene00003738/WBGene00000079	egl-30/nid-1/adr-1	3
BP	GO:0006638	neutral lipid metabolic process	1/550	22/9333	0.737577	1	0.882372	WBGene00000959	dgk-2	1
BP	GO:0006639	acylglycerol metabolic process	1/550	22/9333	0.737577	1	0.882372	WBGene00000959	dgk-2	1
BP	GO:0006904	vesicle docking involved in exocytosis	1/550	22/9333	0.737577	1	0.882372	WBGene00020298	T07A9.10	1
BP	GO:0009914	hormone transport	1/550	22/9333	0.737577	1	0.882372	WBGene00001196	egl-30	1
BP	GO:0015807	L-amino acid transport	1/550	22/9333	0.737577	1	0.882372	WBGene00011250	R11H6.2	1
BP	GO:0016241	regulation of macroautophagy	1/550	22/9333	0.737577	1	0.882372	WBGene00021468	epg-2	1
BP	GO:0040020	regulation of meiotic nuclear division	1/550	22/9333	0.737577	1	0.882372	WBGene00000405	cdk-1	1
BP	GO:0046605	regulation of centrosome cycle	1/550	22/9333	0.737577	1	0.882372	WBGene00004807	skr-1	1
BP	GO:0055088	lipid homeostasis	1/550	22/9333	0.737577	1	0.882372	WBGene00009218	acs-20	1
BP	GO:0090630	activation of GTPase activity	1/550	22/9333	0.737577	1	0.882372	WBGene00000566	cnt-2	1
BP	GO:0098876	vesicle-mediated transport to the plasma membrane	1/550	22/9333	0.737577	1	0.882372	WBGene00000182	arf-1.2	1
BP	GO:1901074	regulation of engulfment of apoptotic cell	1/550	22/9333	0.737577	1	0.882372	WBGene00006836	unc-112	1
BP	GO:2000425	regulation of apoptotic cell clearance	1/550	22/9333	0.737577	1	0.882372	WBGene00006836	unc-112	1
BP	GO:0031331	positive regulation of cellular catabolic process	4/550	84/9333	0.737622	1	0.882372	WBGene00016405/WBGene00003150/WBGene00000405/WBGene00004698	hecd-1/mbk-2/cdk-1/rsp-1	4
BP	GO:0016569	covalent chromatin modification	6/550	123/9333	0.739746	1	0.882372	WBGene00000366/WBGene00016603/WBGene00003025/WBGene00004781/WBGene00017571/WBGene00007028	cbp-1/met-1/lin-40/set-1/jmjd-3.1/trr-1	6
BP	GO:0009891	positive regulation of biosynthetic process	17/550	327/9333	0.740077	1	0.882372	WBGene00000366/WBGene00001186/WBGene00001820/WBGene00001853/WBGene00001972/WBGene00006796/WBGene00020368/WBGene00001854/WBGene00001857/WBGene00001898/WBGene00001920/WBGene00001938/WBGene00004786/WBGene00012990/WBGene00000445/WBGene00004478/WBGene00044078	cbp-1/egl-18/ham-1/hil-2/hmg-1.2/unc-62/ast-1/hil-3/hil-6/his-24/his-46/his-64/sex-1/sam-10/ceh-22/rps-9/tag-243	17
BP	GO:0031328	positive regulation of cellular biosynthetic process	17/550	327/9333	0.740077	1	0.882372	WBGene00000366/WBGene00001186/WBGene00001820/WBGene00001853/WBGene00001972/WBGene00006796/WBGene00020368/WBGene00001854/WBGene00001857/WBGene00001898/WBGene00001920/WBGene00001938/WBGene00004786/WBGene00012990/WBGene00000445/WBGene00004478/WBGene00044078	cbp-1/egl-18/ham-1/hil-2/hmg-1.2/unc-62/ast-1/hil-3/hil-6/his-24/his-46/his-64/sex-1/sam-10/ceh-22/rps-9/tag-243	17
BP	GO:0048545	response to steroid hormone	2/550	44/9333	0.741299	1	0.882372	WBGene00003637/WBGene00004786	nhr-47/sex-1	2
BP	GO:0051170	import into nucleus	2/550	44/9333	0.741299	1	0.882372	WBGene00001196/WBGene00044078	egl-30/tag-243	2
BP	GO:0010647	positive regulation of cell communication	9/550	180/9333	0.741576	1	0.882372	WBGene00016405/WBGene00000289/WBGene00001196/WBGene00011892/WBGene00006868/WBGene00004472/WBGene00002199/WBGene00044078/WBGene00003891	hecd-1/cam-1/egl-30/T21C9.4/vab-1/rps-3/kin-15/tag-243/osm-11	9
BP	GO:0043254	regulation of protein complex assembly	3/550	65/9333	0.745814	1	0.882372	WBGene00018187/WBGene00015515/WBGene00002978	F38E9.5/spdl-1/lev-11	3
BP	GO:0018205	peptidyl-lysine modification	5/550	105/9333	0.749148	1	0.882372	WBGene00000366/WBGene00016603/WBGene00004781/WBGene00007028/WBGene00003178	cbp-1/met-1/set-1/trr-1/mec-17	5
BP	GO:0009880	embryonic pattern specification	2/550	45/9333	0.752532	1	0.882372	WBGene00003150/WBGene00000405	mbk-2/cdk-1	2
BP	GO:0031570	DNA integrity checkpoint	2/550	45/9333	0.752532	1	0.882372	WBGene00010785/WBGene00000413	top-2/cdt-1	2
BP	GO:0043624	cellular protein complex disassembly	2/550	45/9333	0.752532	1	0.882372	WBGene00018187/WBGene00002978	F38E9.5/lev-11	2
BP	GO:0006891	intra-Golgi vesicle-mediated transport	1/550	23/9333	0.753079	1	0.882372	WBGene00009732	cope-1	1
BP	GO:0034637	cellular carbohydrate biosynthetic process	1/550	23/9333	0.753079	1	0.882372	WBGene00019154	glf-1	1
BP	GO:0046834	lipid phosphorylation	1/550	23/9333	0.753079	1	0.882372	WBGene00000959	dgk-2	1
BP	GO:0003002	regionalization	4/550	86/9333	0.75424	1	0.882372	WBGene00003150/WBGene00002251/WBGene00000405/WBGene00006728	mbk-2/lat-1/cdk-1/ubq-2	4
BP	GO:0016441	posttranscriptional gene silencing	3/550	66/9333	0.755107	1	0.882372	WBGene00003014/WBGene00000106/WBGene00018857	lin-28/alg-2/stau-1	3
BP	GO:0035194	posttranscriptional gene silencing by RNA	3/550	66/9333	0.755107	1	0.882372	WBGene00003014/WBGene00000106/WBGene00018857	lin-28/alg-2/stau-1	3
BP	GO:0051247	positive regulation of protein metabolic process	11/550	220/9333	0.756132	1	0.882372	WBGene00016405/WBGene00000289/WBGene00003150/WBGene00006796/WBGene00000865/WBGene00000868/WBGene00006868/WBGene00000405/WBGene00001328/WBGene00004478/WBGene00002199	hecd-1/cam-1/mbk-2/unc-62/cyb-1/cyb-3/vab-1/cdk-1/epi-1/rps-9/kin-15	11
BP	GO:0010562	positive regulation of phosphorus metabolic process	6/550	126/9333	0.760364	1	0.882372	WBGene00000289/WBGene00000865/WBGene00000868/WBGene00006868/WBGene00000405/WBGene00002199	cam-1/cyb-1/cyb-3/vab-1/cdk-1/kin-15	6
BP	GO:0045937	positive regulation of phosphate metabolic process	6/550	126/9333	0.760364	1	0.882372	WBGene00000289/WBGene00000865/WBGene00000868/WBGene00006868/WBGene00000405/WBGene00002199	cam-1/cyb-1/cyb-3/vab-1/cdk-1/kin-15	6
BP	GO:1901699	cellular response to nitrogen compound	2/550	46/9333	0.763342	1	0.882372	WBGene00001648/WBGene00018304	goa-1/agr-1	2
BP	GO:0032535	regulation of cellular component size	5/550	107/9333	0.763752	1	0.882372	WBGene00004855/WBGene00003111/WBGene00006802/WBGene00018187/WBGene00002978	sma-1/mab-20/unc-69/F38E9.5/lev-11	5
BP	GO:0007626	locomotory behavior	3/550	67/9333	0.764124	1	0.882372	WBGene00001452/WBGene00001455/WBGene00000233	flp-9/flp-12/avr-15	3
BP	GO:0009314	response to radiation	3/550	67/9333	0.764124	1	0.882372	WBGene00014173/WBGene00011668/WBGene00001758	ZK970.7/clec-47/gst-10	3
BP	GO:0030010	establishment of cell polarity	3/550	67/9333	0.764124	1	0.882372	WBGene00000289/WBGene00001745/WBGene00001980	cam-1/gsa-1/hmr-1	3
BP	GO:0042176	regulation of protein catabolic process	3/550	67/9333	0.764124	1	0.882372	WBGene00016405/WBGene00003150/WBGene00000405	hecd-1/mbk-2/cdk-1	3
BP	GO:0007040	lysosome organization	1/550	24/9333	0.767666	1	0.882372	WBGene00000164	apm-3	1
BP	GO:0008355	olfactory learning	1/550	24/9333	0.767666	1	0.882372	WBGene00015354	snet-1	1
BP	GO:0031122	cytoplasmic microtubule organization	1/550	24/9333	0.767666	1	0.882372	WBGene00011175	R09E10.5	1
BP	GO:0035023	regulation of Rho protein signal transduction	1/550	24/9333	0.767666	1	0.882372	WBGene00044078	tag-243	1
BP	GO:0055076	transition metal ion homeostasis	1/550	24/9333	0.767666	1	0.882372	WBGene00006494	hke-4.2	1
BP	GO:0080171	lytic vacuole organization	1/550	24/9333	0.767666	1	0.882372	WBGene00000164	apm-3	1
BP	GO:1903313	positive regulation of mRNA metabolic process	1/550	24/9333	0.767666	1	0.882372	WBGene00004698	rsp-1	1
BP	GO:1903532	positive regulation of secretion by cell	1/550	24/9333	0.767666	1	0.882372	WBGene00001196	egl-30	1
BP	GO:0031667	response to nutrient levels	3/550	68/9333	0.77287	1	0.882372	WBGene00001145/WBGene00001648/WBGene00003954	eat-16/goa-1/pcm-1	3
BP	GO:0045995	regulation of embryonic development	3/550	68/9333	0.77287	1	0.882372	WBGene00003776/WBGene00003964/WBGene00003902	nmy-1/pdi-3/pab-1	3
BP	GO:0051259	protein complex oligomerization	3/550	68/9333	0.77287	1	0.882372	WBGene00016549/WBGene00015112/WBGene00011621	C40A11.6/B0281.5/T08G3.13	3
BP	GO:0007264	small GTPase mediated signal transduction	6/550	128/9333	0.773428	1	0.882372	WBGene00002694/WBGene00000301/WBGene00019317/WBGene00001561/WBGene00000482/WBGene00044078	let-502/cav-1/K02E10.1/gei-4/chd-3/tag-243	6
BP	GO:0008154	actin polymerization or depolymerization	2/550	47/9333	0.773741	1	0.882372	WBGene00018187/WBGene00002978	F38E9.5/lev-11	2
BP	GO:0050803	regulation of synapse structure or activity	2/550	47/9333	0.773741	1	0.882372	WBGene00006802/WBGene00006773	unc-69/unc-37	2
BP	GO:0007369	gastrulation	4/550	89/9333	0.777631	1	0.882372	WBGene00000455/WBGene00006796/WBGene00001980/WBGene00001978	ceh-34/unc-62/hmr-1/hmp-1	4
BP	GO:0030031	cell projection assembly	4/550	89/9333	0.777631	1	0.882372	WBGene00003243/WBGene00006839/WBGene00018187/WBGene00194710	mig-10/unc-115/F38E9.5/mks-2	4
BP	GO:0043414	macromolecule methylation	4/550	89/9333	0.777631	1	0.882372	WBGene00019168/WBGene00016603/WBGene00003954/WBGene00004781	H06I04.3/met-1/pcm-1/set-1	4
BP	GO:1901698	response to nitrogen compound	4/550	89/9333	0.777631	1	0.882372	WBGene00002007/WBGene00001648/WBGene00018304/WBGene00018604	hsp-3/goa-1/agr-1/uggt-1	4
BP	GO:0006887	exocytosis	3/550	69/9333	0.781348	1	0.882372	WBGene00020298/WBGene00002068/WBGene00007200	T07A9.10/ify-1/vamp-8	3
BP	GO:0043543	protein acylation	3/550	69/9333	0.781348	1	0.882372	WBGene00000366/WBGene00007028/WBGene00003178	cbp-1/trr-1/mec-17	3
BP	GO:0090501	RNA phosphodiester bond hydrolysis	3/550	69/9333	0.781348	1	0.882372	WBGene00000106/WBGene00011155/WBGene00004469	alg-2/R09B3.2/rps-0	3
BP	GO:0006221	pyrimidine nucleotide biosynthetic process	1/550	25/9333	0.781393	1	0.882372	WBGene00011892	T21C9.4	1
BP	GO:0006368	transcription elongation from RNA polymerase II promoter	1/550	25/9333	0.781393	1	0.882372	WBGene00007042	pbrm-1	1
BP	GO:0009225	nucleotide-sugar metabolic process	1/550	25/9333	0.781393	1	0.882372	WBGene00018604	uggt-1	1
BP	GO:0031987	locomotion involved in locomotory behavior	1/550	25/9333	0.781393	1	0.882372	WBGene00000233	avr-15	1
BP	GO:1902680	positive regulation of RNA biosynthetic process	15/550	300/9333	0.782211	1	0.882372	WBGene00000366/WBGene00001186/WBGene00001820/WBGene00001853/WBGene00001972/WBGene00020368/WBGene00001854/WBGene00001857/WBGene00001898/WBGene00001920/WBGene00001938/WBGene00004786/WBGene00012990/WBGene00000445/WBGene00044078	cbp-1/egl-18/ham-1/hil-2/hmg-1.2/ast-1/hil-3/hil-6/his-24/his-46/his-64/sex-1/sam-10/ceh-22/tag-243	15
BP	GO:1903508	positive regulation of nucleic acid-templated transcription	15/550	300/9333	0.782211	1	0.882372	WBGene00000366/WBGene00001186/WBGene00001820/WBGene00001853/WBGene00001972/WBGene00020368/WBGene00001854/WBGene00001857/WBGene00001898/WBGene00001920/WBGene00001938/WBGene00004786/WBGene00012990/WBGene00000445/WBGene00044078	cbp-1/egl-18/ham-1/hil-2/hmg-1.2/ast-1/hil-3/hil-6/his-24/his-46/his-64/sex-1/sam-10/ceh-22/tag-243	15
BP	GO:0045935	positive regulation of nucleobase-containing compound metabolic process	17/550	338/9333	0.786165	1	0.882372	WBGene00000366/WBGene00001186/WBGene00001820/WBGene00001853/WBGene00001972/WBGene00020368/WBGene00001854/WBGene00001857/WBGene00001898/WBGene00001920/WBGene00001938/WBGene00004698/WBGene00004786/WBGene00012990/WBGene00000445/WBGene00004472/WBGene00044078	cbp-1/egl-18/ham-1/hil-2/hmg-1.2/ast-1/hil-3/hil-6/his-24/his-46/his-64/rsp-1/sex-1/sam-10/ceh-22/rps-3/tag-243	17
BP	GO:0009628	response to abiotic stimulus	12/550	245/9333	0.786613	1	0.882372	WBGene00000802/WBGene00011771/WBGene00002007/WBGene00020781/WBGene00001328/WBGene00004896/WBGene00014173/WBGene00003891/WBGene00003403/WBGene00003473/WBGene00011668/WBGene00001758	crt-1/T14G8.3/hsp-3/T24H7.2/epi-1/smu-2/ZK970.7/osm-11/mps-1/mtl-1/clec-47/gst-10	12
BP	GO:0009798	axis specification	3/550	70/9333	0.789565	1	0.882372	WBGene00003150/WBGene00000405/WBGene00006728	mbk-2/cdk-1/ubq-2	3
BP	GO:1903311	regulation of mRNA metabolic process	3/550	70/9333	0.789565	1	0.882372	WBGene00004698/WBGene00004700/WBGene00004896	rsp-1/rsp-3/smu-2	3
BP	GO:0033993	response to lipid	2/550	49/9333	0.793346	1	0.882372	WBGene00003637/WBGene00004786	nhr-47/sex-1	2
BP	GO:0071407	cellular response to organic cyclic compound	2/550	49/9333	0.793346	1	0.882372	WBGene00003637/WBGene00004786	nhr-47/sex-1	2
BP	GO:0000096	sulfur amino acid metabolic process	1/550	26/9333	0.79431	1	0.882372	WBGene00019489	K07E1.1	1
BP	GO:0000097	sulfur amino acid biosynthetic process	1/550	26/9333	0.79431	1	0.882372	WBGene00019489	K07E1.1	1
BP	GO:0006892	post-Golgi vesicle-mediated transport	1/550	26/9333	0.79431	1	0.882372	WBGene00000182	arf-1.2	1
BP	GO:0007528	neuromuscular junction development	1/550	26/9333	0.79431	1	0.882372	WBGene00011904	hlb-1	1
BP	GO:0046777	protein autophosphorylation	1/550	26/9333	0.79431	1	0.882372	WBGene00003150	mbk-2	1
BP	GO:0046928	regulation of neurotransmitter secretion	1/550	26/9333	0.79431	1	0.882372	WBGene00001196	egl-30	1
BP	GO:0048640	negative regulation of developmental growth	1/550	26/9333	0.79431	1	0.882372	WBGene00003111	mab-20	1
BP	GO:0050764	regulation of phagocytosis	1/550	26/9333	0.79431	1	0.882372	WBGene00006836	unc-112	1
BP	GO:0051588	regulation of neurotransmitter transport	1/550	26/9333	0.79431	1	0.882372	WBGene00001196	egl-30	1
BP	GO:0060099	regulation of phagocytosis, engulfment	1/550	26/9333	0.79431	1	0.882372	WBGene00006836	unc-112	1
BP	GO:1905153	regulation of membrane invagination	1/550	26/9333	0.79431	1	0.882372	WBGene00006836	unc-112	1
BP	GO:0009991	response to extracellular stimulus	3/550	71/9333	0.797523	1	0.882372	WBGene00001145/WBGene00001648/WBGene00003954	eat-16/goa-1/pcm-1	3
BP	GO:0009896	positive regulation of catabolic process	4/550	92/9333	0.799229	1	0.882372	WBGene00016405/WBGene00003150/WBGene00000405/WBGene00004698	hecd-1/mbk-2/cdk-1/rsp-1	4
BP	GO:0045927	positive regulation of growth	4/550	92/9333	0.799229	1	0.882372	WBGene00004855/WBGene00006780/WBGene00004203/WBGene00007028	sma-1/unc-44/swsn-1/trr-1	4
BP	GO:0051302	regulation of cell division	2/550	50/9333	0.802575	1	0.882372	WBGene00003902/WBGene00006974	pab-1/zen-4	2
BP	GO:0048639	positive regulation of developmental growth	3/550	72/9333	0.805229	1	0.882372	WBGene00004855/WBGene00006780/WBGene00004203	sma-1/unc-44/swsn-1	3
BP	GO:0006515	protein quality control for misfolded or incompletely synthesized proteins	1/550	27/9333	0.806465	1	0.882372	WBGene00018604	uggt-1	1
BP	GO:0006972	hyperosmotic response	1/550	27/9333	0.806465	1	0.882372	WBGene00003403	mps-1	1
BP	GO:0015695	organic cation transport	1/550	27/9333	0.806465	1	0.882372	WBGene00001196	egl-30	1
BP	GO:0030433	ubiquitin-dependent ERAD pathway	1/550	27/9333	0.806465	1	0.882372	WBGene00002007	hsp-3	1
BP	GO:0044774	mitotic DNA integrity checkpoint	1/550	27/9333	0.806465	1	0.882372	WBGene00010785	top-2	1
BP	GO:0051438	regulation of ubiquitin-protein transferase activity	1/550	27/9333	0.806465	1	0.882372	WBGene00013509	Y71A12B.12	1
BP	GO:0060281	regulation of oocyte development	1/550	27/9333	0.806465	1	0.882372	WBGene00001745	gsa-1	1
BP	GO:1905879	regulation of oogenesis	1/550	27/9333	0.806465	1	0.882372	WBGene00001745	gsa-1	1
BP	GO:0051254	positive regulation of RNA metabolic process	16/550	325/9333	0.807494	1	0.882372	WBGene00000366/WBGene00001186/WBGene00001820/WBGene00001853/WBGene00001972/WBGene00020368/WBGene00001854/WBGene00001857/WBGene00001898/WBGene00001920/WBGene00001938/WBGene00004698/WBGene00004786/WBGene00012990/WBGene00000445/WBGene00044078	cbp-1/egl-18/ham-1/hil-2/hmg-1.2/ast-1/hil-3/hil-6/his-24/his-46/his-64/rsp-1/sex-1/sam-10/ceh-22/tag-243	16
BP	GO:0006813	potassium ion transport	5/550	114/9333	0.809812	1	0.882372	WBGene00019282/WBGene00006319/WBGene00003403/WBGene00006660/WBGene00006666	mps-2/sup-10/mps-1/twk-5/twk-11	5
BP	GO:0022411	cellular component disassembly	5/550	114/9333	0.809812	1	0.882372	WBGene00003150/WBGene00018187/WBGene00007042/WBGene00004042/WBGene00002978	mbk-2/F38E9.5/pbrm-1/plk-1/lev-11	5
BP	GO:0034613	cellular protein localization	25/550	492/9333	0.810221	1	0.882372	WBGene00000164/WBGene00000182/WBGene00001006/WBGene00001196/WBGene00001331/WBGene00001820/WBGene00006836/WBGene00012193/WBGene00013311/WBGene00016395/WBGene00018187/WBGene00019317/WBGene00001980/WBGene00017419/WBGene00018304/WBGene00000275/WBGene00012972/WBGene00013038/WBGene00015515/WBGene00000961/WBGene00001978/WBGene00000942/WBGene00194710/WBGene00004469/WBGene00044078	apm-3/arf-1.2/dlg-1/egl-30/erd-2/ham-1/unc-112/vps-25/sec-61/C34B2.10/F38E9.5/K02E10.1/hmr-1/F13B9.1/agr-1/bub-1/rsa-2/ani-1/spdl-1/dgn-1/hmp-1/deb-1/mks-2/rps-0/tag-243	25
BP	GO:0048584	positive regulation of response to stimulus	12/550	251/9333	0.812669	1	0.882372	WBGene00016405/WBGene00000289/WBGene00001196/WBGene00001972/WBGene00011892/WBGene00006868/WBGene00003738/WBGene00000079/WBGene00004472/WBGene00002199/WBGene00044078/WBGene00003891	hecd-1/cam-1/egl-30/hmg-1.2/T21C9.4/vab-1/nid-1/adr-1/rps-3/kin-15/tag-243/osm-11	12
BP	GO:0031401	positive regulation of protein modification process	6/550	135/9333	0.814956	1	0.882372	WBGene00000289/WBGene00000865/WBGene00000868/WBGene00006868/WBGene00000405/WBGene00002199	cam-1/cyb-1/cyb-3/vab-1/cdk-1/kin-15	6
BP	GO:0042391	regulation of membrane potential	6/550	135/9333	0.814956	1	0.882372	WBGene00022283/WBGene00001452/WBGene00000050/WBGene00000233/WBGene00001133/WBGene00017544	lgc-27/flp-9/acr-11/avr-15/eat-2/lgc-6	6
BP	GO:0048646	anatomical structure formation involved in morphogenesis	6/550	135/9333	0.814956	1	0.882372	WBGene00000455/WBGene00003930/WBGene00006796/WBGene00006836/WBGene00006787/WBGene00006589	ceh-34/pat-3/unc-62/unc-112/unc-52/tnt-4	6
BP	GO:0051603	proteolysis involved in cellular protein catabolic process	14/550	290/9333	0.81709	1	0.882372	WBGene00002007/WBGene00016405/WBGene00003150/WBGene00004807/WBGene00004827/WBGene00012193/WBGene00006727/WBGene00018604/WBGene00000405/WBGene00019993/WBGene00006725/WBGene00006728/WBGene00004811/WBGene00010204	hsp-3/hecd-1/mbk-2/skr-1/skr-21/vps-25/ubq-1/uggt-1/cdk-1/rbx-2/ubl-1/ubq-2/skr-5/F57F5.1	14
BP	GO:0044264	cellular polysaccharide metabolic process	1/550	28/9333	0.817904	1	0.882372	WBGene00019154	glf-1	1
BP	GO:0045926	negative regulation of growth	1/550	28/9333	0.817904	1	0.882372	WBGene00003111	mab-20	1
BP	GO:0072528	pyrimidine-containing compound biosynthetic process	1/550	28/9333	0.817904	1	0.882372	WBGene00011892	T21C9.4	1
BP	GO:0043410	positive regulation of MAPK cascade	3/550	74/9333	0.819901	1	0.882372	WBGene00000289/WBGene00006868/WBGene00002199	cam-1/vab-1/kin-15	3
BP	GO:0051653	spindle localization	3/550	74/9333	0.819901	1	0.882372	WBGene00003902/WBGene00001820/WBGene00001980	pab-1/ham-1/hmr-1	3
BP	GO:0051258	protein polymerization	2/550	52/9333	0.819942	1	0.882372	WBGene00018187/WBGene00002978	F38E9.5/lev-11	2
BP	GO:0009894	regulation of catabolic process	6/550	136/9333	0.82037	1	0.882372	WBGene00016405/WBGene00003150/WBGene00003954/WBGene00021468/WBGene00000405/WBGene00004698	hecd-1/mbk-2/pcm-1/epg-2/cdk-1/rsp-1	6
BP	GO:0070727	cellular macromolecule localization	25/550	496/9333	0.822186	1	0.882372	WBGene00000164/WBGene00000182/WBGene00001006/WBGene00001196/WBGene00001331/WBGene00001820/WBGene00006836/WBGene00012193/WBGene00013311/WBGene00016395/WBGene00018187/WBGene00019317/WBGene00001980/WBGene00017419/WBGene00018304/WBGene00000275/WBGene00012972/WBGene00013038/WBGene00015515/WBGene00000961/WBGene00001978/WBGene00000942/WBGene00194710/WBGene00004469/WBGene00044078	apm-3/arf-1.2/dlg-1/egl-30/erd-2/ham-1/unc-112/vps-25/sec-61/C34B2.10/F38E9.5/K02E10.1/hmr-1/F13B9.1/agr-1/bub-1/rsa-2/ani-1/spdl-1/dgn-1/hmp-1/deb-1/mks-2/rps-0/tag-243	25
BP	GO:0007268	chemical synaptic transmission	12/550	254/9333	0.824785	1	0.882372	WBGene00001006/WBGene00001145/WBGene00001196/WBGene00001648/WBGene00022283/WBGene00002081/WBGene00006773/WBGene00003738/WBGene00000050/WBGene00000233/WBGene00001133/WBGene00017544	dlg-1/eat-16/egl-30/goa-1/lgc-27/ina-1/unc-37/nid-1/acr-11/avr-15/eat-2/lgc-6	12
BP	GO:0098916	anterograde trans-synaptic signaling	12/550	254/9333	0.824785	1	0.882372	WBGene00001006/WBGene00001145/WBGene00001196/WBGene00001648/WBGene00022283/WBGene00002081/WBGene00006773/WBGene00003738/WBGene00000050/WBGene00000233/WBGene00001133/WBGene00017544	dlg-1/eat-16/egl-30/goa-1/lgc-27/ina-1/unc-37/nid-1/acr-11/avr-15/eat-2/lgc-6	12
BP	GO:0051049	regulation of transport	11/550	235/9333	0.825475	1	0.882372	WBGene00000182/WBGene00001196/WBGene00006836/WBGene00014569/WBGene00019282/WBGene00001745/WBGene00017419/WBGene00000566/WBGene00006930/WBGene00006319/WBGene00003403	arf-1.2/egl-30/unc-112/bkip-1/mps-2/gsa-1/F13B9.1/cnt-2/vit-6/sup-10/mps-1	11
BP	GO:0035239	tube morphogenesis	2/550	53/9333	0.828101	1	0.882372	WBGene00002637/WBGene00006342	let-418/sup-37	2
BP	GO:0008544	epidermis development	1/550	29/9333	0.828667	1	0.882372	WBGene00004749	sdn-1	1
BP	GO:0009411	response to UV	1/550	29/9333	0.828667	1	0.882372	WBGene00001758	gst-10	1
BP	GO:0043488	regulation of mRNA stability	1/550	29/9333	0.828667	1	0.882372	WBGene00004698	rsp-1	1
BP	GO:0043628	ncRNA 3'-end processing	1/550	29/9333	0.828667	1	0.882372	WBGene00004469	rps-0	1
BP	GO:0048278	vesicle docking	1/550	29/9333	0.828667	1	0.882372	WBGene00020298	T07A9.10	1
BP	GO:0050772	positive regulation of axonogenesis	1/550	29/9333	0.828667	1	0.882372	WBGene00003738	nid-1	1
BP	GO:0051028	mRNA transport	1/550	29/9333	0.828667	1	0.882372	WBGene00000411	cdl-1	1
BP	GO:0140056	organelle localization by membrane tethering	1/550	29/9333	0.828667	1	0.882372	WBGene00020298	T07A9.10	1
BP	GO:1901046	positive regulation of oviposition	1/550	29/9333	0.828667	1	0.882372	WBGene00004140	ebax-1	1
BP	GO:0099536	synaptic signaling	12/550	255/9333	0.828691	1	0.882372	WBGene00001006/WBGene00001145/WBGene00001196/WBGene00001648/WBGene00022283/WBGene00002081/WBGene00006773/WBGene00003738/WBGene00000050/WBGene00000233/WBGene00001133/WBGene00017544	dlg-1/eat-16/egl-30/goa-1/lgc-27/ina-1/unc-37/nid-1/acr-11/avr-15/eat-2/lgc-6	12
BP	GO:0099537	trans-synaptic signaling	12/550	255/9333	0.828691	1	0.882372	WBGene00001006/WBGene00001145/WBGene00001196/WBGene00001648/WBGene00022283/WBGene00002081/WBGene00006773/WBGene00003738/WBGene00000050/WBGene00000233/WBGene00001133/WBGene00017544	dlg-1/eat-16/egl-30/goa-1/lgc-27/ina-1/unc-37/nid-1/acr-11/avr-15/eat-2/lgc-6	12
BP	GO:0018193	peptidyl-amino acid modification	19/550	389/9333	0.834603	1	0.882372	WBGene00000366/WBGene00016603/WBGene00000289/WBGene00003150/WBGene00003954/WBGene00022836/WBGene00001430/WBGene00001432/WBGene00006868/WBGene00018604/WBGene00020437/WBGene00000882/WBGene00003963/WBGene00000884/WBGene00004781/WBGene00007028/WBGene00002199/WBGene00003178/WBGene00003403	cbp-1/met-1/cam-1/mbk-2/pcm-1/ZK973.11/fkb-5/fkb-7/vab-1/uggt-1/stt-3/cyn-6/pdi-2/cyn-8/set-1/trr-1/kin-15/mec-17/mps-1	19
BP	GO:0010469	regulation of signaling receptor activity	2/550	54/9333	0.835927	1	0.882372	WBGene00002103/WBGene00020722	ins-20/T23B12.8	2
BP	GO:0006220	pyrimidine nucleotide metabolic process	1/550	30/9333	0.838795	1	0.882372	WBGene00011892	T21C9.4	1
BP	GO:0006612	protein targeting to membrane	1/550	30/9333	0.838795	1	0.882372	WBGene00013311	sec-61	1
BP	GO:0006906	vesicle fusion	1/550	30/9333	0.838795	1	0.882372	WBGene00007200	vamp-8	1
BP	GO:0022406	membrane docking	1/550	30/9333	0.838795	1	0.882372	WBGene00020298	T07A9.10	1
BP	GO:0030148	sphingolipid biosynthetic process	1/550	30/9333	0.838795	1	0.882372	WBGene00006505	lagr-1	1
BP	GO:0043652	engulfment of apoptotic cell	1/550	30/9333	0.838795	1	0.882372	WBGene00006836	unc-112	1
BP	GO:0051047	positive regulation of secretion	1/550	30/9333	0.838795	1	0.882372	WBGene00001196	egl-30	1
BP	GO:0071166	ribonucleoprotein complex localization	1/550	30/9333	0.838795	1	0.882372	WBGene00004469	rps-0	1
BP	GO:0071426	ribonucleoprotein complex export from nucleus	1/550	30/9333	0.838795	1	0.882372	WBGene00004469	rps-0	1
BP	GO:0090174	organelle membrane fusion	1/550	30/9333	0.838795	1	0.882372	WBGene00007200	vamp-8	1
BP	GO:1902533	positive regulation of intracellular signal transduction	4/550	99/9333	0.843054	1	0.882372	WBGene00000289/WBGene00006868/WBGene00002199/WBGene00044078	cam-1/vab-1/kin-15/tag-243	4
BP	GO:0007611	learning or memory	2/550	55/9333	0.843429	1	0.882372	WBGene00002335/WBGene00015354	let-60/snet-1	2
BP	GO:0032386	regulation of intracellular transport	2/550	55/9333	0.843429	1	0.882372	WBGene00001196/WBGene00017419	egl-30/F13B9.1	2
BP	GO:0048520	positive regulation of behavior	2/550	55/9333	0.843429	1	0.882372	WBGene00004140/WBGene00001133	ebax-1/eat-2	2
BP	GO:0071495	cellular response to endogenous stimulus	6/550	141/9333	0.845583	1	0.882372	WBGene00001648/WBGene00003637/WBGene00018304/WBGene00004786/WBGene00006787/WBGene00020722	goa-1/nhr-47/agr-1/sex-1/unc-52/T23B12.8	6
BP	GO:1902476	chloride transmembrane transport	3/550	78/9333	0.846437	1	0.882372	WBGene00009632/WBGene00022797/WBGene00000233	ttyh-1/best-24/avr-15	3
BP	GO:0031396	regulation of protein ubiquitination	1/550	31/9333	0.848326	1	0.882372	WBGene00013509	Y71A12B.12	1
BP	GO:0043487	regulation of RNA stability	1/550	31/9333	0.848326	1	0.882372	WBGene00004698	rsp-1	1
BP	GO:0061013	regulation of mRNA catabolic process	1/550	31/9333	0.848326	1	0.882372	WBGene00004698	rsp-1	1
BP	GO:0061512	protein localization to cilium	1/550	31/9333	0.848326	1	0.882372	WBGene00194710	mks-2	1
BP	GO:0140029	exocytic process	1/550	31/9333	0.848326	1	0.882372	WBGene00020298	T07A9.10	1
BP	GO:1905952	regulation of lipid localization	1/550	31/9333	0.848326	1	0.882372	WBGene00006930	vit-6	1
BP	GO:0060795	cell fate commitment involved in formation of primary germ layer	2/550	56/9333	0.850619	1	0.882372	WBGene00000455/WBGene00006796	ceh-34/unc-62	2
BP	GO:0044257	cellular protein catabolic process	14/550	300/9333	0.852345	1	0.882372	WBGene00002007/WBGene00016405/WBGene00003150/WBGene00004807/WBGene00004827/WBGene00012193/WBGene00006727/WBGene00018604/WBGene00000405/WBGene00019993/WBGene00006725/WBGene00006728/WBGene00004811/WBGene00010204	hsp-3/hecd-1/mbk-2/skr-1/skr-21/vps-25/ubq-1/uggt-1/cdk-1/rbx-2/ubl-1/ubq-2/skr-5/F57F5.1	14
BP	GO:0009719	response to endogenous stimulus	6/550	143/9333	0.85483	1	0.882372	WBGene00001648/WBGene00003637/WBGene00018304/WBGene00004786/WBGene00006787/WBGene00020722	goa-1/nhr-47/agr-1/sex-1/unc-52/T23B12.8	6
BP	GO:0006354	DNA-templated transcription, elongation	1/550	32/9333	0.857294	1	0.882372	WBGene00007042	pbrm-1	1
BP	GO:0009135	purine nucleoside diphosphate metabolic process	1/550	32/9333	0.857294	1	0.882372	WBGene00001006	dlg-1	1
BP	GO:0009179	purine ribonucleoside diphosphate metabolic process	1/550	32/9333	0.857294	1	0.882372	WBGene00001006	dlg-1	1
BP	GO:0014070	response to organic cyclic compound	2/550	57/9333	0.857507	1	0.882372	WBGene00003637/WBGene00004786	nhr-47/sex-1	2
BP	GO:0006913	nucleocytoplasmic transport	3/550	80/9333	0.858386	1	0.882372	WBGene00001196/WBGene00004469/WBGene00044078	egl-30/rps-0/tag-243	3
BP	GO:0051169	nuclear transport	3/550	80/9333	0.858386	1	0.882372	WBGene00001196/WBGene00004469/WBGene00044078	egl-30/rps-0/tag-243	3
BP	GO:0042592	homeostatic process	11/550	244/9333	0.859292	1	0.882372	WBGene00003964/WBGene00003930/WBGene00006836/WBGene00015168/WBGene00022836/WBGene00001045/WBGene00015752/WBGene00003963/WBGene00006494/WBGene00006787/WBGene00009218	pdi-3/pat-3/unc-112/pdi-6/ZK973.11/dnj-27/C14B9.2/pdi-2/hke-4.2/unc-52/acs-20	11
BP	GO:0006821	chloride transport	3/550	81/9333	0.86405	1	0.882372	WBGene00009632/WBGene00022797/WBGene00000233	ttyh-1/best-24/avr-15	3
BP	GO:0050657	nucleic acid transport	2/550	58/9333	0.864104	1	0.882372	WBGene00000411/WBGene00004469	cdl-1/rps-0	2
BP	GO:0050658	RNA transport	2/550	58/9333	0.864104	1	0.882372	WBGene00000411/WBGene00004469	cdl-1/rps-0	2
BP	GO:0051236	establishment of RNA localization	2/550	58/9333	0.864104	1	0.882372	WBGene00000411/WBGene00004469	cdl-1/rps-0	2
BP	GO:0045859	regulation of protein kinase activity	4/550	103/9333	0.864284	1	0.882372	WBGene00000865/WBGene00000868/WBGene00000405/WBGene00000863	cyb-1/cyb-3/cdk-1/cya-1	4
BP	GO:0006405	RNA export from nucleus	1/550	33/9333	0.865732	1	0.882372	WBGene00004469	rps-0	1
BP	GO:0009064	glutamine family amino acid metabolic process	1/550	33/9333	0.865732	1	0.882372	WBGene00003816	asns-1	1
BP	GO:0031334	positive regulation of protein complex assembly	1/550	33/9333	0.865732	1	0.882372	WBGene00015515	spdl-1	1
BP	GO:0032482	Rab protein signal transduction	1/550	33/9333	0.865732	1	0.882372	WBGene00019317	K02E10.1	1
BP	GO:0050806	positive regulation of synaptic transmission	1/550	33/9333	0.865732	1	0.882372	WBGene00001196	egl-30	1
BP	GO:0031503	protein-containing complex localization	3/550	82/9333	0.869513	1	0.882372	WBGene00001006/WBGene00002335/WBGene00004469	dlg-1/let-60/rps-0	3
BP	GO:0001704	formation of primary germ layer	2/550	59/9333	0.870421	1	0.882372	WBGene00000455/WBGene00006796	ceh-34/unc-62	2
BP	GO:0034504	protein localization to nucleus	2/550	59/9333	0.870421	1	0.882372	WBGene00001196/WBGene00044078	egl-30/tag-243	2
BP	GO:0050890	cognition	2/550	59/9333	0.870421	1	0.882372	WBGene00002335/WBGene00015354	let-60/snet-1	2
BP	GO:1901607	alpha-amino acid biosynthetic process	2/550	59/9333	0.870421	1	0.882372	WBGene00019489/WBGene00003816	K07E1.1/asns-1	2
BP	GO:0006511	ubiquitin-dependent protein catabolic process	9/550	208/9333	0.871627	1	0.882372	WBGene00002007/WBGene00016405/WBGene00003150/WBGene00004807/WBGene00004827/WBGene00012193/WBGene00000405/WBGene00019993/WBGene00004811	hsp-3/hecd-1/mbk-2/skr-1/skr-21/vps-25/cdk-1/rbx-2/skr-5	9
BP	GO:0006367	transcription initiation from RNA polymerase II promoter	1/550	34/9333	0.873673	1	0.882372	WBGene00010054	F54D5.11	1
BP	GO:0006911	phagocytosis, engulfment	1/550	34/9333	0.873673	1	0.882372	WBGene00006836	unc-112	1
BP	GO:0007030	Golgi organization	1/550	34/9333	0.873673	1	0.882372	WBGene00017419	F13B9.1	1
BP	GO:0007131	reciprocal meiotic recombination	1/550	34/9333	0.873673	1	0.882372	WBGene00010785	top-2	1
BP	GO:0009119	ribonucleoside metabolic process	1/550	34/9333	0.873673	1	0.882372	WBGene00001006	dlg-1	1
BP	GO:0009185	ribonucleoside diphosphate metabolic process	1/550	34/9333	0.873673	1	0.882372	WBGene00001006	dlg-1	1
BP	GO:0015850	organic hydroxy compound transport	1/550	34/9333	0.873673	1	0.882372	WBGene00006930	vit-6	1
BP	GO:0035825	homologous recombination	1/550	34/9333	0.873673	1	0.882372	WBGene00010785	top-2	1
BP	GO:0006897	endocytosis	6/550	148/9333	0.875974	1	0.882372	WBGene00000182/WBGene00006836/WBGene00022453/WBGene00007372/WBGene00004219/WBGene00000566	arf-1.2/unc-112/Y110A2AR.3/C06B8.7/ptr-4/cnt-2	6
BP	GO:1990778	protein localization to cell periphery	2/550	60/9333	0.876466	1	0.882372	WBGene00001820/WBGene00013038	ham-1/ani-1	2
BP	GO:0045944	positive regulation of transcription by RNA polymerase II	11/550	250/9333	0.878817	1	0.882372	WBGene00000366/WBGene00001186/WBGene00001820/WBGene00001972/WBGene00020368/WBGene00001920/WBGene00001938/WBGene00004786/WBGene00012990/WBGene00000445/WBGene00044078	cbp-1/egl-18/ham-1/hmg-1.2/ast-1/his-46/his-64/sex-1/sam-10/ceh-22/tag-243	11
BP	GO:0009451	RNA modification	3/550	84/9333	0.879863	1	0.882372	WBGene00019168/WBGene00022046/WBGene00000079	H06I04.3/Y66H1A.4/adr-1	3
BP	GO:0010817	regulation of hormone levels	1/550	35/9333	0.881145	1	0.882372	WBGene00001196	egl-30	1
BP	GO:0016051	carbohydrate biosynthetic process	1/550	35/9333	0.881145	1	0.882372	WBGene00019154	glf-1	1
BP	GO:0015849	organic acid transport	3/550	85/9333	0.884759	1	0.882372	WBGene00011250/WBGene00015202/WBGene00018411	R11H6.2/B0478.3/F44B9.10	3
BP	GO:0046942	carboxylic acid transport	3/550	85/9333	0.884759	1	0.882372	WBGene00011250/WBGene00015202/WBGene00018411	R11H6.2/B0478.3/F44B9.10	3
BP	GO:0040001	establishment of mitotic spindle localization	2/550	62/9333	0.887784	1	0.882372	WBGene00003902/WBGene00001980	pab-1/hmr-1	2
BP	GO:0006611	protein export from nucleus	1/550	36/9333	0.888175	1	0.882372	WBGene00004469	rps-0	1
BP	GO:0040019	positive regulation of embryonic development	1/550	36/9333	0.888175	1	0.882372	WBGene00003964	pdi-3	1
BP	GO:0043547	positive regulation of GTPase activity	3/550	86/9333	0.889476	1	0.882372	WBGene00001145/WBGene00000566/WBGene00000875	eat-16/cnt-2/cyk-4	3
BP	GO:0006403	RNA localization	2/550	63/9333	0.893075	1	0.882372	WBGene00000411/WBGene00004469	cdl-1/rps-0	2
BP	GO:0008652	cellular amino acid biosynthetic process	2/550	63/9333	0.893075	1	0.882372	WBGene00019489/WBGene00003816	K07E1.1/asns-1	2
BP	GO:0061982	meiosis I cell cycle process	2/550	63/9333	0.893075	1	0.882372	WBGene00010785/WBGene00000387	top-2/cdc-25.2	2
BP	GO:0001510	RNA methylation	1/550	37/9333	0.894791	1	0.882372	WBGene00019168	H06I04.3	1
BP	GO:0007530	sex determination	1/550	37/9333	0.894791	1	0.882372	WBGene00004786	sex-1	1
BP	GO:1903008	organelle disassembly	1/550	37/9333	0.894791	1	0.882372	WBGene00003150	mbk-2	1
BP	GO:0043549	regulation of kinase activity	4/550	110/9333	0.89554	1	0.882372	WBGene00000865/WBGene00000868/WBGene00000405/WBGene00000863	cyb-1/cyb-3/cdk-1/cya-1	4
BP	GO:0048193	Golgi vesicle transport	4/550	110/9333	0.89554	1	0.882372	WBGene00000182/WBGene00001331/WBGene00009732/WBGene00017419	arf-1.2/erd-2/cope-1/F13B9.1	4
BP	GO:0050911	detection of chemical stimulus involved in sensory perception of smell	12/550	276/9333	0.896289	1	0.882372	WBGene00006217/WBGene00005598/WBGene00005624/WBGene00006151/WBGene00006155/WBGene00006145/WBGene00005603/WBGene00005629/WBGene00005058/WBGene00006165/WBGene00005627/WBGene00006275	str-173/srj-10/srj-40/str-93/str-99/str-86/srj-15/srj-50/sra-32/str-114/srj-45/str-248	12
BP	GO:0001932	regulation of protein phosphorylation	7/550	175/9333	0.89773	1	0.882372	WBGene00000289/WBGene00000865/WBGene00000868/WBGene00006868/WBGene00000405/WBGene00000863/WBGene00002199	cam-1/cyb-1/cyb-3/vab-1/cdk-1/cya-1/kin-15	7
BP	GO:1901701	cellular response to oxygen-containing compound	2/550	64/9333	0.898134	1	0.882372	WBGene00001648/WBGene00018304	goa-1/agr-1	2
BP	GO:0009116	nucleoside metabolic process	1/550	38/9333	0.901015	1	0.882372	WBGene00001006	dlg-1	1
BP	GO:0009132	nucleoside diphosphate metabolic process	1/550	38/9333	0.901015	1	0.882372	WBGene00001006	dlg-1	1
BP	GO:0017156	calcium ion regulated exocytosis	1/550	38/9333	0.901015	1	0.882372	WBGene00002068	ify-1	1
BP	GO:0065002	intracellular protein transmembrane transport	1/550	38/9333	0.901015	1	0.882372	WBGene00013311	sec-61	1
BP	GO:0007033	vacuole organization	2/550	65/9333	0.90297	1	0.882372	WBGene00000164/WBGene00021468	apm-3/epg-2	2
BP	GO:0010498	proteasomal protein catabolic process	6/550	156/9333	0.904412	1	0.882372	WBGene00002007/WBGene00016405/WBGene00003150/WBGene00018604/WBGene00000405/WBGene00019993	hsp-3/hecd-1/mbk-2/uggt-1/cdk-1/rbx-2	6
BP	GO:0044093	positive regulation of molecular function	9/550	219/9333	0.905469	1	0.882372	WBGene00001145/WBGene00021095/WBGene00000405/WBGene00000566/WBGene00000875/WBGene00001328/WBGene00044078/WBGene00012424/WBGene00012425	eat-16/mlt-8/cdk-1/cnt-2/cyk-4/epi-1/tag-243/dlc-3/dlc-4	9
BP	GO:0050907	detection of chemical stimulus involved in sensory perception	12/550	280/9333	0.906299	1	0.882372	WBGene00006217/WBGene00005598/WBGene00005624/WBGene00006151/WBGene00006155/WBGene00006145/WBGene00005603/WBGene00005629/WBGene00005058/WBGene00006165/WBGene00005627/WBGene00006275	str-173/srj-10/srj-40/str-93/str-99/str-86/srj-15/srj-50/sra-32/str-114/srj-45/str-248	12
BP	GO:0006643	membrane lipid metabolic process	3/550	90/9333	0.906664	1	0.882372	WBGene00021095/WBGene00010769/WBGene00006505	mlt-8/asah-1/lagr-1	3
BP	GO:0000045	autophagosome assembly	1/550	39/9333	0.906873	1	0.882372	WBGene00021468	epg-2	1
BP	GO:0048284	organelle fusion	1/550	39/9333	0.906873	1	0.882372	WBGene00007200	vamp-8	1
BP	GO:0051051	negative regulation of transport	1/550	39/9333	0.906873	1	0.882372	WBGene00003403	mps-1	1
BP	GO:0051168	nuclear export	1/550	39/9333	0.906873	1	0.882372	WBGene00004469	rps-0	1
BP	GO:0071806	protein transmembrane transport	1/550	39/9333	0.906873	1	0.882372	WBGene00013311	sec-61	1
BP	GO:0072527	pyrimidine-containing compound metabolic process	1/550	39/9333	0.906873	1	0.882372	WBGene00011892	T21C9.4	1
BP	GO:1905037	autophagosome organization	1/550	39/9333	0.906873	1	0.882372	WBGene00021468	epg-2	1
BP	GO:0016050	vesicle organization	2/550	66/9333	0.907591	1	0.882372	WBGene00017419/WBGene00007200	F13B9.1/vamp-8	2
BP	GO:0032940	secretion by cell	4/550	114/9333	0.910407	1	0.882372	WBGene00001196/WBGene00020298/WBGene00002068/WBGene00007200	egl-30/T07A9.10/ify-1/vamp-8	4
BP	GO:0060627	regulation of vesicle-mediated transport	3/550	91/9333	0.910565	1	0.882372	WBGene00000182/WBGene00006836/WBGene00000566	arf-1.2/unc-112/cnt-2	3
BP	GO:0051046	regulation of secretion	2/550	67/9333	0.912005	1	0.882372	WBGene00001196/WBGene00001745	egl-30/gsa-1	2
BP	GO:0006633	fatty acid biosynthetic process	1/550	40/9333	0.912384	1	0.882372	WBGene00001398	fat-6	1
BP	GO:0045055	regulated exocytosis	1/550	40/9333	0.912384	1	0.882372	WBGene00002068	ify-1	1
BP	GO:0072503	cellular divalent inorganic cation homeostasis	1/550	40/9333	0.912384	1	0.882372	WBGene00006494	hke-4.2	1
BP	GO:1903320	regulation of protein modification by small protein conjugation or removal	1/550	40/9333	0.912384	1	0.882372	WBGene00013509	Y71A12B.12	1
BP	GO:1905515	non-motile cilium assembly	1/550	40/9333	0.912384	1	0.882372	WBGene00194710	mks-2	1
BP	GO:0043085	positive regulation of catalytic activity	8/550	201/9333	0.912597	1	0.882372	WBGene00001145/WBGene00021095/WBGene00000405/WBGene00000566/WBGene00000875/WBGene00001328/WBGene00012424/WBGene00012425	eat-16/mlt-8/cdk-1/cnt-2/cyk-4/epi-1/dlc-3/dlc-4	8
BP	GO:0043087	regulation of GTPase activity	3/550	92/9333	0.914318	1	0.882372	WBGene00001145/WBGene00000566/WBGene00000875	eat-16/cnt-2/cyk-4	3
BP	GO:0043161	proteasome-mediated ubiquitin-dependent protein catabolic process	5/550	138/9333	0.915871	1	0.882372	WBGene00002007/WBGene00016405/WBGene00003150/WBGene00000405/WBGene00019993	hsp-3/hecd-1/mbk-2/cdk-1/rbx-2	5
BP	GO:0016042	lipid catabolic process	4/550	116/9333	0.917112	1	0.882372	WBGene00021095/WBGene00018640/WBGene00018411/WBGene00010062	mlt-8/F49E10.2/F44B9.10/lipl-1	4
BP	GO:0007034	vacuolar transport	1/550	41/9333	0.917569	1	0.882372	WBGene00012193	vps-25	1
BP	GO:0050807	regulation of synapse organization	1/550	41/9333	0.917569	1	0.882372	WBGene00006802	unc-69	1
BP	GO:0007608	sensory perception of smell	12/550	285/9333	0.917674	1	0.882372	WBGene00006217/WBGene00005598/WBGene00005624/WBGene00006151/WBGene00006155/WBGene00006145/WBGene00005603/WBGene00005629/WBGene00005058/WBGene00006165/WBGene00005627/WBGene00006275	str-173/srj-10/srj-40/str-93/str-99/str-86/srj-15/srj-50/sra-32/str-114/srj-45/str-248	12
BP	GO:0042048	olfactory behavior	8/550	204/9333	0.920219	1	0.882372	WBGene00006543/WBGene00006217/WBGene00006151/WBGene00006155/WBGene00006145/WBGene00006165/WBGene00006275/WBGene00015354	tbx-2/str-173/str-93/str-99/str-86/str-114/str-248/snet-1	8
BP	GO:0031047	gene silencing by RNA	3/550	94/9333	0.921397	1	0.882372	WBGene00003014/WBGene00000106/WBGene00018857	lin-28/alg-2/stau-1	3
BP	GO:0043408	regulation of MAPK cascade	3/550	94/9333	0.921397	1	0.882372	WBGene00000289/WBGene00006868/WBGene00002199	cam-1/vab-1/kin-15	3
BP	GO:0009593	detection of chemical stimulus	12/550	287/9333	0.921888	1	0.882372	WBGene00006217/WBGene00005598/WBGene00005624/WBGene00006151/WBGene00006155/WBGene00006145/WBGene00005603/WBGene00005629/WBGene00005058/WBGene00006165/WBGene00005627/WBGene00006275	str-173/srj-10/srj-40/str-93/str-99/str-86/srj-15/srj-50/sra-32/str-114/srj-45/str-248	12
BP	GO:0009416	response to light stimulus	1/550	42/9333	0.922448	1	0.882372	WBGene00001758	gst-10	1
BP	GO:0034762	regulation of transmembrane transport	1/550	42/9333	0.922448	1	0.882372	WBGene00014569	bkip-1	1
BP	GO:0034765	regulation of ion transmembrane transport	1/550	42/9333	0.922448	1	0.882372	WBGene00014569	bkip-1	1
BP	GO:0051650	establishment of vesicle localization	2/550	70/9333	0.924091	1	0.882372	WBGene00017419/WBGene00006974	F13B9.1/zen-4	2
BP	GO:0051338	regulation of transferase activity	5/550	141/9333	0.924548	1	0.882372	WBGene00000865/WBGene00000868/WBGene00000405/WBGene00000863/WBGene00013509	cyb-1/cyb-3/cdk-1/cya-1/Y71A12B.12	5
BP	GO:0016567	protein ubiquitination	7/550	185/9333	0.925548	1	0.882372	WBGene00016405/WBGene00004140/WBGene00006727/WBGene00013509/WBGene00019993/WBGene00006725/WBGene00006728	hecd-1/ebax-1/ubq-1/Y71A12B.12/rbx-2/ubl-1/ubq-2	7
BP	GO:0006023	aminoglycan biosynthetic process	1/550	43/9333	0.927039	1	0.882372	WBGene00000497	chs-2	1
BP	GO:0015696	ammonium transport	1/550	43/9333	0.927039	1	0.882372	WBGene00001196	egl-30	1
BP	GO:0071902	positive regulation of protein serine/threonine kinase activity	1/550	43/9333	0.927039	1	0.882372	WBGene00000405	cdk-1	1
BP	GO:0051293	establishment of spindle localization	2/550	71/9333	0.92776	1	0.882372	WBGene00003902/WBGene00001980	pab-1/hmr-1	2
BP	GO:0098661	inorganic anion transmembrane transport	3/550	96/9333	0.927939	1	0.882372	WBGene00009632/WBGene00022797/WBGene00000233	ttyh-1/best-24/avr-15	3
BP	GO:0006486	protein glycosylation	4/550	120/9333	0.929191	1	0.882372	WBGene00018604/WBGene00020437/WBGene00011780/WBGene00008291	uggt-1/stt-3/T15D6.5/C54C8.3	4
BP	GO:0042325	regulation of phosphorylation	7/550	187/9333	0.930245	1	0.882372	WBGene00000289/WBGene00000865/WBGene00000868/WBGene00006868/WBGene00000405/WBGene00000863/WBGene00002199	cam-1/cyb-1/cyb-3/vab-1/cdk-1/cya-1/kin-15	7
BP	GO:0051648	vesicle localization	2/550	72/9333	0.931261	1	0.882372	WBGene00017419/WBGene00006974	F13B9.1/zen-4	2
BP	GO:0072330	monocarboxylic acid biosynthetic process	2/550	72/9333	0.931261	1	0.882372	WBGene00001398/WBGene00003816	fat-6/asns-1	2
BP	GO:0072507	divalent inorganic cation homeostasis	1/550	44/9333	0.931359	1	0.882372	WBGene00006494	hke-4.2	1
BP	GO:0060341	regulation of cellular localization	5/550	144/9333	0.932423	1	0.882372	WBGene00001196/WBGene00002335/WBGene00017419/WBGene00000275/WBGene00015515	egl-30/let-60/F13B9.1/bub-1/spdl-1	5
BP	GO:0000132	establishment of mitotic spindle orientation	1/550	45/9333	0.935423	1	0.882372	WBGene00001980	hmr-1	1
BP	GO:0070848	response to growth factor	1/550	45/9333	0.935423	1	0.882372	WBGene00006787	unc-52	1
BP	GO:0071363	cellular response to growth factor stimulus	1/550	45/9333	0.935423	1	0.882372	WBGene00006787	unc-52	1
BP	GO:0050906	detection of stimulus involved in sensory perception	12/550	295/9333	0.936969	1	0.882372	WBGene00006217/WBGene00005598/WBGene00005624/WBGene00006151/WBGene00006155/WBGene00006145/WBGene00005603/WBGene00005629/WBGene00005058/WBGene00006165/WBGene00005627/WBGene00006275	str-173/srj-10/srj-40/str-93/str-99/str-86/srj-15/srj-50/sra-32/str-114/srj-45/str-248	12
BP	GO:0017038	protein import	2/550	74/9333	0.937787	1	0.882372	WBGene00001196/WBGene00044078	egl-30/tag-243	2
BP	GO:0000041	transition metal ion transport	1/550	46/9333	0.939247	1	0.882372	WBGene00006494	hke-4.2	1
BP	GO:0006754	ATP biosynthetic process	1/550	46/9333	0.939247	1	0.882372	WBGene00010419	H28O16.1	1
BP	GO:0006865	amino acid transport	1/550	46/9333	0.939247	1	0.882372	WBGene00011250	R11H6.2	1
BP	GO:0006352	DNA-templated transcription, initiation	1/550	47/9333	0.942845	1	0.882372	WBGene00010054	F54D5.11	1
BP	GO:0031400	negative regulation of protein modification process	1/550	47/9333	0.942845	1	0.882372	WBGene00006930	vit-6	1
BP	GO:0009145	purine nucleoside triphosphate biosynthetic process	1/550	48/9333	0.94623	1	0.882372	WBGene00010419	H28O16.1	1
BP	GO:0009206	purine ribonucleoside triphosphate biosynthetic process	1/550	48/9333	0.94623	1	0.882372	WBGene00010419	H28O16.1	1
BP	GO:0016052	carbohydrate catabolic process	1/550	48/9333	0.94623	1	0.882372	WBGene00000503	cht-1	1
BP	GO:0016246	RNA interference	1/550	48/9333	0.94623	1	0.882372	WBGene00018857	stau-1	1
BP	GO:0042594	response to starvation	1/550	48/9333	0.94623	1	0.882372	WBGene00003954	pcm-1	1
BP	GO:0007635	chemosensory behavior	9/550	238/9333	0.946284	1	0.882372	WBGene00001196/WBGene00006543/WBGene00006217/WBGene00006151/WBGene00006155/WBGene00006145/WBGene00006165/WBGene00006275/WBGene00015354	egl-30/tbx-2/str-173/str-93/str-99/str-86/str-114/str-248/snet-1	9
BP	GO:0030163	protein catabolic process	14/550	344/9333	0.949347	1	0.882372	WBGene00002007/WBGene00016405/WBGene00003150/WBGene00004807/WBGene00004827/WBGene00012193/WBGene00006727/WBGene00018604/WBGene00000405/WBGene00019993/WBGene00006725/WBGene00006728/WBGene00004811/WBGene00010204	hsp-3/hecd-1/mbk-2/skr-1/skr-21/vps-25/ubq-1/uggt-1/cdk-1/rbx-2/ubl-1/ubq-2/skr-5/F57F5.1	14
BP	GO:0006664	glycolipid metabolic process	1/550	49/9333	0.949415	1	0.882372	WBGene00021095	mlt-8	1
BP	GO:0099132	ATP hydrolysis coupled cation transmembrane transport	1/550	49/9333	0.949415	1	0.882372	WBGene00010419	H28O16.1	1
BP	GO:1903509	liposaccharide metabolic process	1/550	49/9333	0.949415	1	0.882372	WBGene00021095	mlt-8	1
BP	GO:0010243	response to organonitrogen compound	2/550	79/9333	0.951627	1	0.882372	WBGene00002007/WBGene00018604	hsp-3/uggt-1	2
BP	GO:0006281	DNA repair	6/550	176/9333	0.952195	1	0.882372	WBGene00006961/WBGene00001974/WBGene00003955/WBGene00004873/WBGene00012936/WBGene00004472	xnp-1/hmg-4/pcn-1/smc-3/Y47D3A.29/rps-3	6
BP	GO:0000956	nuclear-transcribed mRNA catabolic process	1/550	50/9333	0.952412	1	0.882372	WBGene00015547	ain-1	1
BP	GO:0016485	protein processing	1/550	50/9333	0.952412	1	0.882372	WBGene00016395	C34B2.10	1
BP	GO:0019915	lipid storage	1/550	50/9333	0.952412	1	0.882372	WBGene00000164	apm-3	1
BP	GO:0043277	apoptotic cell clearance	1/550	50/9333	0.952412	1	0.882372	WBGene00006836	unc-112	1
BP	GO:0090150	establishment of protein localization to membrane	1/550	50/9333	0.952412	1	0.882372	WBGene00013311	sec-61	1
BP	GO:0097164	ammonium ion metabolic process	1/550	50/9333	0.952412	1	0.882372	WBGene00012907	cpt-1	1
BP	GO:1901657	glycosyl compound metabolic process	1/550	50/9333	0.952412	1	0.882372	WBGene00001006	dlg-1	1
BP	GO:0015698	inorganic anion transport	3/550	106/9333	0.953753	1	0.882372	WBGene00009632/WBGene00022797/WBGene00000233	ttyh-1/best-24/avr-15	3
BP	GO:0072657	protein localization to membrane	3/550	106/9333	0.953753	1	0.882372	WBGene00001006/WBGene00013311/WBGene00018304	dlg-1/sec-61/agr-1	3
BP	GO:0022900	electron transport chain	2/550	80/9333	0.954018	1	0.882372	WBGene00010419/WBGene00004115	H28O16.1/pqn-26	2
BP	GO:0044242	cellular lipid catabolic process	2/550	80/9333	0.954018	1	0.882372	WBGene00021095/WBGene00018640	mlt-8/F49E10.2	2
BP	GO:0007005	mitochondrion organization	4/550	131/9333	0.954653	1	0.882372	WBGene00000182/WBGene00003930/WBGene00006836/WBGene00006787	arf-1.2/pat-3/unc-112/unc-52	4
BP	GO:0051294	establishment of spindle orientation	1/550	51/9333	0.955231	1	0.882372	WBGene00001980	hmr-1	1
BP	GO:0032259	methylation	4/550	132/9333	0.956491	1	0.882372	WBGene00019168/WBGene00016603/WBGene00003954/WBGene00004781	H06I04.3/met-1/pcm-1/set-1	4
BP	GO:0000209	protein polyubiquitination	1/550	52/9333	0.957884	1	0.882372	WBGene00016405	hecd-1	1
BP	GO:0007127	meiosis I	1/550	52/9333	0.957884	1	0.882372	WBGene00010785	top-2	1
BP	GO:0009201	ribonucleoside triphosphate biosynthetic process	1/550	52/9333	0.957884	1	0.882372	WBGene00010419	H28O16.1	1
BP	GO:1903530	regulation of secretion by cell	1/550	52/9333	0.957884	1	0.882372	WBGene00001196	egl-30	1
BP	GO:0006402	mRNA catabolic process	2/550	83/9333	0.960531	1	0.882372	WBGene00015547/WBGene00004698	ain-1/rsp-1	2
BP	GO:0006914	autophagy	2/550	83/9333	0.960531	1	0.882372	WBGene00003954/WBGene00021468	pcm-1/epg-2	2
BP	GO:0061919	process utilizing autophagic mechanism	2/550	83/9333	0.960531	1	0.882372	WBGene00003954/WBGene00021468	pcm-1/epg-2	2
BP	GO:0032446	protein modification by small protein conjugation	7/550	204/9333	0.960748	1	0.882372	WBGene00016405/WBGene00004140/WBGene00006727/WBGene00013509/WBGene00019993/WBGene00006725/WBGene00006728	hecd-1/ebax-1/ubq-1/Y71A12B.12/rbx-2/ubl-1/ubq-2	7
BP	GO:0031399	regulation of protein modification process	9/550	248/9333	0.960785	1	0.882372	WBGene00000289/WBGene00000865/WBGene00000868/WBGene00006868/WBGene00000405/WBGene00000863/WBGene00013509/WBGene00006930/WBGene00002199	cam-1/cyb-1/cyb-3/vab-1/cdk-1/cya-1/Y71A12B.12/vit-6/kin-15	9
BP	GO:0090305	nucleic acid phosphodiester bond hydrolysis	4/550	135/9333	0.961599	1	0.882372	WBGene00012239/WBGene00000106/WBGene00011155/WBGene00004469	W04A8.4/alg-2/R09B3.2/rps-0	4
BP	GO:0006605	protein targeting	2/550	84/9333	0.962499	1	0.882372	WBGene00013311/WBGene00016395	sec-61/C34B2.10	2
BP	GO:0006909	phagocytosis	1/550	54/9333	0.962728	1	0.882372	WBGene00006836	unc-112	1
BP	GO:0007269	neurotransmitter secretion	1/550	54/9333	0.962728	1	0.882372	WBGene00001196	egl-30	1
BP	GO:0099643	signal release from synapse	1/550	54/9333	0.962728	1	0.882372	WBGene00001196	egl-30	1
BP	GO:0009101	glycoprotein biosynthetic process	5/550	161/9333	0.964672	1	0.882372	WBGene00018604/WBGene00020437/WBGene00016106/WBGene00011780/WBGene00008291	uggt-1/stt-3/C25F6.7/T15D6.5/C54C8.3	5
BP	GO:0000165	MAPK cascade	3/550	112/9333	0.964792	1	0.882372	WBGene00000289/WBGene00006868/WBGene00002199	cam-1/vab-1/kin-15	3
BP	GO:0051050	positive regulation of transport	3/550	112/9333	0.964792	1	0.882372	WBGene00001196/WBGene00017419/WBGene00006930	egl-30/F13B9.1/vit-6	3
BP	GO:0009142	nucleoside triphosphate biosynthetic process	1/550	55/9333	0.964937	1	0.882372	WBGene00010419	H28O16.1	1
BP	GO:0098657	import into cell	6/550	185/9333	0.965606	1	0.882372	WBGene00000182/WBGene00006836/WBGene00022453/WBGene00007372/WBGene00004219/WBGene00000566	arf-1.2/unc-112/Y110A2AR.3/C06B8.7/ptr-4/cnt-2	6
BP	GO:0001505	regulation of neurotransmitter levels	2/550	86/9333	0.966155	1	0.882372	WBGene00001196/WBGene00006773	egl-30/unc-37	2
BP	GO:0006302	double-strand break repair	1/550	56/9333	0.967016	1	0.882372	WBGene00012936	Y47D3A.29	1
BP	GO:0016236	macroautophagy	1/550	56/9333	0.967016	1	0.882372	WBGene00021468	epg-2	1
BP	GO:0019220	regulation of phosphate metabolic process	7/550	209/9333	0.967077	1	0.882372	WBGene00000289/WBGene00000865/WBGene00000868/WBGene00006868/WBGene00000405/WBGene00000863/WBGene00002199	cam-1/cyb-1/cyb-3/vab-1/cdk-1/cya-1/kin-15	7
BP	GO:0051174	regulation of phosphorus metabolic process	7/550	209/9333	0.967077	1	0.882372	WBGene00000289/WBGene00000865/WBGene00000868/WBGene00006868/WBGene00000405/WBGene00000863/WBGene00002199	cam-1/cyb-1/cyb-3/vab-1/cdk-1/cya-1/kin-15	7
BP	GO:0043413	macromolecule glycosylation	4/550	140/9333	0.968895	1	0.882372	WBGene00018604/WBGene00020437/WBGene00011780/WBGene00008291	uggt-1/stt-3/T15D6.5/C54C8.3	4
BP	GO:0006875	cellular metal ion homeostasis	1/550	58/9333	0.970811	1	0.882372	WBGene00006494	hke-4.2	1
BP	GO:0009127	purine nucleoside monophosphate biosynthetic process	1/550	58/9333	0.970811	1	0.882372	WBGene00010419	H28O16.1	1
BP	GO:0009168	purine ribonucleoside monophosphate biosynthetic process	1/550	58/9333	0.970811	1	0.882372	WBGene00010419	H28O16.1	1
BP	GO:0023061	signal release	1/550	58/9333	0.970811	1	0.882372	WBGene00001196	egl-30	1
BP	GO:0015931	nucleobase-containing compound transport	2/550	89/9333	0.971005	1	0.882372	WBGene00000411/WBGene00004469	cdl-1/rps-0	2
BP	GO:0045860	positive regulation of protein kinase activity	1/550	59/9333	0.972542	1	0.882372	WBGene00000405	cdk-1	1
BP	GO:0007606	sensory perception of chemical stimulus	19/550	470/9333	0.972982	1	0.882372	WBGene00006217/WBGene00005598/WBGene00005624/WBGene00012725/WBGene00005190/WBGene00005198/WBGene00006151/WBGene00006155/WBGene00006145/WBGene00005603/WBGene00005629/WBGene00005058/WBGene00005068/WBGene00006165/WBGene00005627/WBGene00006275/WBGene00005056/WBGene00005214/WBGene00020333	str-173/srj-10/srj-40/sre-47/srg-33/srg-41/str-93/str-99/str-86/srj-15/srj-50/sra-32/srb-3/str-114/srj-45/str-248/sra-30/srg-57/sre-12	19
BP	GO:0051606	detection of stimulus	12/550	325/9333	0.973396	1	0.882372	WBGene00006217/WBGene00005598/WBGene00005624/WBGene00006151/WBGene00006155/WBGene00006145/WBGene00005603/WBGene00005629/WBGene00005058/WBGene00006165/WBGene00005627/WBGene00006275	str-173/srj-10/srj-40/str-93/str-99/str-86/srj-15/srj-50/sra-32/str-114/srj-45/str-248	12
BP	GO:0070085	glycosylation	4/550	144/9333	0.973779	1	0.882372	WBGene00018604/WBGene00020437/WBGene00011780/WBGene00008291	uggt-1/stt-3/T15D6.5/C54C8.3	4
BP	GO:0015711	organic anion transport	4/550	145/9333	0.974882	1	0.882372	WBGene00011250/WBGene00008110/WBGene00015202/WBGene00018411	R11H6.2/C46C2.2/B0478.3/F44B9.10	4
BP	GO:0023014	signal transduction by protein phosphorylation	3/550	121/9333	0.976806	1	0.882372	WBGene00000289/WBGene00006868/WBGene00002199	cam-1/vab-1/kin-15	3
BP	GO:0033674	positive regulation of kinase activity	1/550	63/9333	0.9785	1	0.882372	WBGene00000405	cdk-1	1
BP	GO:0046467	membrane lipid biosynthetic process	1/550	63/9333	0.9785	1	0.882372	WBGene00006505	lagr-1	1
BP	GO:1901605	alpha-amino acid metabolic process	3/550	123/9333	0.978886	1	0.882372	WBGene00003963/WBGene00019489/WBGene00003816	pdi-2/K07E1.1/asns-1	3
BP	GO:0009057	macromolecule catabolic process	19/550	480/9333	0.979173	1	0.882372	WBGene00002007/WBGene00016405/WBGene00003150/WBGene00004807/WBGene00004827/WBGene00012193/WBGene00015547/WBGene00006727/WBGene00018604/WBGene00000405/WBGene00000503/WBGene00004698/WBGene00007425/WBGene00019993/WBGene00006725/WBGene00006728/WBGene00004811/WBGene00010204/WBGene00020270	hsp-3/hecd-1/mbk-2/skr-1/skr-21/vps-25/ain-1/ubq-1/uggt-1/cdk-1/cht-1/rsp-1/C08B6.4/rbx-2/ubl-1/ubq-2/skr-5/F57F5.1/T05H4.7	19
BP	GO:0044265	cellular macromolecule catabolic process	16/550	418/9333	0.979243	1	0.882372	WBGene00002007/WBGene00016405/WBGene00003150/WBGene00004807/WBGene00004827/WBGene00012193/WBGene00015547/WBGene00006727/WBGene00018604/WBGene00000405/WBGene00004698/WBGene00019993/WBGene00006725/WBGene00006728/WBGene00004811/WBGene00010204	hsp-3/hecd-1/mbk-2/skr-1/skr-21/vps-25/ain-1/ubq-1/uggt-1/cdk-1/rsp-1/rbx-2/ubl-1/ubq-2/skr-5/F57F5.1	16
BP	GO:0006974	cellular response to DNA damage stimulus	7/550	222/9333	0.97943	1	0.882372	WBGene00006961/WBGene00004807/WBGene00001974/WBGene00003955/WBGene00004873/WBGene00012936/WBGene00004472	xnp-1/skr-1/hmg-4/pcn-1/smc-3/Y47D3A.29/rps-3	7
BP	GO:0009165	nucleotide biosynthetic process	4/550	151/9333	0.98064	1	0.882372	WBGene00011892/WBGene00004391/WBGene00004392/WBGene00010419	T21C9.4/rnr-1/rnr-2/H28O16.1	4
BP	GO:1901293	nucleoside phosphate biosynthetic process	4/550	154/9333	0.983028	1	0.882372	WBGene00011892/WBGene00004391/WBGene00004392/WBGene00010419	T21C9.4/rnr-1/rnr-2/H28O16.1	4
BP	GO:0009156	ribonucleoside monophosphate biosynthetic process	1/550	67/9333	0.983167	1	0.882372	WBGene00010419	H28O16.1	1
BP	GO:0035725	sodium ion transmembrane transport	1/550	67/9333	0.983167	1	0.882372	WBGene00011891	del-6	1
BP	GO:0015672	monovalent inorganic cation transport	7/550	230/9333	0.984736	1	0.882372	WBGene00019282/WBGene00010419/WBGene00006319/WBGene00003403/WBGene00006660/WBGene00011891/WBGene00006666	mps-2/H28O16.1/sup-10/mps-1/twk-5/del-6/twk-11	7
BP	GO:0007600	sensory perception	19/550	492/9333	0.984905	1	0.882372	WBGene00006217/WBGene00005598/WBGene00005624/WBGene00012725/WBGene00005190/WBGene00005198/WBGene00006151/WBGene00006155/WBGene00006145/WBGene00005603/WBGene00005629/WBGene00005058/WBGene00005068/WBGene00006165/WBGene00005627/WBGene00006275/WBGene00005056/WBGene00005214/WBGene00020333	str-173/srj-10/srj-40/sre-47/srg-33/srg-41/str-93/str-99/str-86/srj-15/srj-50/sra-32/srb-3/str-114/srj-45/str-248/sra-30/srg-57/sre-12	19
BP	GO:0010038	response to metal ion	1/550	69/9333	0.985106	1	0.882372	WBGene00003473	mtl-1	1
BP	GO:1901565	organonitrogen compound catabolic process	18/550	473/9333	0.985646	1	0.882372	WBGene00002007/WBGene00016405/WBGene00003150/WBGene00004807/WBGene00004827/WBGene00012193/WBGene00021095/WBGene00006727/WBGene00018604/WBGene00000405/WBGene00000503/WBGene00007425/WBGene00019993/WBGene00006725/WBGene00006728/WBGene00004811/WBGene00010204/WBGene00020270	hsp-3/hecd-1/mbk-2/skr-1/skr-21/vps-25/mlt-8/ubq-1/uggt-1/cdk-1/cht-1/C08B6.4/rbx-2/ubl-1/ubq-2/skr-5/F57F5.1/T05H4.7	18
BP	GO:0006401	RNA catabolic process	2/550	103/9333	0.986064	1	0.882372	WBGene00015547/WBGene00004698	ain-1/rsp-1	2
BP	GO:0051347	positive regulation of transferase activity	1/550	71/9333	0.986822	1	0.882372	WBGene00000405	cdk-1	1
BP	GO:0051604	protein maturation	1/550	71/9333	0.986822	1	0.882372	WBGene00016395	C34B2.10	1
BP	GO:0060271	cilium assembly	1/550	71/9333	0.986822	1	0.882372	WBGene00194710	mks-2	1
BP	GO:1902600	proton transmembrane transport	1/550	71/9333	0.986822	1	0.882372	WBGene00010419	H28O16.1	1
BP	GO:0071804	cellular potassium ion transport	2/550	105/9333	0.987465	1	0.882372	WBGene00006660/WBGene00006666	twk-5/twk-11	2
BP	GO:0071805	potassium ion transmembrane transport	2/550	105/9333	0.987465	1	0.882372	WBGene00006660/WBGene00006666	twk-5/twk-11	2
BP	GO:0009124	nucleoside monophosphate biosynthetic process	1/550	72/9333	0.987604	1	0.882372	WBGene00010419	H28O16.1	1
BP	GO:0046394	carboxylic acid biosynthetic process	3/550	135/9333	0.98809	1	0.882372	WBGene00019489/WBGene00001398/WBGene00003816	K07E1.1/fat-6/asns-1	3
BP	GO:0006886	intracellular protein transport	10/550	306/9333	0.98809	1	0.882372	WBGene00000164/WBGene00000182/WBGene00001196/WBGene00012193/WBGene00013311/WBGene00016395/WBGene00019317/WBGene00017419/WBGene00004469/WBGene00044078	apm-3/arf-1.2/egl-30/vps-25/sec-61/C34B2.10/K02E10.1/F13B9.1/rps-0/tag-243	10
BP	GO:0044262	cellular carbohydrate metabolic process	1/550	73/9333	0.988341	1	0.882372	WBGene00019154	glf-1	1
BP	GO:0045333	cellular respiration	1/550	73/9333	0.988341	1	0.882372	WBGene00012692	Y39B6A.33	1
BP	GO:0055065	metal ion homeostasis	1/550	73/9333	0.988341	1	0.882372	WBGene00006494	hke-4.2	1
BP	GO:0016053	organic acid biosynthetic process	3/550	136/9333	0.988652	1	0.882372	WBGene00019489/WBGene00001398/WBGene00003816	K07E1.1/fat-6/asns-1	3
BP	GO:0016197	endosomal transport	1/550	74/9333	0.989033	1	0.882372	WBGene00012193	vps-25	1
BP	GO:0009100	glycoprotein metabolic process	5/550	190/9333	0.989219	1	0.882372	WBGene00018604/WBGene00020437/WBGene00016106/WBGene00011780/WBGene00008291	uggt-1/stt-3/C25F6.7/T15D6.5/C54C8.3	5
BP	GO:0006631	fatty acid metabolic process	2/550	108/9333	0.989313	1	0.882372	WBGene00009218/WBGene00001398	acs-20/fat-6	2
BP	GO:0015893	drug transport	1/550	75/9333	0.989684	1	0.882372	WBGene00001196	egl-30	1
BP	GO:0044782	cilium organization	1/550	75/9333	0.989684	1	0.882372	WBGene00194710	mks-2	1
BP	GO:0018107	peptidyl-threonine phosphorylation	2/550	109/9333	0.989868	1	0.882372	WBGene00003150/WBGene00003403	mbk-2/mps-1	2
BP	GO:0006820	anion transport	7/550	241/9333	0.989975	1	0.882372	WBGene00009632/WBGene00011250/WBGene00008110/WBGene00015202/WBGene00018411/WBGene00022797/WBGene00000233	ttyh-1/R11H6.2/C46C2.2/B0478.3/F44B9.10/best-24/avr-15	7
BP	GO:0044272	sulfur compound biosynthetic process	1/550	77/9333	0.990874	1	0.882372	WBGene00019489	K07E1.1	1
BP	GO:0006790	sulfur compound metabolic process	3/550	141/9333	0.9911	1	0.882372	WBGene00019489/WBGene00001752/WBGene00001758	K07E1.1/gst-4/gst-10	3
BP	GO:0018210	peptidyl-threonine modification	2/550	112/9333	0.99137	1	0.882372	WBGene00003150/WBGene00003403	mbk-2/mps-1	2
BP	GO:0070838	divalent metal ion transport	1/550	78/9333	0.991416	1	0.882372	WBGene00006494	hke-4.2	1
BP	GO:0072511	divalent inorganic cation transport	1/550	78/9333	0.991416	1	0.882372	WBGene00006494	hke-4.2	1
BP	GO:0010035	response to inorganic substance	2/550	113/9333	0.99182	1	0.882372	WBGene00003473/WBGene00001758	mtl-1/gst-10	2
BP	GO:0030258	lipid modification	1/550	79/9333	0.991926	1	0.882372	WBGene00000959	dgk-2	1
BP	GO:0009126	purine nucleoside monophosphate metabolic process	2/550	114/9333	0.992248	1	0.882372	WBGene00001006/WBGene00010419	dlg-1/H28O16.1	2
BP	GO:0009167	purine ribonucleoside monophosphate metabolic process	2/550	114/9333	0.992248	1	0.882372	WBGene00001006/WBGene00010419	dlg-1/H28O16.1	2
BP	GO:0006814	sodium ion transport	1/550	81/9333	0.992857	1	0.882372	WBGene00011891	del-6	1
BP	GO:0098656	anion transmembrane transport	3/550	149/9333	0.993994	1	0.882372	WBGene00009632/WBGene00022797/WBGene00000233	ttyh-1/best-24/avr-15	3
BP	GO:0044255	cellular lipid metabolic process	11/550	349/9333	0.994098	1	0.882372	WBGene00000959/WBGene00021095/WBGene00018640/WBGene00009218/WBGene00022040/WBGene00015202/WBGene00018411/WBGene00010062/WBGene00010769/WBGene00001398/WBGene00006505	dgk-2/mlt-8/F49E10.2/acs-20/Y65B4BR.1/B0478.3/F44B9.10/lipl-1/asah-1/fat-6/lagr-1	11
BP	GO:0016192	vesicle-mediated transport	14/550	418/9333	0.994376	1	0.882372	WBGene00000164/WBGene00000182/WBGene00001331/WBGene00006836/WBGene00009732/WBGene00012193/WBGene00020298/WBGene00022453/WBGene00007372/WBGene00017419/WBGene00004219/WBGene00000566/WBGene00002068/WBGene00007200	apm-3/arf-1.2/erd-2/unc-112/cope-1/vps-25/T07A9.10/Y110A2AR.3/C06B8.7/F13B9.1/ptr-4/cnt-2/ify-1/vamp-8	14
BP	GO:0070647	protein modification by small protein conjugation or removal	7/550	256/9333	0.994449	1	0.882372	WBGene00016405/WBGene00004140/WBGene00006727/WBGene00013509/WBGene00019993/WBGene00006725/WBGene00006728	hecd-1/ebax-1/ubq-1/Y71A12B.12/rbx-2/ubl-1/ubq-2	7
BP	GO:0006873	cellular ion homeostasis	1/550	86/9333	0.994743	1	0.882372	WBGene00006494	hke-4.2	1
BP	GO:0030003	cellular cation homeostasis	1/550	86/9333	0.994743	1	0.882372	WBGene00006494	hke-4.2	1
BP	GO:0006091	generation of precursor metabolites and energy	3/550	152/9333	0.994825	1	0.882372	WBGene00012692/WBGene00010419/WBGene00004115	Y39B6A.33/H28O16.1/pqn-26	3
BP	GO:0006836	neurotransmitter transport	1/550	87/9333	0.995056	1	0.882372	WBGene00001196	egl-30	1
BP	GO:0045184	establishment of protein localization	14/550	422/9333	0.995066	1	0.882372	WBGene00000164/WBGene00000182/WBGene00001196/WBGene00001331/WBGene00006836/WBGene00009732/WBGene00012193/WBGene00013311/WBGene00016395/WBGene00019317/WBGene00017419/WBGene00000566/WBGene00004469/WBGene00044078	apm-3/arf-1.2/egl-30/erd-2/unc-112/cope-1/vps-25/sec-61/C34B2.10/K02E10.1/F13B9.1/cnt-2/rps-0/tag-243	14
BP	GO:0009161	ribonucleoside monophosphate metabolic process	2/550	123/9333	0.995231	1	0.882372	WBGene00001006/WBGene00010419	dlg-1/H28O16.1	2
BP	GO:0032787	monocarboxylic acid metabolic process	3/550	154/9333	0.995315	1	0.882372	WBGene00009218/WBGene00001398/WBGene00003816	acs-20/fat-6/asns-1	3
BP	GO:0006644	phospholipid metabolic process	3/550	156/9333	0.99576	1	0.882372	WBGene00022040/WBGene00015202/WBGene00018411	Y65B4BR.1/B0478.3/F44B9.10	3
BP	GO:0006629	lipid metabolic process	15/550	449/9333	0.995779	1	0.882372	WBGene00000959/WBGene00021095/WBGene00012255/WBGene00012257/WBGene00018640/WBGene00009218/WBGene00013068/WBGene00022040/WBGene00015202/WBGene00018411/WBGene00010062/WBGene00010769/WBGene00020662/WBGene00001398/WBGene00006505	dgk-2/mlt-8/lpr-6/lpr-4/F49E10.2/acs-20/Y51A2B.4/Y65B4BR.1/B0478.3/F44B9.10/lipl-1/asah-1/T21H3.1/fat-6/lagr-1	15
BP	GO:0046907	intracellular transport	17/550	494/9333	0.99591	1	0.882372	WBGene00000140/WBGene00000164/WBGene00000182/WBGene00001007/WBGene00001196/WBGene00001331/WBGene00009732/WBGene00012193/WBGene00013311/WBGene00016395/WBGene00019317/WBGene00000868/WBGene00017419/WBGene00006816/WBGene00006974/WBGene00004469/WBGene00044078	anc-1/apm-3/arf-1.2/dli-1/egl-30/erd-2/cope-1/vps-25/sec-61/C34B2.10/K02E10.1/cyb-3/F13B9.1/unc-84/zen-4/rps-0/tag-243	17
BP	GO:0005975	carbohydrate metabolic process	5/550	213/9333	0.996035	1	0.882372	WBGene00018682/WBGene00019154/WBGene00000503/WBGene00002983/WBGene00018607	aagr-4/glf-1/cht-1/lgx-1/F48E3.8	5
BP	GO:0015031	protein transport	13/550	408/9333	0.996289	1	0.882372	WBGene00000164/WBGene00000182/WBGene00001196/WBGene00001331/WBGene00009732/WBGene00012193/WBGene00013311/WBGene00016395/WBGene00019317/WBGene00017419/WBGene00000566/WBGene00004469/WBGene00044078	apm-3/arf-1.2/egl-30/erd-2/cope-1/vps-25/sec-61/C34B2.10/K02E10.1/F13B9.1/cnt-2/rps-0/tag-243	13
BP	GO:0030001	metal ion transport	7/550	266/9333	0.996296	1	0.882372	WBGene00019282/WBGene00006494/WBGene00006319/WBGene00003403/WBGene00006660/WBGene00011891/WBGene00006666	mps-2/hke-4.2/sup-10/mps-1/twk-5/del-6/twk-11	7
BP	GO:0015980	energy derivation by oxidation of organic compounds	1/550	92/9333	0.996362	1	0.882372	WBGene00012692	Y39B6A.33	1
BP	GO:0009123	nucleoside monophosphate metabolic process	2/550	128/9333	0.996367	1	0.882372	WBGene00001006/WBGene00010419	dlg-1/H28O16.1	2
BP	GO:0055082	cellular chemical homeostasis	1/550	93/9333	0.996578	1	0.882372	WBGene00006494	hke-4.2	1
BP	GO:0046034	ATP metabolic process	1/550	97/9333	0.997323	1	0.882372	WBGene00010419	H28O16.1	1
BP	GO:0018105	peptidyl-serine phosphorylation	2/550	134/9333	0.997384	1	0.882372	WBGene00003150/WBGene00003403	mbk-2/mps-1	2
BP	GO:0015833	peptide transport	13/550	419/9333	0.997464	1	0.882372	WBGene00000164/WBGene00000182/WBGene00001196/WBGene00001331/WBGene00009732/WBGene00012193/WBGene00013311/WBGene00016395/WBGene00019317/WBGene00017419/WBGene00000566/WBGene00004469/WBGene00044078	apm-3/arf-1.2/egl-30/erd-2/cope-1/vps-25/sec-61/C34B2.10/K02E10.1/F13B9.1/cnt-2/rps-0/tag-243	13
BP	GO:0018209	peptidyl-serine modification	2/550	136/9333	0.997656	1	0.882372	WBGene00003150/WBGene00003403	mbk-2/mps-1	2
BP	GO:0042886	amide transport	13/550	425/9333	0.997947	1	0.882372	WBGene00000164/WBGene00000182/WBGene00001196/WBGene00001331/WBGene00009732/WBGene00012193/WBGene00013311/WBGene00016395/WBGene00019317/WBGene00017419/WBGene00000566/WBGene00004469/WBGene00044078	apm-3/arf-1.2/egl-30/erd-2/cope-1/vps-25/sec-61/C34B2.10/K02E10.1/F13B9.1/cnt-2/rps-0/tag-243	13
BP	GO:0048878	chemical homeostasis	2/550	139/9333	0.998012	1	0.882372	WBGene00006494/WBGene00009218	hke-4.2/acs-20	2
BP	GO:0009205	purine ribonucleoside triphosphate metabolic process	1/550	102/9333	0.998031	1	0.882372	WBGene00010419	H28O16.1	1
BP	GO:0098771	inorganic ion homeostasis	1/550	102/9333	0.998031	1	0.882372	WBGene00006494	hke-4.2	1
BP	GO:0009144	purine nucleoside triphosphate metabolic process	1/550	103/9333	0.998148	1	0.882372	WBGene00010419	H28O16.1	1
BP	GO:0055080	cation homeostasis	1/550	103/9333	0.998148	1	0.882372	WBGene00006494	hke-4.2	1
BP	GO:0009152	purine ribonucleotide biosynthetic process	1/550	105/9333	0.998362	1	0.882372	WBGene00010419	H28O16.1	1
BP	GO:0050801	ion homeostasis	1/550	105/9333	0.998362	1	0.882372	WBGene00006494	hke-4.2	1
BP	GO:0009199	ribonucleoside triphosphate metabolic process	1/550	106/9333	0.99846	1	0.882372	WBGene00010419	H28O16.1	1
BP	GO:0035335	peptidyl-tyrosine dephosphorylation	1/550	107/9333	0.998552	1	0.882372	WBGene00000387	cdc-25.2	1
BP	GO:0006164	purine nucleotide biosynthetic process	1/550	108/9333	0.998638	1	0.882372	WBGene00010419	H28O16.1	1
BP	GO:0006520	cellular amino acid metabolic process	3/550	180/9333	0.998748	1	0.882372	WBGene00003963/WBGene00019489/WBGene00003816	pdi-2/K07E1.1/asns-1	3
BP	GO:0009141	nucleoside triphosphate metabolic process	1/550	112/9333	0.998935	1	0.882372	WBGene00010419	H28O16.1	1
BP	GO:0072522	purine-containing compound biosynthetic process	1/550	114/9333	0.999058	1	0.882372	WBGene00010419	H28O16.1	1
BP	GO:1901137	carbohydrate derivative biosynthetic process	9/550	353/9333	0.999177	1	0.882372	WBGene00018604/WBGene00020437/WBGene00004391/WBGene00004392/WBGene00016106/WBGene00010419/WBGene00011780/WBGene00008291/WBGene00000497	uggt-1/stt-3/rnr-1/rnr-2/C25F6.7/H28O16.1/T15D6.5/C54C8.3/chs-2	9
BP	GO:0009260	ribonucleotide biosynthetic process	1/550	117/9333	0.999217	1	0.882372	WBGene00010419	H28O16.1	1
BP	GO:0046390	ribose phosphate biosynthetic process	1/550	119/9333	0.999308	1	0.882372	WBGene00010419	H28O16.1	1
BP	GO:0046486	glycerolipid metabolic process	1/550	123/9333	0.999459	1	0.882372	WBGene00000959	dgk-2	1
BP	GO:0034655	nucleobase-containing compound catabolic process	2/550	163/9333	0.999477	1	0.882372	WBGene00015547/WBGene00004698	ain-1/rsp-1	2
BP	GO:0006812	cation transport	10/550	400/9333	0.999663	1	0.882372	WBGene00001196/WBGene00011250/WBGene00019282/WBGene00006494/WBGene00010419/WBGene00006319/WBGene00003403/WBGene00006660/WBGene00011891/WBGene00006666	egl-30/R11H6.2/mps-2/hke-4.2/H28O16.1/sup-10/mps-1/twk-5/del-6/twk-11	10
BP	GO:0008610	lipid biosynthetic process	2/550	176/9333	0.999749	1	0.882372	WBGene00001398/WBGene00006505	fat-6/lagr-1	2
BP	GO:0044270	cellular nitrogen compound catabolic process	2/550	182/9333	0.999821	1	0.882372	WBGene00015547/WBGene00004698	ain-1/rsp-1	2
BP	GO:0046700	heterocycle catabolic process	2/550	183/9333	0.999831	1	0.882372	WBGene00015547/WBGene00004698	ain-1/rsp-1	2
BP	GO:0044283	small molecule biosynthetic process	3/550	219/9333	0.999839	1	0.882372	WBGene00019489/WBGene00001398/WBGene00003816	K07E1.1/fat-6/asns-1	3
BP	GO:0009117	nucleotide metabolic process	5/550	283/9333	0.999851	1	0.882372	WBGene00001006/WBGene00011892/WBGene00004391/WBGene00004392/WBGene00010419	dlg-1/T21C9.4/rnr-1/rnr-2/H28O16.1	5
BP	GO:0090407	organophosphate biosynthetic process	4/550	254/9333	0.999861	1	0.882372	WBGene00011892/WBGene00004391/WBGene00004392/WBGene00010419	T21C9.4/rnr-1/rnr-2/H28O16.1	4
BP	GO:0051186	cofactor metabolic process	2/550	187/9333	0.999866	1	0.882372	WBGene00001752/WBGene00001758	gst-4/gst-10	2
BP	GO:0006753	nucleoside phosphate metabolic process	5/550	286/9333	0.999871	1	0.882372	WBGene00001006/WBGene00011892/WBGene00004391/WBGene00004392/WBGene00010419	dlg-1/T21C9.4/rnr-1/rnr-2/H28O16.1	5
BP	GO:0019439	aromatic compound catabolic process	2/550	188/9333	0.999873	1	0.882372	WBGene00015547/WBGene00004698	ain-1/rsp-1	2
BP	GO:0098660	inorganic ion transmembrane transport	8/550	371/9333	0.999874	1	0.882372	WBGene00009632/WBGene00006494/WBGene00010419/WBGene00006660/WBGene00011891/WBGene00022797/WBGene00006666/WBGene00000233	ttyh-1/hke-4.2/H28O16.1/twk-5/del-6/best-24/twk-11/avr-15	8
BP	GO:0098662	inorganic cation transmembrane transport	5/550	288/9333	0.999883	1	0.882372	WBGene00006494/WBGene00010419/WBGene00006660/WBGene00011891/WBGene00006666	hke-4.2/H28O16.1/twk-5/del-6/twk-11	5
BP	GO:1901361	organic cyclic compound catabolic process	2/550	192/9333	0.999899	1	0.882372	WBGene00015547/WBGene00004698	ain-1/rsp-1	2
BP	GO:0006082	organic acid metabolic process	10/550	436/9333	0.999926	1	0.882372	WBGene00003963/WBGene00009218/WBGene00011699/WBGene00015042/WBGene00019489/WBGene00010589/WBGene00015043/WBGene00015044/WBGene00001398/WBGene00003816	pdi-2/acs-20/cyp-34A2/cyp-34A7/K07E1.1/cyp-33D1/cyp-34A8/cyp-34A9/fat-6/asns-1	10
BP	GO:0055086	nucleobase-containing small molecule metabolic process	6/550	327/9333	0.999927	1	0.882372	WBGene00001006/WBGene00011892/WBGene00018604/WBGene00004391/WBGene00004392/WBGene00010419	dlg-1/T21C9.4/uggt-1/rnr-1/rnr-2/H28O16.1	6
BP	GO:0006470	protein dephosphorylation	2/550	201/9333	0.99994	1	0.882372	WBGene00000387/WBGene00011133	cdc-25.2/R08A2.2	2
BP	GO:0009150	purine ribonucleotide metabolic process	2/550	201/9333	0.99994	1	0.882372	WBGene00001006/WBGene00010419	dlg-1/H28O16.1	2
BP	GO:0006163	purine nucleotide metabolic process	2/550	205/9333	0.999952	1	0.882372	WBGene00001006/WBGene00010419	dlg-1/H28O16.1	2
BP	GO:0009259	ribonucleotide metabolic process	2/550	214/9333	0.999971	1	0.882372	WBGene00001006/WBGene00010419	dlg-1/H28O16.1	2
BP	GO:0072521	purine-containing compound metabolic process	2/550	217/9333	0.999976	1	0.882372	WBGene00001006/WBGene00010419	dlg-1/H28O16.1	2
BP	GO:0098655	cation transmembrane transport	5/550	327/9333	0.999983	1	0.882372	WBGene00006494/WBGene00010419/WBGene00006660/WBGene00011891/WBGene00006666	hke-4.2/H28O16.1/twk-5/del-6/twk-11	5
BP	GO:0019693	ribose phosphate metabolic process	2/550	224/9333	0.999984	1	0.882372	WBGene00001006/WBGene00010419	dlg-1/H28O16.1	2
BP	GO:0016311	dephosphorylation	2/550	249/9333	0.999996	1	0.882372	WBGene00000387/WBGene00011133	cdc-25.2/R08A2.2	2
BP	GO:0019752	carboxylic acid metabolic process	5/550	359/9333	0.999997	1	0.882372	WBGene00003963/WBGene00009218/WBGene00019489/WBGene00001398/WBGene00003816	pdi-2/acs-20/K07E1.1/fat-6/asns-1	5
BP	GO:0019637	organophosphate metabolic process	8/550	458/9333	0.999998	1	0.882372	WBGene00001006/WBGene00011892/WBGene00004391/WBGene00004392/WBGene00010419/WBGene00022040/WBGene00015202/WBGene00018411	dlg-1/T21C9.4/rnr-1/rnr-2/H28O16.1/Y65B4BR.1/B0478.3/F44B9.10	8
BP	GO:0043436	oxoacid metabolic process	5/550	397/9333	1	1	0.882372	WBGene00003963/WBGene00009218/WBGene00019489/WBGene00001398/WBGene00003816	pdi-2/acs-20/K07E1.1/fat-6/asns-1	5
CC	GO:0022626	cytosolic ribosome	48/666	85/11472	1.96959e-37	6.06635e-35	4.93435e-35	WBGene00000079/WBGene00012179/WBGene00004446/WBGene00004427/WBGene00004436/WBGene00004448/WBGene00004450/WBGene00004480/WBGene00004492/WBGene00004408/WBGene00004412/WBGene00004413/WBGene00004415/WBGene00004416/WBGene00004417/WBGene00004418/WBGene00004420/WBGene00004423/WBGene00004425/WBGene00004428/WBGene00004432/WBGene00004433/WBGene00004435/WBGene00004440/WBGene00004442/WBGene00004447/WBGene000…	adr-1/W01D2.1/rpl-32/rpl-15/rpl-24.1/rpl-34/rpl-36/rps-11/rps-23/rla-0/rpl-1/rpl-2/rpl-4/rpl-5/rpl-6/rpl-7/rpl-9/rpl-11.2/rpl-13/rpl-16/rpl-20/rpl-21/rpl-23/rpl-26/rpl-28/rpl-33/rpl-35/rpl-41/rps-0/rps-3/rps-4/rps-5/rps-8/rps-9/rps-10/rps-12/rps-13/rps-14/rps-15/rps-19/rps-26/rps-28/Y37E3.8/rpl-14/rpl-17/rpl-22/rpl-38/rps-29	48
CC	GO:0005840	ribosome	60/666	183/11472	8.07804e-30	1.24402e-27	1.01188e-27	WBGene00000079/WBGene00012179/WBGene00004446/WBGene00004427/WBGene00004436/WBGene00004448/WBGene00004450/WBGene00004480/WBGene00004492/WBGene00004408/WBGene00004412/WBGene00004413/WBGene00004414/WBGene00004415/WBGene00004416/WBGene00004417/WBGene00004418/WBGene00004420/WBGene00004423/WBGene00004425/WBGene00004428/WBGene00004432/WBGene00004433/WBGene00004435/WBGene00004440/WBGene00004442/WBGene000…	adr-1/W01D2.1/rpl-32/rpl-15/rpl-24.1/rpl-34/rpl-36/rps-11/rps-23/rla-0/rpl-1/rpl-2/rpl-3/rpl-4/rpl-5/rpl-6/rpl-7/rpl-9/rpl-11.2/rpl-13/rpl-16/rpl-20/rpl-21/rpl-23/rpl-26/rpl-28/rpl-33/rpl-35/rpl-41/rpl-43/rps-0/rps-1/rps-3/rps-4/rps-5/rps-6/rps-8/rps-9/rps-10/rps-12/rps-13/rps-14/rps-15/rps-17/rps-18/rps-19/rps-24/rps-25/rps-26/rps-28/rps-30/ubl-1/C37A2.7/Y37E3.8/rpl-14/rpl-17/rpl-22/rpl-38/rps-2…	60
CC	GO:0044445	cytosolic part	49/666	121/11472	2.08412e-29	2.1397e-27	1.74043e-27	WBGene00000079/WBGene00004391/WBGene00012179/WBGene00004446/WBGene00004427/WBGene00004436/WBGene00004448/WBGene00004450/WBGene00004480/WBGene00004492/WBGene00004408/WBGene00004412/WBGene00004413/WBGene00004415/WBGene00004416/WBGene00004417/WBGene00004418/WBGene00004420/WBGene00004423/WBGene00004425/WBGene00004428/WBGene00004432/WBGene00004433/WBGene00004435/WBGene00004440/WBGene00004442/WBGene000…	adr-1/rnr-1/W01D2.1/rpl-32/rpl-15/rpl-24.1/rpl-34/rpl-36/rps-11/rps-23/rla-0/rpl-1/rpl-2/rpl-4/rpl-5/rpl-6/rpl-7/rpl-9/rpl-11.2/rpl-13/rpl-16/rpl-20/rpl-21/rpl-23/rpl-26/rpl-28/rpl-33/rpl-35/rpl-41/rps-0/rps-3/rps-4/rps-5/rps-8/rps-9/rps-10/rps-12/rps-13/rps-14/rps-15/rps-19/rps-26/rps-28/Y37E3.8/rpl-14/rpl-17/rpl-22/rpl-38/rps-29	49
CC	GO:0044391	ribosomal subunit	47/666	129/11472	7.59144e-26	5.84541e-24	4.75464e-24	WBGene00012179/WBGene00004446/WBGene00004427/WBGene00004436/WBGene00004448/WBGene00004450/WBGene00004480/WBGene00004492/WBGene00004408/WBGene00004412/WBGene00004413/WBGene00004415/WBGene00004416/WBGene00004417/WBGene00004418/WBGene00004420/WBGene00004423/WBGene00004425/WBGene00004428/WBGene00004432/WBGene00004433/WBGene00004435/WBGene00004440/WBGene00004442/WBGene00004447/WBGene00004449/WBGene000…	W01D2.1/rpl-32/rpl-15/rpl-24.1/rpl-34/rpl-36/rps-11/rps-23/rla-0/rpl-1/rpl-2/rpl-4/rpl-5/rpl-6/rpl-7/rpl-9/rpl-11.2/rpl-13/rpl-16/rpl-20/rpl-21/rpl-23/rpl-26/rpl-28/rpl-33/rpl-35/rpl-41/rps-0/rps-3/rps-4/rps-5/rps-8/rps-9/rps-10/rps-12/rps-13/rps-14/rps-15/rps-19/rps-26/rps-28/Y37E3.8/rpl-14/rpl-17/rpl-22/rpl-38/rps-29	47
CC	GO:0022625	cytosolic large ribosomal subunit	30/666	49/11472	2.90127e-25	1.78718e-23	1.45369e-23	WBGene00012179/WBGene00004446/WBGene00004427/WBGene00004436/WBGene00004448/WBGene00004450/WBGene00004408/WBGene00004412/WBGene00004413/WBGene00004415/WBGene00004416/WBGene00004417/WBGene00004418/WBGene00004420/WBGene00004423/WBGene00004425/WBGene00004428/WBGene00004432/WBGene00004433/WBGene00004435/WBGene00004440/WBGene00004442/WBGene00004447/WBGene00004449/WBGene00004454/WBGene00021350/WBGene000…	W01D2.1/rpl-32/rpl-15/rpl-24.1/rpl-34/rpl-36/rla-0/rpl-1/rpl-2/rpl-4/rpl-5/rpl-6/rpl-7/rpl-9/rpl-11.2/rpl-13/rpl-16/rpl-20/rpl-21/rpl-23/rpl-26/rpl-28/rpl-33/rpl-35/rpl-41/Y37E3.8/rpl-14/rpl-17/rpl-22/rpl-38	30
CC	GO:0015934	large ribosomal subunit	30/666	75/11472	2.85493e-18	1.46553e-16	1.19206e-16	WBGene00012179/WBGene00004446/WBGene00004427/WBGene00004436/WBGene00004448/WBGene00004450/WBGene00004408/WBGene00004412/WBGene00004413/WBGene00004415/WBGene00004416/WBGene00004417/WBGene00004418/WBGene00004420/WBGene00004423/WBGene00004425/WBGene00004428/WBGene00004432/WBGene00004433/WBGene00004435/WBGene00004440/WBGene00004442/WBGene00004447/WBGene00004449/WBGene00004454/WBGene00021350/WBGene000…	W01D2.1/rpl-32/rpl-15/rpl-24.1/rpl-34/rpl-36/rla-0/rpl-1/rpl-2/rpl-4/rpl-5/rpl-6/rpl-7/rpl-9/rpl-11.2/rpl-13/rpl-16/rpl-20/rpl-21/rpl-23/rpl-26/rpl-28/rpl-33/rpl-35/rpl-41/Y37E3.8/rpl-14/rpl-17/rpl-22/rpl-38	30
CC	GO:1990904	ribonucleoprotein complex	79/666	496/11472	7.79867e-17	3.43141e-15	2.7911e-15	WBGene00015811/WBGene00019168/WBGene00003902/WBGene00001808/WBGene00001840/WBGene00003150/WBGene00006889/WBGene00015547/WBGene00000106/WBGene00001999/WBGene00000411/WBGene00022046/WBGene00000079/WBGene00003903/WBGene00004187/WBGene00004698/WBGene00004896/WBGene00006331/WBGene00012896/WBGene00017605/WBGene00012179/WBGene00004446/WBGene00004427/WBGene00004436/WBGene00004448/WBGene00004450/WBGene000…	C16A3.6/H06I04.3/pab-1/gut-2/hel-1/mbk-2/pfd-3/ain-1/alg-2/hrp-1/cdl-1/Y66H1A.4/adr-1/pab-2/prp-8/rsp-1/smu-2/sup-26/snrp-200/F19F10.9/W01D2.1/rpl-32/rpl-15/rpl-24.1/rpl-34/rpl-36/rps-11/rps-23/rla-0/rpl-1/rpl-2/rpl-3/rpl-4/rpl-5/rpl-6/rpl-7/rpl-9/rpl-11.2/rpl-13/rpl-16/rpl-20/rpl-21/rpl-23/rpl-26/rpl-28/rpl-33/rpl-35/rpl-41/rpl-43/rps-0/rps-1/rps-3/rps-4/rps-5/rps-6/rps-8/rps-9/rps-10/rps-12/rps…	79
CC	GO:0022627	cytosolic small ribosomal subunit	17/666	28/11472	9.33789e-15	3.59509e-13	2.92423e-13	WBGene00004480/WBGene00004492/WBGene00004469/WBGene00004472/WBGene00004473/WBGene00004474/WBGene00004477/WBGene00004478/WBGene00004479/WBGene00004481/WBGene00004482/WBGene00004483/WBGene00004484/WBGene00004488/WBGene00004495/WBGene00004497/WBGene00004498	rps-11/rps-23/rps-0/rps-3/rps-4/rps-5/rps-8/rps-9/rps-10/rps-12/rps-13/rps-14/rps-15/rps-19/rps-26/rps-28/rps-29	17
CC	GO:0044421	extracellular region part	58/666	343/11472	9.70878e-14	3.32256e-12	2.70256e-12	WBGene00002248/WBGene00012186/WBGene00000603/WBGene00000738/WBGene00001075/WBGene00003111/WBGene00003930/WBGene00005018/WBGene00009983/WBGene00010234/WBGene00019477/WBGene00006366/WBGene00018304/WBGene00000039/WBGene00000652/WBGene00000695/WBGene00001064/WBGene00001069/WBGene00003738/WBGene00001328/WBGene00002247/WBGene00003242/WBGene00006787/WBGene00000625/WBGene00020047/WBGene00020566/WBGene000…	lam-3/mlt-11/col-14/col-165/dpy-14/mab-20/pat-3/sqt-3/cut-2/ttr-50/K07C11.4/sym-1/agr-1/acn-1/col-76/col-121/dpy-2/dpy-7/nid-1/epi-1/lam-1/mig-6/unc-52/col-48/ttr-32/ttr-7/ttr-18/ttr-21/ttr-31/ttr-27/ttr-28/ttr-29/ttr-22/ttr-15/ttr-26/C31B8.8/skpo-3/ttr-8/ttr-30/ttr-59/mlt-7/scl-3/ttr-25/ttr-39/ttr-24/ttr-33/T23B12.8/osm-11/nlp-12/nlp-29/F57F5.1/ttr-23/ilys-3/T28C12.4/scl-24/scl-25/Y69H2.14/R12A1…	58
CC	GO:0005615	extracellular space	47/666	302/11472	4.42055e-10	1.36153e-08	1.10746e-08	WBGene00012186/WBGene00000603/WBGene00000738/WBGene00001075/WBGene00003111/WBGene00010234/WBGene00019477/WBGene00006366/WBGene00000039/WBGene00000652/WBGene00000695/WBGene00001064/WBGene00001069/WBGene00000625/WBGene00020047/WBGene00020566/WBGene00007142/WBGene00008628/WBGene00010225/WBGene00011284/WBGene00011285/WBGene00011286/WBGene00011450/WBGene00011561/WBGene00013079/WBGene00017968/WBGene000…	mlt-11/col-14/col-165/dpy-14/mab-20/ttr-50/K07C11.4/sym-1/acn-1/col-76/col-121/dpy-2/dpy-7/col-48/ttr-32/ttr-7/ttr-18/ttr-21/ttr-31/ttr-27/ttr-28/ttr-29/ttr-22/ttr-15/ttr-26/skpo-3/ttr-8/ttr-30/ttr-59/mlt-7/scl-3/ttr-25/ttr-39/ttr-24/ttr-33/T23B12.8/osm-11/nlp-12/nlp-29/F57F5.1/ttr-23/ilys-3/T28C12.4/scl-24/scl-25/Y69H2.14/R12A1.3	47
CC	GO:0015935	small ribosomal subunit	17/666	54/11472	4.92564e-09	1.37918e-07	1.12182e-07	WBGene00004480/WBGene00004492/WBGene00004469/WBGene00004472/WBGene00004473/WBGene00004474/WBGene00004477/WBGene00004478/WBGene00004479/WBGene00004481/WBGene00004482/WBGene00004483/WBGene00004484/WBGene00004488/WBGene00004495/WBGene00004497/WBGene00004498	rps-11/rps-23/rps-0/rps-3/rps-4/rps-5/rps-8/rps-9/rps-10/rps-12/rps-13/rps-14/rps-15/rps-19/rps-26/rps-28/rps-29	17
CC	GO:0005829	cytosol	61/666	482/11472	5.3888e-09	1.38313e-07	1.12503e-07	WBGene00003902/WBGene00002066/WBGene00003954/WBGene00011904/WBGene00004140/WBGene00000079/WBGene00003157/WBGene00003903/WBGene00004391/WBGene00004392/WBGene00006331/WBGene00012179/WBGene00004446/WBGene00004427/WBGene00004436/WBGene00004448/WBGene00004450/WBGene00004480/WBGene00004492/WBGene00004408/WBGene00004412/WBGene00004413/WBGene00004415/WBGene00004416/WBGene00004417/WBGene00004418/WBGene000…	pab-1/ifg-1/pcm-1/hlb-1/ebax-1/adr-1/mcm-5/pab-2/rnr-1/rnr-2/sup-26/W01D2.1/rpl-32/rpl-15/rpl-24.1/rpl-34/rpl-36/rps-11/rps-23/rla-0/rpl-1/rpl-2/rpl-4/rpl-5/rpl-6/rpl-7/rpl-9/rpl-11.2/rpl-13/rpl-16/rpl-20/rpl-21/rpl-23/rpl-26/rpl-28/rpl-33/rpl-35/rpl-41/rps-0/rps-1/rps-3/rps-4/rps-5/rps-8/rps-9/rps-10/rps-12/rps-13/rps-14/rps-15/rps-18/rps-19/rps-26/rps-28/Y37E3.8/rpl-14/rpl-17/rpl-22/rpl-38/rps-…	61
CC	GO:0031012	extracellular matrix	20/666	92/11472	2.2788e-07	5.39901e-06	4.39154e-06	WBGene00002248/WBGene00000603/WBGene00000738/WBGene00001075/WBGene00003930/WBGene00005018/WBGene00009983/WBGene00018304/WBGene00000652/WBGene00000695/WBGene00001064/WBGene00001069/WBGene00003738/WBGene00001328/WBGene00002247/WBGene00003242/WBGene00006787/WBGene00000625/WBGene00016283/WBGene00013489	lam-3/col-14/col-165/dpy-14/pat-3/sqt-3/cut-2/agr-1/col-76/col-121/dpy-2/dpy-7/nid-1/epi-1/lam-1/mig-6/unc-52/col-48/C31B8.8/Y69H2.14	20
CC	GO:0099512	supramolecular fiber	40/666	307/11472	1.20799e-06	2.65759e-05	2.16167e-05	WBGene00004855/WBGene00003776/WBGene00006436/WBGene00002694/WBGene00000064/WBGene00000065/WBGene00000066/WBGene00001007/WBGene00003243/WBGene00003930/WBGene00006508/WBGene00006836/WBGene00014569/WBGene00018187/WBGene00002051/WBGene00000257/WBGene00002068/WBGene00006816/WBGene00006974/WBGene00013038/WBGene00015515/WBGene00000063/WBGene00000942/WBGene00001000/WBGene00002978/WBGene00003371/WBGene000…	sma-1/nmy-1/ttn-1/let-502/act-2/act-3/act-4/dli-1/mig-10/pat-3/tag-163/unc-112/bkip-1/F38E9.5/ifa-3/bmk-1/ify-1/unc-84/zen-4/ani-1/spdl-1/act-1/deb-1/dim-1/lev-11/mlc-3/mlp-1/unc-52/set-18/ifa-1/tnt-4/sup-10/ifc-2/tag-243/mec-17/dlc-3/dlc-4/feh-1/gst-4/tni-4	40
CC	GO:0099081	supramolecular polymer	40/666	309/11472	1.42747e-06	2.93108e-05	2.38413e-05	WBGene00004855/WBGene00003776/WBGene00006436/WBGene00002694/WBGene00000064/WBGene00000065/WBGene00000066/WBGene00001007/WBGene00003243/WBGene00003930/WBGene00006508/WBGene00006836/WBGene00014569/WBGene00018187/WBGene00002051/WBGene00000257/WBGene00002068/WBGene00006816/WBGene00006974/WBGene00013038/WBGene00015515/WBGene00000063/WBGene00000942/WBGene00001000/WBGene00002978/WBGene00003371/WBGene000…	sma-1/nmy-1/ttn-1/let-502/act-2/act-3/act-4/dli-1/mig-10/pat-3/tag-163/unc-112/bkip-1/F38E9.5/ifa-3/bmk-1/ify-1/unc-84/zen-4/ani-1/spdl-1/act-1/deb-1/dim-1/lev-11/mlc-3/mlp-1/unc-52/set-18/ifa-1/tnt-4/sup-10/ifc-2/tag-243/mec-17/dlc-3/dlc-4/feh-1/gst-4/tni-4	40
CC	GO:0099080	supramolecular complex	40/666	314/11472	2.14885e-06	4.13654e-05	3.36465e-05	WBGene00004855/WBGene00003776/WBGene00006436/WBGene00002694/WBGene00000064/WBGene00000065/WBGene00000066/WBGene00001007/WBGene00003243/WBGene00003930/WBGene00006508/WBGene00006836/WBGene00014569/WBGene00018187/WBGene00002051/WBGene00000257/WBGene00002068/WBGene00006816/WBGene00006974/WBGene00013038/WBGene00015515/WBGene00000063/WBGene00000942/WBGene00001000/WBGene00002978/WBGene00003371/WBGene000…	sma-1/nmy-1/ttn-1/let-502/act-2/act-3/act-4/dli-1/mig-10/pat-3/tag-163/unc-112/bkip-1/F38E9.5/ifa-3/bmk-1/ify-1/unc-84/zen-4/ani-1/spdl-1/act-1/deb-1/dim-1/lev-11/mlc-3/mlp-1/unc-52/set-18/ifa-1/tnt-4/sup-10/ifc-2/tag-243/mec-17/dlc-3/dlc-4/feh-1/gst-4/tni-4	40
CC	GO:0062023	collagen-containing extracellular matrix	11/666	42/11472	1.90117e-05	0.000344448	0.000280173	WBGene00002248/WBGene00003930/WBGene00005018/WBGene00009983/WBGene00018304/WBGene00001069/WBGene00003738/WBGene00001328/WBGene00002247/WBGene00003242/WBGene00006787	lam-3/pat-3/sqt-3/cut-2/agr-1/dpy-7/nid-1/epi-1/lam-1/mig-6/unc-52	11
CC	GO:0044815	DNA packaging complex	17/666	93/11472	2.14289e-05	0.000366672	0.00029825	WBGene00001853/WBGene00001858/WBGene00001915/WBGene00019947/WBGene00001833/WBGene00001854/WBGene00001857/WBGene00001898/WBGene00001920/WBGene00001938/WBGene00022530/WBGene00001878/WBGene00001882/WBGene00001894/WBGene00001896/WBGene00001926/WBGene00001928	hil-2/hil-7/his-41/htz-1/hcp-6/hil-3/hil-6/his-24/his-46/his-64/ZC155.2/his-4/his-8/his-20/his-22/his-52/his-54	17
CC	GO:0005604	basement membrane	8/666	24/11472	3.96132e-05	0.00064215	0.000522323	WBGene00002248/WBGene00003930/WBGene00018304/WBGene00003738/WBGene00001328/WBGene00002247/WBGene00003242/WBGene00006787	lam-3/pat-3/agr-1/nid-1/epi-1/lam-1/mig-6/unc-52	8
CC	GO:0000786	nucleosome	16/666	89/11472	4.60551e-05	0.000709248	0.000576901	WBGene00001853/WBGene00001858/WBGene00001915/WBGene00019947/WBGene00001854/WBGene00001857/WBGene00001898/WBGene00001920/WBGene00001938/WBGene00022530/WBGene00001878/WBGene00001882/WBGene00001894/WBGene00001896/WBGene00001926/WBGene00001928	hil-2/hil-7/his-41/htz-1/hil-3/hil-6/his-24/his-46/his-64/ZC155.2/his-4/his-8/his-20/his-22/his-52/his-54	16
CC	GO:0043292	contractile fiber	23/666	161/11472	5.40175e-05	0.000792257	0.00064442	WBGene00003776/WBGene00006436/WBGene00002694/WBGene00000065/WBGene00000066/WBGene00003930/WBGene00006508/WBGene00006836/WBGene00014569/WBGene00018187/WBGene00000063/WBGene00000942/WBGene00001000/WBGene00002978/WBGene00003371/WBGene00003375/WBGene00006787/WBGene00044070/WBGene00006589/WBGene00006319/WBGene00044078/WBGene00001752/WBGene00006586	nmy-1/ttn-1/let-502/act-3/act-4/pat-3/tag-163/unc-112/bkip-1/F38E9.5/act-1/deb-1/dim-1/lev-11/mlc-3/mlp-1/unc-52/set-18/tnt-4/sup-10/tag-243/gst-4/tni-4	23
CC	GO:0005694	chromosome	45/666	429/11472	7.94001e-05	0.0011116	0.000904174	WBGene00002637/WBGene00006595/WBGene00000414/WBGene00001853/WBGene00001858/WBGene00001915/WBGene00001971/WBGene00001972/WBGene00003150/WBGene00019947/WBGene00001999/WBGene00007042/WBGene00001833/WBGene00003025/WBGene00010785/WBGene00000275/WBGene00000413/WBGene00001829/WBGene00001854/WBGene00001857/WBGene00001898/WBGene00001920/WBGene00001938/WBGene00001974/WBGene00002068/WBGene00003367/WBGene000…	let-418/top-1/cec-1/hil-2/hil-7/his-41/hmg-1.1/hmg-1.2/mbk-2/htz-1/hrp-1/pbrm-1/hcp-6/lin-40/top-2/bub-1/cdt-1/hcp-1/hil-3/hil-6/his-24/his-46/his-64/hmg-4/ify-1/mix-1/plk-1/swsn-1/set-1/smc-3/T22C1.4/Y47D3A.29/spdl-1/cec-4/cec-5/knl-2/cec-8/trr-1/ZC155.2/his-4/his-8/his-20/his-22/his-52/his-54	45
CC	GO:0005844	polysome	6/666	15/11472	0.000119191	0.00159612	0.00129828	WBGene00003902/WBGene00006889/WBGene00003903/WBGene00004492/WBGene00004495/WBGene00004497	pab-1/pfd-3/pab-2/rps-23/rps-26/rps-28	6
CC	GO:0032993	protein-DNA complex	17/666	107/11472	0.000134774	0.00167251	0.00136042	WBGene00001853/WBGene00001858/WBGene00001915/WBGene00019947/WBGene00001854/WBGene00001857/WBGene00001898/WBGene00001920/WBGene00001938/WBGene00012936/WBGene00022530/WBGene00001878/WBGene00001882/WBGene00001894/WBGene00001896/WBGene00001926/WBGene00001928	hil-2/hil-7/his-41/htz-1/hil-3/hil-6/his-24/his-46/his-64/Y47D3A.29/ZC155.2/his-4/his-8/his-20/his-22/his-52/his-54	17
CC	GO:0070161	anchoring junction	10/666	43/11472	0.000135756	0.00167251	0.00136042	WBGene00003776/WBGene00000100/WBGene00002694/WBGene00001006/WBGene00003930/WBGene00001980/WBGene00021009/WBGene00001978/WBGene00000942/WBGene00002056	nmy-1/ajm-1/let-502/dlg-1/pat-3/hmr-1/afd-1/hmp-1/deb-1/ifc-2	10
CC	GO:0030016	myofibril	16/666	98/11472	0.000151912	0.00179958	0.00146377	WBGene00006436/WBGene00000065/WBGene00000066/WBGene00003930/WBGene00006508/WBGene00006836/WBGene00018187/WBGene00000063/WBGene00001000/WBGene00002978/WBGene00003371/WBGene00006787/WBGene00044070/WBGene00006589/WBGene00044078/WBGene00006586	ttn-1/act-3/act-4/pat-3/tag-163/unc-112/F38E9.5/act-1/dim-1/lev-11/mlc-3/unc-52/set-18/tnt-4/tag-243/tni-4	16
CC	GO:0044430	cytoskeletal part	39/666	366/11472	0.000170234	0.00187454	0.00152475	WBGene00004855/WBGene00009653/WBGene00003776/WBGene00006595/WBGene00000064/WBGene00000065/WBGene00000066/WBGene00001007/WBGene00003150/WBGene00003243/WBGene00018187/WBGene00000865/WBGene00000868/WBGene00002051/WBGene00003516/WBGene00010785/WBGene00000257/WBGene00000405/WBGene00000875/WBGene00001829/WBGene00002068/WBGene00004042/WBGene00006816/WBGene00006974/WBGene00012972/WBGene00013038/WBGene000…	sma-1/F43D9.1/nmy-1/top-1/act-2/act-3/act-4/dli-1/mbk-2/mig-10/F38E9.5/cyb-1/cyb-3/ifa-3/nab-1/top-2/bmk-1/cdk-1/cyk-4/hcp-1/ify-1/plk-1/unc-84/zen-4/rsa-2/ani-1/spdl-1/act-1/lev-11/mlc-3/ifa-1/tnt-4/ifc-2/mec-17/dlc-3/dlc-4/feh-1/myo-6/tni-4	39
CC	GO:0005788	endoplasmic reticulum lumen	7/666	22/11472	0.000170413	0.00187454	0.00152475	WBGene00000802/WBGene00002007/WBGene00015168/WBGene00001045/WBGene00011480/WBGene00015752/WBGene00003963	crt-1/hsp-3/pdi-6/dnj-27/enpl-1/C14B9.2/pdi-2	7
CC	GO:0030017	sarcomere	15/666	90/11472	0.000191588	0.00203479	0.00165509	WBGene00006436/WBGene00000065/WBGene00000066/WBGene00003930/WBGene00006508/WBGene00006836/WBGene00000063/WBGene00001000/WBGene00002978/WBGene00003371/WBGene00006787/WBGene00044070/WBGene00006589/WBGene00044078/WBGene00006586	ttn-1/act-3/act-4/pat-3/tag-163/unc-112/act-1/dim-1/lev-11/mlc-3/unc-52/set-18/tnt-4/tag-243/tni-4	15
CC	GO:0000785	chromatin	24/666	190/11472	0.000264083	0.00264918	0.00215484	WBGene00002637/WBGene00001853/WBGene00001858/WBGene00001915/WBGene00001971/WBGene00001972/WBGene00019947/WBGene00007042/WBGene00003025/WBGene00000413/WBGene00001854/WBGene00001857/WBGene00001898/WBGene00001920/WBGene00001938/WBGene00004203/WBGene00004873/WBGene00022530/WBGene00001878/WBGene00001882/WBGene00001894/WBGene00001896/WBGene00001926/WBGene00001928	let-418/hil-2/hil-7/his-41/hmg-1.1/hmg-1.2/htz-1/pbrm-1/lin-40/cdt-1/hil-3/hil-6/his-24/his-46/his-64/swsn-1/smc-3/ZC155.2/his-4/his-8/his-20/his-22/his-52/his-54	24
CC	GO:0005913	cell-cell adherens junction	6/666	17/11472	0.000266638	0.00264918	0.00215484	WBGene00003776/WBGene00000100/WBGene00002694/WBGene00001980/WBGene00021009/WBGene00001978	nmy-1/ajm-1/let-502/hmr-1/afd-1/hmp-1	6
CC	GO:0015629	actin cytoskeleton	17/666	119/11472	0.000494157	0.00475626	0.00386873	WBGene00004855/WBGene00003776/WBGene00000064/WBGene00000065/WBGene00000066/WBGene00003243/WBGene00006839/WBGene00018187/WBGene00003516/WBGene00013038/WBGene00000063/WBGene00002978/WBGene00003371/WBGene00006589/WBGene00001410/WBGene00009730/WBGene00006586	sma-1/nmy-1/act-2/act-3/act-4/mig-10/unc-115/F38E9.5/nab-1/ani-1/act-1/lev-11/mlc-3/tnt-4/feh-1/myo-6/tni-4	17
CC	GO:0005865	striated muscle thin filament	6/666	19/11472	0.000528965	0.00493701	0.00401575	WBGene00000065/WBGene00000066/WBGene00000063/WBGene00002978/WBGene00006589/WBGene00006586	act-3/act-4/act-1/lev-11/tnt-4/tni-4	6
CC	GO:0005912	adherens junction	9/666	42/11472	0.000561065	0.00508259	0.00413416	WBGene00003776/WBGene00000100/WBGene00002694/WBGene00001006/WBGene00003930/WBGene00001980/WBGene00021009/WBGene00001978/WBGene00000942	nmy-1/ajm-1/let-502/dlg-1/pat-3/hmr-1/afd-1/hmp-1/deb-1	9
CC	GO:0036379	myofilament	7/666	27/11472	0.000688117	0.00605543	0.00492547	WBGene00000065/WBGene00000066/WBGene00000063/WBGene00002978/WBGene00003371/WBGene00006589/WBGene00006586	act-3/act-4/act-1/lev-11/mlc-3/tnt-4/tni-4	7
CC	GO:0044427	chromosomal part	35/666	343/11472	0.000804144	0.0068799	0.00559609	WBGene00002637/WBGene00006595/WBGene00001853/WBGene00001858/WBGene00001915/WBGene00001971/WBGene00001972/WBGene00019947/WBGene00001999/WBGene00007042/WBGene00001833/WBGene00003025/WBGene00000275/WBGene00000413/WBGene00001829/WBGene00001854/WBGene00001857/WBGene00001898/WBGene00001920/WBGene00001938/WBGene00003367/WBGene00004042/WBGene00004203/WBGene00004873/WBGene00011915/WBGene00012936/WBGene000…	let-418/top-1/hil-2/hil-7/his-41/hmg-1.1/hmg-1.2/htz-1/hrp-1/pbrm-1/hcp-6/lin-40/bub-1/cdt-1/hcp-1/hil-3/hil-6/his-24/his-46/his-64/mix-1/plk-1/swsn-1/smc-3/T22C1.4/Y47D3A.29/spdl-1/knl-2/ZC155.2/his-4/his-8/his-20/his-22/his-52/his-54	35
CC	GO:0044449	contractile fiber part	19/666	148/11472	0.00091717	0.00763482	0.00621014	WBGene00006436/WBGene00000065/WBGene00000066/WBGene00003930/WBGene00006508/WBGene00006836/WBGene00014569/WBGene00000063/WBGene00000942/WBGene00001000/WBGene00002978/WBGene00003371/WBGene00003375/WBGene00006787/WBGene00044070/WBGene00006589/WBGene00006319/WBGene00044078/WBGene00006586	ttn-1/act-3/act-4/pat-3/tag-163/unc-112/bkip-1/act-1/deb-1/dim-1/lev-11/mlc-3/mlp-1/unc-52/set-18/tnt-4/sup-10/tag-243/tni-4	19
CC	GO:0099513	polymeric cytoskeletal fiber	19/666	150/11472	0.00107995	0.00875328	0.00711989	WBGene00004855/WBGene00000064/WBGene00001007/WBGene00003243/WBGene00018187/WBGene00002051/WBGene00000257/WBGene00002068/WBGene00006816/WBGene00006974/WBGene00013038/WBGene00015515/WBGene00002978/WBGene00002050/WBGene00002056/WBGene00003178/WBGene00012424/WBGene00012425/WBGene00001410	sma-1/act-2/dli-1/mig-10/F38E9.5/ifa-3/bmk-1/ify-1/unc-84/zen-4/ani-1/spdl-1/lev-11/ifa-1/ifc-2/mec-17/dlc-3/dlc-4/feh-1	19
CC	GO:0005791	rough endoplasmic reticulum	5/666	15/11472	0.0011972	0.00945478	0.00769049	WBGene00013311/WBGene00004492/WBGene00004417/WBGene00004495/WBGene00004497	sec-61/rps-23/rpl-6/rps-26/rps-28	5
CC	GO:0005637	nuclear inner membrane	5/666	16/11472	0.00165893	0.0127738	0.0103901	WBGene00006816/WBGene00017990/WBGene00017993/WBGene00021913/WBGene00021921	unc-84/cec-4/cec-5/cec-8/Y55F3AM.3	5
CC	GO:0005856	cytoskeleton	43/666	472/11472	0.00215193	0.0161657	0.0131491	WBGene00004855/WBGene00009653/WBGene00000140/WBGene00003776/WBGene00006595/WBGene00002694/WBGene00000064/WBGene00000065/WBGene00000066/WBGene00001007/WBGene00003150/WBGene00003243/WBGene00006839/WBGene00018187/WBGene00000865/WBGene00000868/WBGene00002051/WBGene00003516/WBGene00010785/WBGene00000257/WBGene00000405/WBGene00000875/WBGene00001829/WBGene00002068/WBGene00004042/WBGene00006816/WBGene000…	sma-1/F43D9.1/anc-1/nmy-1/top-1/let-502/act-2/act-3/act-4/dli-1/mbk-2/mig-10/unc-115/F38E9.5/cyb-1/cyb-3/ifa-3/nab-1/top-2/bmk-1/cdk-1/cyk-4/hcp-1/ify-1/plk-1/unc-84/zen-4/rsa-2/ani-1/spdl-1/act-1/deb-1/lev-11/mlc-3/ifa-1/tnt-4/ifc-2/mec-17/dlc-3/dlc-4/feh-1/myo-6/tni-4	43
CC	GO:0005819	spindle	12/666	82/11472	0.00260978	0.0191384	0.0155671	WBGene00006595/WBGene00003150/WBGene00010785/WBGene00000257/WBGene00000405/WBGene00000875/WBGene00001829/WBGene00002068/WBGene00004042/WBGene00006974/WBGene00013038/WBGene00015515	top-1/mbk-2/top-2/bmk-1/cdk-1/cyk-4/hcp-1/ify-1/plk-1/zen-4/ani-1/spdl-1	12
CC	GO:0005884	actin filament	6/666	26/11472	0.00316987	0.0227051	0.0184683	WBGene00004855/WBGene00000064/WBGene00003243/WBGene00018187/WBGene00002978/WBGene00001410	sma-1/act-2/mig-10/F38E9.5/lev-11/feh-1	6
CC	GO:0005911	cell-cell junction	10/666	65/11472	0.00400977	0.0280684	0.0228308	WBGene00003776/WBGene00000100/WBGene00002694/WBGene00001006/WBGene00002125/WBGene00001980/WBGene00002124/WBGene00021009/WBGene00001978/WBGene00002056	nmy-1/ajm-1/let-502/dlg-1/inx-3/hmr-1/inx-2/afd-1/hmp-1/ifc-2	10
CC	GO:0005581	collagen trimer	19/666	173/11472	0.00551825	0.0377693	0.0307215	WBGene00000603/WBGene00000650/WBGene00000738/WBGene00001075/WBGene00005018/WBGene00000620/WBGene00000699/WBGene00000652/WBGene00000695/WBGene00001064/WBGene00001069/WBGene00000611/WBGene00000625/WBGene00000672/WBGene00000683/WBGene00000616/WBGene00000719/WBGene00000720/WBGene00013489	col-14/col-74/col-165/dpy-14/sqt-3/col-43/col-125/col-76/col-121/dpy-2/dpy-7/col-34/col-48/col-97/col-109/col-39/col-146/col-147/Y69H2.14	19
CC	GO:0000793	condensed chromosome	15/666	132/11472	0.00951523	0.0637107	0.0518221	WBGene00003150/WBGene00019947/WBGene00001833/WBGene00000275/WBGene00001829/WBGene00002068/WBGene00003367/WBGene00004042/WBGene00004873/WBGene00015515/WBGene00017990/WBGene00017993/WBGene00019432/WBGene00021913/WBGene00007028	mbk-2/htz-1/hcp-6/bub-1/hcp-1/ify-1/mix-1/plk-1/smc-3/spdl-1/cec-4/cec-5/knl-2/cec-8/trr-1	15
CC	GO:0045178	basal part of cell	4/666	16/11472	0.011698	0.0766592	0.0623544	WBGene00003930/WBGene00006839/WBGene00003738/WBGene00000961	pat-3/unc-115/nid-1/dgn-1	4
CC	GO:0031965	nuclear membrane	7/666	46/11472	0.0159678	0.10246	0.0833407	WBGene00000140/WBGene00006436/WBGene00006816/WBGene00017990/WBGene00017993/WBGene00021913/WBGene00021921	anc-1/ttn-1/unc-84/cec-4/cec-5/cec-8/Y55F3AM.3	7
CC	GO:0016328	lateral plasma membrane	3/666	10/11472	0.0171923	0.103828	0.0844536	WBGene00001006/WBGene00003930/WBGene00006780	dlg-1/pat-3/unc-44	3
CC	GO:0030867	rough endoplasmic reticulum membrane	3/666	10/11472	0.0171923	0.103828	0.0844536	WBGene00013311/WBGene00004495/WBGene00004497	sec-61/rps-26/rps-28	3
CC	GO:0043296	apical junction complex	3/666	10/11472	0.0171923	0.103828	0.0844536	WBGene00000100/WBGene00001006/WBGene00001978	ajm-1/dlg-1/hmp-1	3
CC	GO:0005882	intermediate filament	4/666	19/11472	0.0217032	0.126124	0.102589	WBGene00002051/WBGene00006816/WBGene00002050/WBGene00002056	ifa-3/unc-84/ifa-1/ifc-2	4
CC	GO:0051233	spindle midzone	4/666	19/11472	0.0217032	0.126124	0.102589	WBGene00000257/WBGene00000875/WBGene00004042/WBGene00006974	bmk-1/cyk-4/plk-1/zen-4	4
CC	GO:0000118	histone deacetylase complex	3/666	11/11472	0.0226364	0.126764	0.103109	WBGene00002637/WBGene00003025/WBGene00000482	let-418/lin-40/chd-3	3
CC	GO:0009925	basal plasma membrane	3/666	11/11472	0.0226364	0.126764	0.103109	WBGene00003930/WBGene00006839/WBGene00000961	pat-3/unc-115/dgn-1	3
CC	GO:0030054	cell junction	19/666	200/11472	0.0235014	0.129258	0.105138	WBGene00003776/WBGene00000100/WBGene00002694/WBGene00000289/WBGene00001006/WBGene00002125/WBGene00003930/WBGene00004749/WBGene00006508/WBGene00006836/WBGene00001980/WBGene00002124/WBGene00021009/WBGene00007750/WBGene00001978/WBGene00000942/WBGene00002056/WBGene00000050/WBGene00001133	nmy-1/ajm-1/let-502/cam-1/dlg-1/inx-3/pat-3/sdn-1/tag-163/unc-112/hmr-1/inx-2/afd-1/syg-2/hmp-1/deb-1/ifc-2/acr-11/eat-2	19
CC	GO:0045111	intermediate filament cytoskeleton	4/666	20/11472	0.0259156	0.140035	0.113904	WBGene00002051/WBGene00006816/WBGene00002050/WBGene00002056	ifa-3/unc-84/ifa-1/ifc-2	4
CC	GO:0005868	cytoplasmic dynein complex	3/666	12/11472	0.0289053	0.153497	0.124854	WBGene00001007/WBGene00012424/WBGene00012425	dli-1/dlc-3/dlc-4	3
CC	GO:0031252	cell leading edge	5/666	31/11472	0.031477	0.16432	0.133658	WBGene00003243/WBGene00011345/WBGene00013038/WBGene00006985/WBGene00003403	mig-10/dma-1/ani-1/zig-8/mps-1	5
CC	GO:0000779	condensed chromosome, centromeric region	6/666	42/11472	0.0330096	0.169449	0.137829	WBGene00001833/WBGene00000275/WBGene00001829/WBGene00004042/WBGene00015515/WBGene00019432	hcp-6/bub-1/hcp-1/plk-1/spdl-1/knl-2	6
CC	GO:0005813	centrosome	9/666	77/11472	0.033702	0.170168	0.138414	WBGene00009653/WBGene00006595/WBGene00001007/WBGene00003150/WBGene00000865/WBGene00000868/WBGene00004042/WBGene00006974/WBGene00012972	F43D9.1/top-1/dli-1/mbk-2/cyb-1/cyb-3/plk-1/zen-4/rsa-2	9
CC	GO:0005783	endoplasmic reticulum	37/666	469/11472	0.0350178	0.170551	0.138725	WBGene00000802/WBGene00011771/WBGene00002007/WBGene00003964/WBGene00018656/WBGene00020781/WBGene00000182/WBGene00001331/WBGene00004336/WBGene00012239/WBGene00013311/WBGene00015168/WBGene00016395/WBGene00022776/WBGene00022836/WBGene00001045/WBGene00011480/WBGene00015752/WBGene00017419/WBGene00018604/WBGene00019760/WBGene00020437/WBGene00003963/WBGene00000472/WBGene00017169/WBGene00018607/WBGene000…	crt-1/T14G8.3/hsp-3/pdi-3/F49H12.5/T24H7.2/arf-1.2/erd-2/ret-1/W04A8.4/sec-61/pdi-6/C34B2.10/perm-3/ZK973.11/dnj-27/enpl-1/C14B9.2/F13B9.1/uggt-1/calu-1/stt-3/pdi-2/cey-1/F01F1.15/F48E3.8/set-18/acs-20/rps-23/rpl-6/rps-26/rps-28/T15D6.5/C54C8.3/fat-6/lagr-1/abu-1	37
CC	GO:0031430	M band	5/666	32/11472	0.0355869	0.170551	0.138725	WBGene00006436/WBGene00003930/WBGene00006508/WBGene00006836/WBGene00006787	ttn-1/pat-3/tag-163/unc-112/unc-52	5
CC	GO:0072686	mitotic spindle	4/666	22/11472	0.0357175	0.170551	0.138725	WBGene00003150/WBGene00000405/WBGene00000875/WBGene00006974	mbk-2/cdk-1/cyk-4/zen-4	4
CC	GO:0010494	cytoplasmic stress granule	3/666	13/11472	0.0359928	0.170551	0.138725	WBGene00003902/WBGene00003903/WBGene00004698	pab-1/pab-2/rsp-1	3
CC	GO:0030496	midbody	3/666	14/11472	0.0438844	0.201737	0.164092	WBGene00004042/WBGene00006974/WBGene00013038	plk-1/zen-4/ani-1	3
CC	GO:0032809	neuronal cell body membrane	3/666	14/11472	0.0438844	0.201737	0.164092	WBGene00000289/WBGene00003243/WBGene00003403	cam-1/mig-10/mps-1	3
CC	GO:0000775	chromosome, centromeric region	8/666	69/11472	0.0456598	0.206812	0.16822	WBGene00001833/WBGene00000275/WBGene00000413/WBGene00001829/WBGene00003367/WBGene00004042/WBGene00015515/WBGene00019432	hcp-6/bub-1/cdt-1/hcp-1/mix-1/plk-1/spdl-1/knl-2	8
CC	GO:0098797	plasma membrane protein complex	12/666	121/11472	0.04817	0.213913	0.173996	WBGene00001006/WBGene00001196/WBGene00001648/WBGene00003930/WBGene00001745/WBGene00001980/WBGene00002081/WBGene00021009/WBGene00000961/WBGene00001978/WBGene00003403/WBGene00001133	dlg-1/egl-30/goa-1/pat-3/gsa-1/hmr-1/ina-1/afd-1/dgn-1/hmp-1/mps-1/eat-2	12
CC	GO:0044454	nuclear chromosome part	14/666	148/11472	0.0486165	0.213913	0.173996	WBGene00002637/WBGene00006595/WBGene00001971/WBGene00001972/WBGene00019947/WBGene00007042/WBGene00001833/WBGene00003025/WBGene00000275/WBGene00001898/WBGene00004203/WBGene00004873/WBGene00012936/WBGene00019432	let-418/top-1/hmg-1.1/hmg-1.2/htz-1/pbrm-1/hcp-6/lin-40/bub-1/his-24/swsn-1/smc-3/Y47D3A.29/knl-2	14
CC	GO:0070603	SWI/SNF superfamily-type complex	4/666	25/11472	0.0539165	0.229814	0.18693	WBGene00002637/WBGene00007042/WBGene00003025/WBGene00004203	let-418/pbrm-1/lin-40/swsn-1	4
CC	GO:0098687	chromosomal region	10/666	97/11472	0.0544779	0.229814	0.18693	WBGene00001999/WBGene00001833/WBGene00000275/WBGene00000413/WBGene00001829/WBGene00001898/WBGene00003367/WBGene00004042/WBGene00015515/WBGene00019432	hrp-1/hcp-6/bub-1/cdt-1/hcp-1/his-24/mix-1/plk-1/spdl-1/knl-2	10
CC	GO:0015630	microtubule cytoskeleton	21/666	249/11472	0.0546089	0.229814	0.18693	WBGene00004855/WBGene00009653/WBGene00006595/WBGene00001007/WBGene00003150/WBGene00000865/WBGene00000868/WBGene00010785/WBGene00000257/WBGene00000405/WBGene00000875/WBGene00001829/WBGene00002068/WBGene00004042/WBGene00006974/WBGene00012972/WBGene00013038/WBGene00015515/WBGene00003178/WBGene00012424/WBGene00012425	sma-1/F43D9.1/top-1/dli-1/mbk-2/cyb-1/cyb-3/top-2/bmk-1/cdk-1/cyk-4/hcp-1/ify-1/plk-1/zen-4/rsa-2/ani-1/spdl-1/mec-17/dlc-3/dlc-4	21
CC	GO:0000777	condensed chromosome kinetochore	5/666	36/11472	0.0552152	0.229814	0.18693	WBGene00000275/WBGene00001829/WBGene00004042/WBGene00015515/WBGene00019432	bub-1/hcp-1/plk-1/spdl-1/knl-2	5
CC	GO:0030286	dynein complex	3/666	16/11472	0.0619877	0.251213	0.204336	WBGene00001007/WBGene00012424/WBGene00012425	dli-1/dlc-3/dlc-4	3
CC	GO:0044298	cell body membrane	3/666	16/11472	0.0619877	0.251213	0.204336	WBGene00000289/WBGene00003243/WBGene00003403	cam-1/mig-10/mps-1	3
CC	GO:0031672	A band	5/666	38/11472	0.0669644	0.267858	0.217875	WBGene00006436/WBGene00003930/WBGene00006508/WBGene00006836/WBGene00006787	ttn-1/pat-3/tag-163/unc-112/unc-52	5
CC	GO:0031594	neuromuscular junction	3/666	17/11472	0.0721404	0.281256	0.228773	WBGene00000289/WBGene00001006/WBGene00001133	cam-1/dlg-1/eat-2	3
CC	GO:0032154	cleavage furrow	3/666	17/11472	0.0721404	0.281256	0.228773	WBGene00002694/WBGene00006974/WBGene00013038	let-502/zen-4/ani-1	3
CC	GO:1904949	ATPase complex	4/666	28/11472	0.0762556	0.293584	0.238801	WBGene00002637/WBGene00007042/WBGene00003025/WBGene00004203	let-418/pbrm-1/lin-40/swsn-1	4
CC	GO:0046540	U4/U6 x U5 tri-snRNP complex	3/666	18/11472	0.0829808	0.307929	0.250468	WBGene00001808/WBGene00012896/WBGene00017605	gut-2/snrp-200/F19F10.9	3
CC	GO:0060102	collagen and cuticulin-based cuticle extracellular matrix	3/666	18/11472	0.0829808	0.307929	0.250468	WBGene00005018/WBGene00009983/WBGene00001069	sqt-3/cut-2/dpy-7	3
CC	GO:0097526	spliceosomal tri-snRNP complex	3/666	18/11472	0.0829808	0.307929	0.250468	WBGene00001808/WBGene00012896/WBGene00017605	gut-2/snrp-200/F19F10.9	3
CC	GO:0033267	axon part	4/666	30/11472	0.0933425	0.338229	0.275115	WBGene00001007/WBGene00003243/WBGene00013038/WBGene00003403	dli-1/mig-10/ani-1/mps-1	4
CC	GO:0098802	plasma membrane receptor complex	4/666	30/11472	0.0933425	0.338229	0.275115	WBGene00001006/WBGene00003930/WBGene00002081/WBGene00001133	dlg-1/pat-3/ina-1/eat-2	4
CC	GO:0000790	nuclear chromatin	8/666	82/11472	0.102464	0.356772	0.290197	WBGene00002637/WBGene00001971/WBGene00001972/WBGene00019947/WBGene00007042/WBGene00003025/WBGene00004203/WBGene00004873	let-418/hmg-1.1/hmg-1.2/htz-1/pbrm-1/lin-40/swsn-1/smc-3	8
CC	GO:0009986	cell surface	4/666	31/11472	0.102508	0.356772	0.290197	WBGene00003111/WBGene00003930/WBGene00004749/WBGene00022836	mab-20/pat-3/sdn-1/ZK973.11	4
CC	GO:0055120	striated muscle dense body	9/666	96/11472	0.104654	0.356772	0.290197	WBGene00003930/WBGene00006508/WBGene00006836/WBGene00014569/WBGene00000942/WBGene00003375/WBGene00006787/WBGene00044070/WBGene00006319	pat-3/tag-163/unc-112/bkip-1/deb-1/mlp-1/unc-52/set-18/sup-10	9
CC	GO:0031256	leading edge membrane	3/666	20/11472	0.106568	0.356772	0.290197	WBGene00011345/WBGene00006985/WBGene00003403	dma-1/zig-8/mps-1	3
CC	GO:0032589	neuron projection membrane	3/666	20/11472	0.106568	0.356772	0.290197	WBGene00011345/WBGene00006985/WBGene00003403	dma-1/zig-8/mps-1	3
CC	GO:0035267	NuA4 histone acetyltransferase complex	3/666	20/11472	0.106568	0.356772	0.290197	WBGene00001915/WBGene00007028/WBGene00001928	his-41/trr-1/his-54	3
CC	GO:0043189	H4/H2A histone acetyltransferase complex	3/666	20/11472	0.106568	0.356772	0.290197	WBGene00001915/WBGene00007028/WBGene00001928	his-41/trr-1/his-54	3
CC	GO:0000780	condensed nuclear chromosome, centromeric region	2/666	10/11472	0.111168	0.365371	0.297191	WBGene00000275/WBGene00019432	bub-1/knl-2	2
CC	GO:0000776	kinetochore	6/666	57/11472	0.111509	0.365371	0.297191	WBGene00000275/WBGene00000413/WBGene00001829/WBGene00004042/WBGene00015515/WBGene00019432	bub-1/cdt-1/hcp-1/plk-1/spdl-1/knl-2	6
CC	GO:0032153	cell division site	3/666	21/11472	0.119232	0.382537	0.311154	WBGene00002694/WBGene00006974/WBGene00013038	let-502/zen-4/ani-1	3
CC	GO:0032155	cell division site part	3/666	21/11472	0.119232	0.382537	0.311154	WBGene00002694/WBGene00006974/WBGene00013038	let-502/zen-4/ani-1	3
CC	GO:0044432	endoplasmic reticulum part	21/666	276/11472	0.123663	0.392662	0.31939	WBGene00000802/WBGene00011771/WBGene00002007/WBGene00020781/WBGene00001331/WBGene00004336/WBGene00013311/WBGene00015168/WBGene00016395/WBGene00022776/WBGene00022836/WBGene00001045/WBGene00011480/WBGene00015752/WBGene00017419/WBGene00020437/WBGene00003963/WBGene00004495/WBGene00004497/WBGene00001398/WBGene00000024	crt-1/T14G8.3/hsp-3/T24H7.2/erd-2/ret-1/sec-61/pdi-6/C34B2.10/perm-3/ZK973.11/dnj-27/enpl-1/C14B9.2/F13B9.1/stt-3/pdi-2/rps-26/rps-28/fat-6/abu-1	21
CC	GO:0000307	cyclin-dependent protein kinase holoenzyme complex	3/666	22/11472	0.132419	0.416173	0.338514	WBGene00000865/WBGene00000868/WBGene00000863	cyb-1/cyb-3/cya-1	3
CC	GO:0005682	U5 snRNP	2/666	12/11472	0.151229	0.465785	0.378868	WBGene00004187/WBGene00012896	prp-8/snrp-200	2
CC	GO:0090568	nuclear transcriptional repressor complex	2/666	12/11472	0.151229	0.465785	0.378868	WBGene00002637/WBGene00003025	let-418/lin-40	2
CC	GO:0005815	microtubule organizing center	11/666	134/11472	0.155278	0.473522	0.385162	WBGene00004855/WBGene00009653/WBGene00006595/WBGene00001007/WBGene00003150/WBGene00000865/WBGene00000868/WBGene00000405/WBGene00004042/WBGene00006974/WBGene00012972	sma-1/F43D9.1/top-1/dli-1/mbk-2/cyb-1/cyb-3/cdk-1/plk-1/zen-4/rsa-2	11
CC	GO:0005834	heterotrimeric G-protein complex	3/666	24/11472	0.160184	0.478997	0.389615	WBGene00001196/WBGene00001648/WBGene00001745	egl-30/goa-1/gsa-1	3
CC	GO:1905360	GTPase complex	3/666	24/11472	0.160184	0.478997	0.389615	WBGene00001196/WBGene00001648/WBGene00001745	egl-30/goa-1/gsa-1	3
CC	GO:0005874	microtubule	9/666	106/11472	0.162001	0.479773	0.390246	WBGene00001007/WBGene00000257/WBGene00002068/WBGene00006974/WBGene00013038/WBGene00015515/WBGene00003178/WBGene00012424/WBGene00012425	dli-1/bmk-1/ify-1/zen-4/ani-1/spdl-1/mec-17/dlc-3/dlc-4	9
CC	GO:0043235	receptor complex	7/666	79/11472	0.173812	0.509848	0.414709	WBGene00000289/WBGene00001006/WBGene00003930/WBGene00002081/WBGene00006868/WBGene00002199/WBGene00001133	cam-1/dlg-1/pat-3/ina-1/vab-1/kin-15/eat-2	7
CC	GO:0000228	nuclear chromosome	14/666	184/11472	0.182357	0.529868	0.430993	WBGene00002637/WBGene00006595/WBGene00001971/WBGene00001972/WBGene00019947/WBGene00007042/WBGene00001833/WBGene00003025/WBGene00000275/WBGene00001898/WBGene00004203/WBGene00004873/WBGene00012936/WBGene00019432	let-418/top-1/hmg-1.1/hmg-1.2/htz-1/pbrm-1/hcp-6/lin-40/bub-1/his-24/swsn-1/smc-3/Y47D3A.29/knl-2	14
CC	GO:0000922	spindle pole	3/666	26/11472	0.189514	0.545516	0.443722	WBGene00006595/WBGene00000257/WBGene00015515	top-1/bmk-1/spdl-1	3
CC	GO:1902562	H4 histone acetyltransferase complex	3/666	27/11472	0.204658	0.583654	0.474743	WBGene00001915/WBGene00007028/WBGene00001928	his-41/trr-1/his-54	3
CC	GO:0005875	microtubule associated complex	5/666	55/11472	0.213351	0.602862	0.490367	WBGene00001007/WBGene00000257/WBGene00006974/WBGene00012424/WBGene00012425	dli-1/bmk-1/zen-4/dlc-3/dlc-4	5
CC	GO:0017053	transcriptional repressor complex	2/666	16/11472	0.237152	0.658044	0.535251	WBGene00002637/WBGene00003025	let-418/lin-40	2
CC	GO:0150034	distal axon	2/666	16/11472	0.237152	0.658044	0.535251	WBGene00003243/WBGene00013038	mig-10/ani-1	2
CC	GO:0016459	myosin complex	3/666	30/11472	0.251516	0.691669	0.562601	WBGene00003776/WBGene00003371/WBGene00009730	nmy-1/mlc-3/myo-6	3
CC	GO:0016323	basolateral plasma membrane	4/666	46/11472	0.276968	0.746461	0.607169	WBGene00001006/WBGene00003930/WBGene00006839/WBGene00000961	dlg-1/pat-3/unc-115/dgn-1	4
CC	GO:0014069	postsynaptic density	2/666	18/11472	0.281176	0.746461	0.607169	WBGene00001006/WBGene00003516	dlg-1/nab-1	2
CC	GO:0032279	asymmetric synapse	2/666	18/11472	0.281176	0.746461	0.607169	WBGene00001006/WBGene00003516	dlg-1/nab-1	2
CC	GO:0098984	neuron to neuron synapse	2/666	18/11472	0.281176	0.746461	0.607169	WBGene00001006/WBGene00003516	dlg-1/nab-1	2
CC	GO:0031462	Cul2-RING ubiquitin ligase complex	3/666	32/11472	0.283558	0.746461	0.607169	WBGene00004140/WBGene00013509/WBGene00019993	ebax-1/Y71A12B.12/rbx-2	3
CC	GO:0030176	integral component of endoplasmic reticulum membrane	5/666	63/11472	0.302295	0.778062	0.632873	WBGene00004336/WBGene00016395/WBGene00022776/WBGene00001398/WBGene00000024	ret-1/C34B2.10/perm-3/fat-6/abu-1	5
CC	GO:0030118	clathrin coat	2/666	19/11472	0.303141	0.778062	0.632873	WBGene00000164/WBGene00022453	apm-3/Y110A2AR.3	2
CC	GO:0030687	preribosome, large subunit precursor	2/666	19/11472	0.303141	0.778062	0.632873	WBGene00015811/WBGene00019168	C16A3.6/H06I04.3	2
CC	GO:0098590	plasma membrane region	17/666	255/11472	0.312331	0.795025	0.646671	WBGene00004855/WBGene00000100/WBGene00002694/WBGene00000301/WBGene00001006/WBGene00003930/WBGene00006839/WBGene00011345/WBGene00002282/WBGene00003516/WBGene00006974/WBGene00013038/WBGene00000961/WBGene00006985/WBGene00003403/WBGene00000050/WBGene00001133	sma-1/ajm-1/let-502/cav-1/dlg-1/pat-3/unc-115/dma-1/let-4/nab-1/zen-4/ani-1/dgn-1/zig-8/mps-1/acr-11/eat-2	17
CC	GO:0000932	P-body	3/666	34/11472	0.315914	0.797554	0.648728	WBGene00003902/WBGene00001808/WBGene00015547	pab-1/gut-2/ain-1	3
CC	GO:0043596	nuclear replication fork	2/666	20/11472	0.324982	0.801931	0.652288	WBGene00006595/WBGene00012936	top-1/Y47D3A.29	2
CC	GO:0099572	postsynaptic specialization	2/666	20/11472	0.324982	0.801931	0.652288	WBGene00001006/WBGene00003516	dlg-1/nab-1	2
CC	GO:0031227	intrinsic component of endoplasmic reticulum membrane	5/666	65/11472	0.325459	0.801931	0.652288	WBGene00004336/WBGene00016395/WBGene00022776/WBGene00001398/WBGene00000024	ret-1/C34B2.10/perm-3/fat-6/abu-1	5
CC	GO:0097525	spliceosomal snRNP complex	4/666	50/11472	0.330177	0.80548	0.655175	WBGene00001808/WBGene00004187/WBGene00012896/WBGene00017605	gut-2/prp-8/snrp-200/F19F10.9	4
CC	GO:0000123	histone acetyltransferase complex	3/666	35/11472	0.33213	0.80548	0.655175	WBGene00001915/WBGene00007028/WBGene00001928	his-41/trr-1/his-54	3
CC	GO:0019897	extrinsic component of plasma membrane	6/666	82/11472	0.340575	0.812772	0.661106	WBGene00001196/WBGene00001648/WBGene00001745/WBGene00001980/WBGene00021009/WBGene00001978	egl-30/goa-1/gsa-1/hmr-1/afd-1/hmp-1	6
CC	GO:0005938	cell cortex	9/666	130/11472	0.342155	0.812772	0.661106	WBGene00000064/WBGene00000301/WBGene00001648/WBGene00001820/WBGene00002335/WBGene00003150/WBGene00003516/WBGene00000275/WBGene00013038	act-2/cav-1/goa-1/ham-1/let-60/mbk-2/nab-1/bub-1/ani-1	9
CC	GO:0030532	small nuclear ribonucleoprotein complex	4/666	51/11472	0.343596	0.812772	0.661106	WBGene00001808/WBGene00004187/WBGene00012896/WBGene00017605	gut-2/prp-8/snrp-200/F19F10.9	4
CC	GO:0005876	spindle microtubule	2/666	21/11472	0.34664	0.812772	0.661106	WBGene00000257/WBGene00002068	bmk-1/ify-1	2
CC	GO:0071013	catalytic step 2 spliceosome	3/666	36/11472	0.348331	0.812772	0.661106	WBGene00001808/WBGene00004187/WBGene00012896	gut-2/prp-8/snrp-200	3
CC	GO:0030117	membrane coat	3/666	38/11472	0.380583	0.872487	0.709679	WBGene00000164/WBGene00009732/WBGene00022453	apm-3/cope-1/Y110A2AR.3	3
CC	GO:0048475	coated membrane	3/666	38/11472	0.380583	0.872487	0.709679	WBGene00000164/WBGene00009732/WBGene00022453	apm-3/cope-1/Y110A2AR.3	3
CC	GO:0120114	Sm-like protein family complex	4/666	54/11472	0.383862	0.872487	0.709679	WBGene00001808/WBGene00004187/WBGene00012896/WBGene00017605	gut-2/prp-8/snrp-200/F19F10.9	4
CC	GO:0016592	mediator complex	2/666	23/11472	0.389203	0.872487	0.709679	WBGene00001081/WBGene00002295	dpy-22/let-19	2
CC	GO:0030055	cell-substrate junction	2/666	23/11472	0.389203	0.872487	0.709679	WBGene00003930/WBGene00006836	pat-3/unc-112	2
CC	GO:0098562	cytoplasmic side of membrane	6/666	87/11472	0.393153	0.872487	0.709679	WBGene00000301/WBGene00001196/WBGene00001648/WBGene00001745/WBGene00004495/WBGene00004497	cav-1/egl-30/goa-1/gsa-1/rps-26/rps-28	6
CC	GO:0005681	spliceosomal complex	5/666	71/11472	0.395661	0.872487	0.709679	WBGene00001808/WBGene00001840/WBGene00004187/WBGene00004896/WBGene00012896	gut-2/hel-1/prp-8/smu-2/snrp-200	5
CC	GO:0030662	coated vesicle membrane	3/666	39/11472	0.396585	0.872487	0.709679	WBGene00009732/WBGene00022453/WBGene00017419	cope-1/Y110A2AR.3/F13B9.1	3
CC	GO:0005871	kinesin complex	2/666	24/11472	0.410023	0.894661	0.727715	WBGene00000257/WBGene00006974	bmk-1/zen-4	2
CC	GO:1902554	serine/threonine protein kinase complex	3/666	40/11472	0.412474	0.894661	0.727715	WBGene00000865/WBGene00000868/WBGene00000863	cyb-1/cyb-3/cya-1	3
CC	GO:0043005	neuron projection	26/666	425/11472	0.419683	0.903933	0.735256	WBGene00001475/WBGene00000149/WBGene00000289/WBGene00001006/WBGene00001007/WBGene00001145/WBGene00001196/WBGene00003243/WBGene00003930/WBGene00003954/WBGene00006802/WBGene00011345/WBGene00014569/WBGene00017184/WBGene00022283/WBGene00004140/WBGene00006868/WBGene00003516/WBGene00013038/WBGene00006985/WBGene00003403/WBGene00003750/WBGene00000050/WBGene00000233/WBGene00001133/WBGene00017544	fmi-1/apl-1/cam-1/dlg-1/dli-1/eat-16/egl-30/mig-10/pat-3/pcm-1/unc-69/dma-1/bkip-1/ncam-1/lgc-27/ebax-1/vab-1/nab-1/ani-1/zig-8/mps-1/nlp-12/acr-11/avr-15/eat-2/lgc-6	26
CC	GO:0098552	side of membrane	6/666	90/11472	0.424696	0.908204	0.73873	WBGene00000301/WBGene00001196/WBGene00001648/WBGene00001745/WBGene00004495/WBGene00004497	cav-1/egl-30/goa-1/gsa-1/rps-26/rps-28	6
CC	GO:0005921	gap junction	2/666	25/11472	0.430488	0.908204	0.73873	WBGene00002125/WBGene00002124	inx-3/inx-2	2
CC	GO:0005635	nuclear envelope	7/666	108/11472	0.438386	0.908204	0.73873	WBGene00000140/WBGene00006436/WBGene00006816/WBGene00017990/WBGene00017993/WBGene00021913/WBGene00021921	anc-1/ttn-1/unc-84/cec-4/cec-5/cec-8/Y55F3AM.3	7
CC	GO:0005847	mRNA cleavage and polyadenylation specificity factor complex	1/666	10/11472	0.450265	0.908204	0.73873	WBGene00011155	R09B3.2	1
CC	GO:0030126	COPI vesicle coat	1/666	10/11472	0.450265	0.908204	0.73873	WBGene00009732	cope-1	1
CC	GO:0044666	MLL3/4 complex	1/666	10/11472	0.450265	0.908204	0.73873	WBGene00017571	jmjd-3.1	1
CC	GO:0072546	ER membrane protein complex	1/666	10/11472	0.450265	0.908204	0.73873	WBGene00022776	perm-3	1
CC	GO:1990752	microtubule end	1/666	10/11472	0.450265	0.908204	0.73873	WBGene00001007	dli-1	1
CC	GO:0005667	transcription factor complex	8/666	127/11472	0.458566	0.908204	0.73873	WBGene00000455/WBGene00001840/WBGene00006543/WBGene00010054/WBGene00006773/WBGene00004786/WBGene00004949/WBGene00000454	ceh-34/hel-1/tbx-2/F54D5.11/unc-37/sex-1/sox-2/ceh-33	8
CC	GO:0031248	protein acetyltransferase complex	3/666	43/11472	0.459263	0.908204	0.73873	WBGene00001915/WBGene00007028/WBGene00001928	his-41/trr-1/his-54	3
CC	GO:1902493	acetyltransferase complex	3/666	43/11472	0.459263	0.908204	0.73873	WBGene00001915/WBGene00007028/WBGene00001928	his-41/trr-1/his-54	3
CC	GO:0044451	nucleoplasm part	13/666	213/11472	0.467335	0.908204	0.73873	WBGene00001081/WBGene00002295/WBGene00002637/WBGene00001915/WBGene00010054/WBGene00044068/WBGene00003025/WBGene00000482/WBGene00011155/WBGene00003218/WBGene00017571/WBGene00007028/WBGene00001928	dpy-22/let-19/let-418/his-41/F54D5.11/syd-9/lin-40/chd-3/R09B3.2/mep-1/jmjd-3.1/trr-1/his-54	13
CC	GO:0031253	cell projection membrane	3/666	44/11472	0.474509	0.908204	0.73873	WBGene00011345/WBGene00006985/WBGene00003403	dma-1/zig-8/mps-1	3
CC	GO:0099568	cytoplasmic region	10/666	163/11472	0.475522	0.908204	0.73873	WBGene00000064/WBGene00000301/WBGene00001007/WBGene00001648/WBGene00001820/WBGene00002335/WBGene00003150/WBGene00003516/WBGene00000275/WBGene00013038	act-2/cav-1/dli-1/goa-1/ham-1/let-60/mbk-2/nab-1/bub-1/ani-1	10
CC	GO:0016010	dystrophin-associated glycoprotein complex	1/666	11/11472	0.482208	0.908204	0.73873	WBGene00000961	dgn-1	1
CC	GO:0016460	myosin II complex	1/666	11/11472	0.482208	0.908204	0.73873	WBGene00003371	mlc-3	1
CC	GO:0030137	COPI-coated vesicle	1/666	11/11472	0.482208	0.908204	0.73873	WBGene00009732	cope-1	1
CC	GO:0030663	COPI-coated vesicle membrane	1/666	11/11472	0.482208	0.908204	0.73873	WBGene00009732	cope-1	1
CC	GO:0032982	myosin filament	1/666	11/11472	0.482208	0.908204	0.73873	WBGene00003371	mlc-3	1
CC	GO:0090665	glycoprotein complex	1/666	11/11472	0.482208	0.908204	0.73873	WBGene00000961	dgn-1	1
CC	GO:0030424	axon	12/666	199/11472	0.488899	0.908204	0.73873	WBGene00001475/WBGene00000289/WBGene00001007/WBGene00001196/WBGene00003243/WBGene00003954/WBGene00006802/WBGene00017184/WBGene00004140/WBGene00006868/WBGene00013038/WBGene00003403	fmi-1/cam-1/dli-1/egl-30/mig-10/pcm-1/unc-69/ncam-1/ebax-1/vab-1/ani-1/mps-1	12
CC	GO:0000781	chromosome, telomeric region	2/666	28/11472	0.489487	0.908204	0.73873	WBGene00001999/WBGene00001898	hrp-1/his-24	2
CC	GO:0035097	histone methyltransferase complex	2/666	28/11472	0.489487	0.908204	0.73873	WBGene00003218/WBGene00017571	mep-1/jmjd-3.1	2
CC	GO:0030864	cortical actin cytoskeleton	2/666	29/11472	0.508286	0.917279	0.746112	WBGene00003516/WBGene00013038	nab-1/ani-1	2
CC	GO:0008328	ionotropic glutamate receptor complex	1/666	12/11472	0.512297	0.917279	0.746112	WBGene00001006	dlg-1	1
CC	GO:0030894	replisome	1/666	12/11472	0.512297	0.917279	0.746112	WBGene00012936	Y47D3A.29	1
CC	GO:0043601	nuclear replisome	1/666	12/11472	0.512297	0.917279	0.746112	WBGene00012936	Y47D3A.29	1
CC	GO:0036464	cytoplasmic ribonucleoprotein granule	6/666	99/11472	0.517188	0.917279	0.746112	WBGene00003902/WBGene00001808/WBGene00003150/WBGene00015547/WBGene00003903/WBGene00004698	pab-1/gut-2/mbk-2/ain-1/pab-2/rsp-1	6
CC	GO:1902911	protein kinase complex	3/666	47/11472	0.518992	0.917279	0.746112	WBGene00000865/WBGene00000868/WBGene00000863	cyb-1/cyb-3/cya-1	3
CC	GO:0098796	membrane protein complex	24/666	411/11472	0.519126	0.917279	0.746112	WBGene00000164/WBGene00001006/WBGene00001196/WBGene00001648/WBGene00003930/WBGene00009632/WBGene00009732/WBGene00012193/WBGene00013311/WBGene00016395/WBGene00022453/WBGene00022776/WBGene00001745/WBGene00001980/WBGene00002081/WBGene00020437/WBGene00021009/WBGene00000961/WBGene00001978/WBGene00010419/WBGene00003403/WBGene00007200/WBGene00022797/WBGene00001133	apm-3/dlg-1/egl-30/goa-1/pat-3/ttyh-1/cope-1/vps-25/sec-61/C34B2.10/Y110A2AR.3/perm-3/gsa-1/hmr-1/ina-1/stt-3/afd-1/dgn-1/hmp-1/H28O16.1/mps-1/vamp-8/best-24/eat-2	24
CC	GO:0005657	replication fork	2/666	30/11472	0.526626	0.917279	0.746112	WBGene00006595/WBGene00012936	top-1/Y47D3A.29	2
CC	GO:0030120	vesicle coat	2/666	30/11472	0.526626	0.917279	0.746112	WBGene00009732/WBGene00022453	cope-1/Y110A2AR.3	2
CC	GO:0030863	cortical cytoskeleton	2/666	30/11472	0.526626	0.917279	0.746112	WBGene00003516/WBGene00013038	nab-1/ani-1	2
CC	GO:0035770	ribonucleoprotein granule	6/666	100/11472	0.527138	0.917279	0.746112	WBGene00003902/WBGene00001808/WBGene00003150/WBGene00015547/WBGene00003903/WBGene00004698	pab-1/gut-2/mbk-2/ain-1/pab-2/rsp-1	6
CC	GO:0005849	mRNA cleavage factor complex	1/666	13/11472	0.54064	0.930262	0.756673	WBGene00011155	R09B3.2	1
CC	GO:0036452	ESCRT complex	1/666	13/11472	0.54064	0.930262	0.756673	WBGene00012193	vps-25	1
CC	GO:0000152	nuclear ubiquitin ligase complex	1/666	14/11472	0.567338	0.944541	0.768287	WBGene00019993	rbx-2	1
CC	GO:0030125	clathrin vesicle coat	1/666	14/11472	0.567338	0.944541	0.768287	WBGene00022453	Y110A2AR.3	1
CC	GO:0030665	clathrin-coated vesicle membrane	1/666	14/11472	0.567338	0.944541	0.768287	WBGene00022453	Y110A2AR.3	1
CC	GO:0030666	endocytic vesicle membrane	1/666	14/11472	0.567338	0.944541	0.768287	WBGene00002081	ina-1	1
CC	GO:0031674	I band	1/666	14/11472	0.567338	0.944541	0.768287	WBGene00006436	ttn-1	1
CC	GO:0098878	neurotransmitter receptor complex	1/666	14/11472	0.567338	0.944541	0.768287	WBGene00001006	dlg-1	1
CC	GO:0005654	nucleoplasm	16/666	284/11472	0.586828	0.953678	0.775719	WBGene00001081/WBGene00002295/WBGene00002637/WBGene00012692/WBGene00001915/WBGene00010054/WBGene00044068/WBGene00001833/WBGene00003025/WBGene00010785/WBGene00000482/WBGene00011155/WBGene00003218/WBGene00017571/WBGene00007028/WBGene00001928	dpy-22/let-19/let-418/Y39B6A.33/his-41/F54D5.11/syd-9/hcp-6/lin-40/top-2/chd-3/R09B3.2/mep-1/jmjd-3.1/trr-1/his-54	16
CC	GO:0043025	neuronal cell body	11/666	196/11472	0.590559	0.953678	0.775719	WBGene00000149/WBGene00000289/WBGene00001196/WBGene00003243/WBGene00003930/WBGene00003954/WBGene00006802/WBGene00004140/WBGene00015354/WBGene00003403/WBGene00003750	apl-1/cam-1/egl-30/mig-10/pat-3/pcm-1/unc-69/ebax-1/snet-1/mps-1/nlp-12	11
CC	GO:0000784	nuclear chromosome, telomeric region	1/666	15/11472	0.592486	0.953678	0.775719	WBGene00001898	his-24	1
CC	GO:0005732	small nucleolar ribonucleoprotein complex	1/666	15/11472	0.592486	0.953678	0.775719	WBGene00022046	Y66H1A.4	1
CC	GO:0012507	ER to Golgi transport vesicle membrane	1/666	15/11472	0.592486	0.953678	0.775719	WBGene00017419	F13B9.1	1
CC	GO:0030660	Golgi-associated vesicle membrane	2/666	34/11472	0.59524	0.953678	0.775719	WBGene00009732/WBGene00017419	cope-1/F13B9.1	2
CC	GO:0034708	methyltransferase complex	2/666	34/11472	0.59524	0.953678	0.775719	WBGene00003218/WBGene00017571	mep-1/jmjd-3.1	2
CC	GO:0019898	extrinsic component of membrane	6/666	108/11472	0.603366	0.953678	0.775719	WBGene00001196/WBGene00001648/WBGene00001745/WBGene00001980/WBGene00021009/WBGene00001978	egl-30/goa-1/gsa-1/hmr-1/afd-1/hmp-1	6
CC	GO:0034702	ion channel complex	5/666	90/11472	0.604975	0.953678	0.775719	WBGene00001006/WBGene00009632/WBGene00003403/WBGene00022797/WBGene00001133	dlg-1/ttyh-1/mps-1/best-24/eat-2	5
CC	GO:0005753	mitochondrial proton-transporting ATP synthase complex	1/666	16/11472	0.616175	0.953678	0.775719	WBGene00010419	H28O16.1	1
CC	GO:0008076	voltage-gated potassium channel complex	1/666	16/11472	0.616175	0.953678	0.775719	WBGene00003403	mps-1	1
CC	GO:0030131	clathrin adaptor complex	1/666	16/11472	0.616175	0.953678	0.775719	WBGene00000164	apm-3	1
CC	GO:0033178	proton-transporting two-sector ATPase complex, catalytic domain	1/666	16/11472	0.616175	0.953678	0.775719	WBGene00010419	H28O16.1	1
CC	GO:0034705	potassium channel complex	1/666	16/11472	0.616175	0.953678	0.775719	WBGene00003403	mps-1	1
CC	GO:0045177	apical part of cell	5/666	92/11472	0.624574	0.961844	0.782361	WBGene00004855/WBGene00001006/WBGene00000792/WBGene00002282/WBGene00003891	sma-1/dlg-1/crb-1/let-4/osm-11	5
CC	GO:1902495	transmembrane transporter complex	5/666	93/11472	0.634152	0.971736	0.790407	WBGene00001006/WBGene00009632/WBGene00003403/WBGene00022797/WBGene00001133	dlg-1/ttyh-1/mps-1/best-24/eat-2	5
CC	GO:0045335	phagocytic vesicle	1/666	17/11472	0.638489	0.973506	0.791847	WBGene00002081	ina-1	1
CC	GO:0034707	chloride channel complex	2/666	37/11472	0.641629	0.973506	0.791847	WBGene00009632/WBGene00022797	ttyh-1/best-24	2
CC	GO:0098794	postsynapse	4/666	76/11472	0.65081	0.975169	0.7932	WBGene00001006/WBGene00003516/WBGene00000050/WBGene00001133	dlg-1/nab-1/acr-11/eat-2	4
CC	GO:0030119	AP-type membrane coat adaptor complex	1/666	18/11472	0.659508	0.975169	0.7932	WBGene00000164	apm-3	1
CC	GO:0030141	secretory granule	1/666	18/11472	0.659508	0.975169	0.7932	WBGene00000301	cav-1	1
CC	GO:0034399	nuclear periphery	1/666	18/11472	0.659508	0.975169	0.7932	WBGene00006816	unc-84	1
CC	GO:0045259	proton-transporting ATP synthase complex	1/666	18/11472	0.659508	0.975169	0.7932	WBGene00010419	H28O16.1	1
CC	GO:0000794	condensed nuclear chromosome	3/666	59/11472	0.673922	0.975169	0.7932	WBGene00001833/WBGene00000275/WBGene00019432	hcp-6/bub-1/knl-2	3
CC	GO:0045211	postsynaptic membrane	3/666	59/11472	0.673922	0.975169	0.7932	WBGene00001006/WBGene00000050/WBGene00001133	dlg-1/acr-11/eat-2	3
CC	GO:0044297	cell body	11/666	209/11472	0.675168	0.975169	0.7932	WBGene00000149/WBGene00000289/WBGene00001196/WBGene00003243/WBGene00003930/WBGene00003954/WBGene00006802/WBGene00004140/WBGene00015354/WBGene00003403/WBGene00003750	apl-1/cam-1/egl-30/mig-10/pat-3/pcm-1/unc-69/ebax-1/snet-1/mps-1/nlp-12	11
CC	GO:0016607	nuclear speck	1/666	19/11472	0.679306	0.975169	0.7932	WBGene00044068	syd-9	1
CC	GO:0048786	presynaptic active zone	1/666	19/11472	0.679306	0.975169	0.7932	WBGene00003516	nab-1	1
CC	GO:1990351	transporter complex	5/666	98/11472	0.679742	0.975169	0.7932	WBGene00001006/WBGene00009632/WBGene00003403/WBGene00022797/WBGene00001133	dlg-1/ttyh-1/mps-1/best-24/eat-2	5
CC	GO:0097060	synaptic membrane	4/666	79/11472	0.680719	0.975169	0.7932	WBGene00001006/WBGene00003516/WBGene00000050/WBGene00001133	dlg-1/nab-1/acr-11/eat-2	4
CC	GO:0019005	SCF ubiquitin ligase complex	1/666	20/11472	0.697954	0.988479	0.804026	WBGene00019993	rbx-2	1
CC	GO:0042734	presynaptic membrane	1/666	20/11472	0.697954	0.988479	0.804026	WBGene00003516	nab-1	1
CC	GO:0009898	cytoplasmic side of plasma membrane	4/666	81/11472	0.699638	0.988479	0.804026	WBGene00000301/WBGene00001196/WBGene00001648/WBGene00001745	cav-1/egl-30/goa-1/gsa-1	4
CC	GO:0030659	cytoplasmic vesicle membrane	4/666	82/11472	0.70879	0.994206	0.808684	WBGene00009732/WBGene00022453/WBGene00002081/WBGene00017419	cope-1/Y110A2AR.3/ina-1/F13B9.1	4
CC	GO:0036477	somatodendritic compartment	13/666	253/11472	0.715448	0.994206	0.808684	WBGene00000149/WBGene00000289/WBGene00001196/WBGene00003243/WBGene00003930/WBGene00003954/WBGene00006802/WBGene00011345/WBGene00004140/WBGene00003516/WBGene00015354/WBGene00003403/WBGene00003750	apl-1/cam-1/egl-30/mig-10/pat-3/pcm-1/unc-69/dma-1/ebax-1/nab-1/snet-1/mps-1/nlp-12	13
CC	GO:0030135	coated vesicle	3/666	63/11472	0.716603	0.994206	0.808684	WBGene00009732/WBGene00022453/WBGene00017419	cope-1/Y110A2AR.3/F13B9.1	3
CC	GO:0043204	perikaryon	3/666	63/11472	0.716603	0.994206	0.808684	WBGene00000289/WBGene00003243/WBGene00015354	cam-1/mig-10/snet-1	3
CC	GO:0012506	vesicle membrane	4/666	84/11472	0.726481	1	0.813397	WBGene00009732/WBGene00022453/WBGene00002081/WBGene00017419	cope-1/Y110A2AR.3/ina-1/F13B9.1	4
CC	GO:0048471	perinuclear region of cytoplasm	4/666	85/11472	0.735021	1	0.813397	WBGene00000140/WBGene00000301/WBGene00006802/WBGene00011480	anc-1/cav-1/unc-69/enpl-1	4
CC	GO:0031234	extrinsic component of cytoplasmic side of plasma membrane	3/666	66/11472	0.74568	1	0.813397	WBGene00001196/WBGene00001648/WBGene00001745	egl-30/goa-1/gsa-1	3
CC	GO:0031201	SNARE complex	1/666	23/11472	0.74765	1	0.813397	WBGene00007200	vamp-8	1
CC	GO:0042175	nuclear outer membrane-endoplasmic reticulum membrane network	12/666	242/11472	0.754413	1	0.813397	WBGene00000140/WBGene00001331/WBGene00004336/WBGene00013311/WBGene00016395/WBGene00022776/WBGene00022836/WBGene00020437/WBGene00004495/WBGene00004497/WBGene00001398/WBGene00000024	anc-1/erd-2/ret-1/sec-61/C34B2.10/perm-3/ZK973.11/stt-3/rps-26/rps-28/fat-6/abu-1	12
CC	GO:0030136	clathrin-coated vesicle	1/666	24/11472	0.76233	1	0.813397	WBGene00022453	Y110A2AR.3	1
CC	GO:0045121	membrane raft	2/666	47/11472	0.766244	1	0.813397	WBGene00000066/WBGene00000301	act-4/cav-1	2
CC	GO:0098589	membrane region	2/666	47/11472	0.766244	1	0.813397	WBGene00000066/WBGene00000301	act-4/cav-1	2
CC	GO:0098857	membrane microdomain	2/666	47/11472	0.766244	1	0.813397	WBGene00000066/WBGene00000301	act-4/cav-1	2
CC	GO:0031461	cullin-RING ubiquitin ligase complex	3/666	70/11472	0.780686	1	0.813397	WBGene00004140/WBGene00013509/WBGene00019993	ebax-1/Y71A12B.12/rbx-2	3
CC	GO:0005730	nucleolus	7/666	154/11472	0.7977	1	0.813397	WBGene00006595/WBGene00012692/WBGene00015811/WBGene00019168/WBGene00022046/WBGene00004896/WBGene00004482	top-1/Y39B6A.33/C16A3.6/H06I04.3/Y66H1A.4/smu-2/rps-13	7
CC	GO:0016604	nuclear body	1/666	28/11472	0.813001	1	0.813397	WBGene00044068	syd-9	1
CC	GO:0030134	COPII-coated ER to Golgi transport vesicle	1/666	28/11472	0.813001	1	0.813397	WBGene00017419	F13B9.1	1
CC	GO:0005789	endoplasmic reticulum membrane	11/666	237/11472	0.818475	1	0.813397	WBGene00001331/WBGene00004336/WBGene00013311/WBGene00016395/WBGene00022776/WBGene00022836/WBGene00020437/WBGene00004495/WBGene00004497/WBGene00001398/WBGene00000024	erd-2/ret-1/sec-61/C34B2.10/perm-3/ZK973.11/stt-3/rps-26/rps-28/fat-6/abu-1	11
CC	GO:0005798	Golgi-associated vesicle	2/666	53/11472	0.821425	1	0.813397	WBGene00009732/WBGene00017419	cope-1/F13B9.1	2
CC	GO:0044448	cell cortex part	2/666	53/11472	0.821425	1	0.813397	WBGene00003516/WBGene00013038	nab-1/ani-1	2
CC	GO:0035869	ciliary transition zone	1/666	29/11472	0.823884	1	0.813397	WBGene00194710	mks-2	1
CC	GO:0098827	endoplasmic reticulum subcompartment	11/666	239/11472	0.826573	1	0.813397	WBGene00001331/WBGene00004336/WBGene00013311/WBGene00016395/WBGene00022776/WBGene00022836/WBGene00020437/WBGene00004495/WBGene00004497/WBGene00001398/WBGene00000024	erd-2/ret-1/sec-61/C34B2.10/perm-3/ZK973.11/stt-3/rps-26/rps-28/fat-6/abu-1	11
CC	GO:0000139	Golgi membrane	7/666	160/11472	0.828205	1	0.813397	WBGene00000301/WBGene00009732/WBGene00019317/WBGene00008800/WBGene00017419/WBGene00011780/WBGene00008291	cav-1/cope-1/K02E10.1/F14E5.2/F13B9.1/T15D6.5/C54C8.3	7
CC	GO:0005764	lysosome	4/666	99/11472	0.834191	1	0.813397	WBGene00010204/WBGene00016670/WBGene00010062/WBGene00010769	F57F5.1/ilys-3/lipl-1/asah-1	4
CC	GO:0000323	lytic vacuole	4/666	100/11472	0.839912	1	0.813397	WBGene00010204/WBGene00016670/WBGene00010062/WBGene00010769	F57F5.1/ilys-3/lipl-1/asah-1	4
CC	GO:0019867	outer membrane	1/666	31/11472	0.843788	1	0.813397	WBGene00000140	anc-1	1
CC	GO:0031968	organelle outer membrane	1/666	31/11472	0.843788	1	0.813397	WBGene00000140	anc-1	1
CC	GO:0016324	apical plasma membrane	3/666	79/11472	0.845029	1	0.813397	WBGene00004855/WBGene00001006/WBGene00002282	sma-1/dlg-1/let-4	3
CC	GO:1905368	peptidase complex	2/666	59/11472	0.864629	1	0.813397	WBGene00016395/WBGene00007028	C34B2.10/trr-1	2
CC	GO:1990204	oxidoreductase complex	2/666	59/11472	0.864629	1	0.813397	WBGene00003963/WBGene00004391	pdi-2/rnr-1	2
CC	GO:0055037	recycling endosome	1/666	34/11472	0.869513	1	0.813397	WBGene00016670	ilys-3	1
CC	GO:0032838	plasma membrane bounded cell projection cytoplasm	1/666	37/11472	0.891007	1	0.813397	WBGene00001007	dli-1	1
CC	GO:0031984	organelle subcompartment	18/666	399/11472	0.894974	1	0.813397	WBGene00000301/WBGene00001331/WBGene00004336/WBGene00009732/WBGene00013311/WBGene00016395/WBGene00019317/WBGene00022776/WBGene00022836/WBGene00008800/WBGene00017419/WBGene00020437/WBGene00004495/WBGene00004497/WBGene00011780/WBGene00008291/WBGene00001398/WBGene00000024	cav-1/erd-2/ret-1/cope-1/sec-61/C34B2.10/K02E10.1/perm-3/ZK973.11/F14E5.2/F13B9.1/stt-3/rps-26/rps-28/T15D6.5/C54C8.3/fat-6/abu-1	18
CC	GO:0044433	cytoplasmic vesicle part	6/666	156/11472	0.89636	1	0.813397	WBGene00009732/WBGene00012193/WBGene00022453/WBGene00002081/WBGene00017419/WBGene00016670	cope-1/vps-25/Y110A2AR.3/ina-1/F13B9.1/ilys-3	6
CC	GO:0030139	endocytic vesicle	1/666	38/11472	0.897355	1	0.813397	WBGene00002081	ina-1	1
CC	GO:0043186	P granule	2/666	65/11472	0.898053	1	0.813397	WBGene00003902/WBGene00003150	pab-1/mbk-2	2
CC	GO:0045495	pole plasm	2/666	65/11472	0.898053	1	0.813397	WBGene00003902/WBGene00003150	pab-1/mbk-2	2
CC	GO:0060293	germ plasm	2/666	65/11472	0.898053	1	0.813397	WBGene00003902/WBGene00003150	pab-1/mbk-2	2
CC	GO:0016469	proton-transporting two-sector ATPase complex	1/666	39/11472	0.903334	1	0.813397	WBGene00010419	H28O16.1	1
CC	GO:0034703	cation channel complex	1/666	39/11472	0.903334	1	0.813397	WBGene00003403	mps-1	1
CC	GO:0061695	transferase complex, transferring phosphorus-containing groups	5/666	137/11472	0.905817	1	0.813397	WBGene00010054/WBGene00000865/WBGene00000868/WBGene00000863/WBGene00012936	F54D5.11/cyb-1/cyb-3/cya-1/Y47D3A.29	5
CC	GO:0044798	nuclear transcription factor complex	3/666	92/11472	0.908858	1	0.813397	WBGene00010054/WBGene00004786/WBGene00004949	F54D5.11/sex-1/sox-2	3
CC	GO:0030658	transport vesicle membrane	1/666	40/11472	0.908965	1	0.813397	WBGene00017419	F13B9.1	1
CC	GO:0005770	late endosome	1/666	41/11472	0.914268	1	0.813397	WBGene00016670	ilys-3	1
CC	GO:0030425	dendrite	4/666	118/11472	0.917577	1	0.813397	WBGene00000289/WBGene00011345/WBGene00003516/WBGene00003403	cam-1/dma-1/nab-1/mps-1	4
CC	GO:0097447	dendritic tree	4/666	118/11472	0.917577	1	0.813397	WBGene00000289/WBGene00011345/WBGene00003516/WBGene00003403	cam-1/dma-1/nab-1/mps-1	4
CC	GO:0044452	nucleolar part	1/666	42/11472	0.919263	1	0.813397	WBGene00022046	Y66H1A.4	1
CC	GO:0030684	preribosome	2/666	70/11472	0.919859	1	0.813397	WBGene00015811/WBGene00019168	C16A3.6/H06I04.3	2
CC	GO:0044440	endosomal part	2/666	70/11472	0.919859	1	0.813397	WBGene00012193/WBGene00016670	vps-25/ilys-3	2
CC	GO:0055029	nuclear DNA-directed RNA polymerase complex	2/666	70/11472	0.919859	1	0.813397	WBGene00010054/WBGene00012936	F54D5.11/Y47D3A.29	2
CC	GO:0000428	DNA-directed RNA polymerase complex	2/666	71/11472	0.923658	1	0.813397	WBGene00010054/WBGene00012936	F54D5.11/Y47D3A.29	2
CC	GO:0030133	transport vesicle	2/666	73/11472	0.930753	1	0.813397	WBGene00000301/WBGene00017419	cav-1/F13B9.1	2
CC	GO:0000151	ubiquitin ligase complex	3/666	99/11472	0.932336	1	0.813397	WBGene00004140/WBGene00013509/WBGene00019993	ebax-1/Y71A12B.12/rbx-2	3
CC	GO:0044463	cell projection part	9/666	235/11472	0.934008	1	0.813397	WBGene00000289/WBGene00001007/WBGene00003243/WBGene00011345/WBGene00003516/WBGene00013038/WBGene00006985/WBGene00194710/WBGene00003403	cam-1/dli-1/mig-10/dma-1/nab-1/ani-1/zig-8/mks-2/mps-1	9
CC	GO:0120038	plasma membrane bounded cell projection part	9/666	235/11472	0.934008	1	0.813397	WBGene00000289/WBGene00001007/WBGene00003243/WBGene00011345/WBGene00003516/WBGene00013038/WBGene00006985/WBGene00194710/WBGene00003403	cam-1/dli-1/mig-10/dma-1/nab-1/ani-1/zig-8/mks-2/mps-1	9
CC	GO:1990234	transferase complex	14/666	342/11472	0.938344	1	0.813397	WBGene00001915/WBGene00010054/WBGene00000865/WBGene00000868/WBGene00004140/WBGene00020437/WBGene00000863/WBGene00012936/WBGene00003218/WBGene00013509/WBGene00017571/WBGene00007028/WBGene00019993/WBGene00001928	his-41/F54D5.11/cyb-1/cyb-3/ebax-1/stt-3/cya-1/Y47D3A.29/mep-1/Y71A12B.12/jmjd-3.1/trr-1/rbx-2/his-54	14
[truncated: 397 more rows]
